# Supplementary material for: Global O-glycoproteome enrichment and analysis enabled by a combinatorial enzymatic workflow
Source: Cell Rep Methods. 2024 Apr 5;4(4):100744. doi: 10.1016/j.crmeth.2024.100744 (PMC11046030; doi:10.1016/j.crmeth.2024.100744)
Supplement: Table S1. List of all the identified O-glycopeptides, O-glycan compositions, and their plausible structures, related to Figure 2 [file mmc2.xlsx]

## Sheet: Sheet1
Table S1: List of all the identified O-glycopeptides, O-glycan compositions and their plausible structures related to figure 2
Peptide	Accession No.	Glycosylation site	Glycan composition (Hex, HexNAc, NeuAc, Fuc)	Plausible structure 1	Plausible structure 2
TQTPAPIQAPSAILPLPGQSVER	Q14624	723	1 1 1 0	(N(H(A)))	(N(A(H)))
TSSSSQDPESLQDR	P05155	27	1 1 1 0	(N(H(A)))	(N(A(H)))
TVSPPHTSMAPAQDEER	P01042	401	2 2 2 0	(N(H(A))(N(H(A))))	(N(H)(N(H(A(A)))))
TQTPAPIQAPSAILPLPGQSVER	Q14624	723	1 1 2 0	(N(A)(H(A)))	(N(H(A(A))))
TQTPAPIQAPSAILPLPGQSVER	Q14624	723	1 1 0 0	(N(H))
SMAPAQDEERDSGKE	P01042	408	1 1 1 0	(N(H(A)))	(N(A(H)))
SSTTKPPFKPHGSR	P04196	271	1 1 1 0	(N(H(A)))	(N(A(H)))
TSSSSQDPESLQDR	P05155	27	1 1 0 0	(N(H))
SMAPAQDEERDSGKE	P01042	408	1 1 0 0	(N(H))
TAPKKPAPTTPKEPAP	Q92954	485	3 3 3 0	(N(H))(N(H(A(A)))(N(H(A))))
TQQPQQDEMPSPTFLTQVK	P02655	23	1 1 1 0	(N(H(A)))	(N(A(H)))
TPLPPTSAHGNVAE	P02790	24	1 1 1 0	(N(H(A)))	(N(A(H)))
TVSPPHTSMAPAQDEER	P01042	401	2 2 1 0	(N(H(A))(N(H)))	(N(H)(N(H(A))))
TVSPPHTSMAPAQDEER	P01042	401	2 2 3 0	(N(H(A))(N(H(A(A)))))	(N(H(A(A)))(N(H(A))))
TAPKKPAPTTPKEPAP	Q92954	485	2 3 2 0	(N(H(A)(N))(N(H(A))))	(N(H(A))(N(H(A)(N))))
SLVSQYFQTVTDYGKDLME	P02652	32	1 1 1 0	(N(H(A)))	(N(A(H)))
TSSSSQDPESLQDR	P05155	27	0 1 0 0	(N)
SLVSQYFQTVTDYGKDLME	P02652	32	1 1 2 0	(N(A)(H(A)))	(N(H(A(A))))
HPDEAAFFDTASTGK	P02671	522	0 1 0 0	(N)
SMAPAQDEERDSGKE	P01042	408	0 1 0 0	(N)
DAJISQPETTKEGLRAIS	Q13790	269	1 1 1 0	(N(H(A)))	(N(A(H)))
DAJISQPETTKEGLRAIS	Q13790	269	1 1 2 0	(N(A)(H(A)))	(N(H(A(A))))
TITTTEIMNKPEETAKPK	Q92954	991	2 2 2 0	(N(H(A))(N(H(A))))	(N(H)(N(H(A(A)))))
TQQPQQDEMPSPTFLTQVK	P02655	23	1 1 2 0	(N(A)(H(A)))	(N(H(A(A))))
TPIPSLAKPGV	P01042	546	2 2 2 0	(N(H(A))(N(H(A))))	(N(H)(N(H(A(A)))))
TITTTEIMNKPEETAKPK	Q92954	991	1 1 1 0	(N(H(A)))	(N(A(H)))
TEHLASSSEDSTTPSAQTQEKTEGP	P01042	521	2 2 2 0	(N(H(A))(N(H(A))))	(N(H)(N(H(A(A)))))
SSTTKPPFKPHGSR	P04196	271	2 2 2 0	(N(H(A))(N(H(A))))	(N(H)(N(H(A(A)))))
TPIPSLAKPGV	P01042	546	1 1 2 0	(N(A)(H(A)))	(N(H(A(A))))
TPLPPTSAHGNVA	P02790	24	1 1 1 0	(N(H(A)))	(N(A(H)))
TTPKAAAPNTPKEPAP	Q92954	667	3 3 3 0	(N(H))(N(H(A(A)))(N(H(A))))
TSAPEAEGPQSGGLPPPPRAVP	Q04756	70	1 1 1 0	(N(H(A)))	(N(A(H)))
ITTAKPINPRP	Q92954	253	1 1 1 0	(N(H(A)))	(N(A(H)))
TTPKAAAPNTPKEPAP	Q92954	667	2 2 2 0	(N(H(A))(N(H(A))))	(N(H)(N(H(A(A)))))
TPIPSLAKPGV	P01042	546	1 1 1 0	(N(H(A)))	(N(A(H)))
DAJISQPETTKEGLR	Q13790	269	1 1 1 0	(N(H(A)))	(N(A(H)))
TAPTTLKEPAPTTPK	Q92954	712	2 2 2 0	(N(H(A))(N(H(A))))	(N(H)(N(H(A(A)))))
TVISKMLFVEPILE	P05155	48	1 1 1 0	(N(H(A)))	(N(A(H)))
TEHLSTLSEK	P02647	221	1 1 1 0	(N(H(A)))	(N(A(H)))
TPLPPTSAHGNVA	P02790	24	2 2 2 0	(N(H(A))(N(H(A))))	(N(H)(N(H(A(A)))))
TAPKKPAPTTPKEPAP	Q92954	485	3 3 2 0	(N(H(A))(N(H(N(H(A))))))
TTPKEPAP	Q92954	376	2 2 2 0	(N(H(A))(N(H(A))))	(N(H)(N(H(A(A)))))
DAJISQPETTK	Q13790	269	1 1 1 0	(N(H(A)))	(N(A(H)))
TPLPPTSAHGNVAE	P02790	24	2 2 2 0	(N(H(A))(N(H(A))))	(N(H)(N(H(A(A)))))
TPLPPTSAHGNVAE	P02790	24	1 1 0 0	(N(H))
TPLPPTSAHGNVAE	P02790	24	1 1 2 0	(N(A)(H(A)))	(N(H(A(A))))
TVSPPHTSMAPAQDEERDSGK	P01042	401	2 2 2 0	(N(H(A))(N(H(A))))	(N(H)(N(H(A(A)))))
TAPTTPKEPAP	Q92954	757	2 2 2 0	(N(H(A))(N(H(A))))	(N(H)(N(H(A(A)))))
TPKALENSPK	Q92954	885	1 1 1 0	(N(H(A)))	(N(A(H)))
TEGTLDIKEDMSEPQEK	Q14515	116	1 1 2 0	(N(A)(H(A)))	(N(H(A(A))))
DAJISQPETTKEGLRAIS	Q13790	269	1 1 0 0	(N(H))
SLVSQYFQTVTDYGKDLME	P02652	32	1 1 0 0	(N(H))
SMAPAQDEER	P01042	408	1 1 1 0	(N(H(A)))	(N(A(H)))
TPIPSLAKPGV	P01042	546	2 2 1 0	(N(H(A))(N(H)))	(N(H)(N(H(A))))
TPLPPTSAHGNVA	P02790	24	1 1 0 0	(N(H))
TQTPAPIQAPSAILPLPGQSVER	Q14624	723	0 1 0 0	(N)
TPNSKLVEVNPKSE	Q92954	1082	1 1 1 0	(N(H(A)))	(N(A(H)))
TPLPPTSAHGNVAE	P02790	24	0 1 0 0	(N)
TPIPSLAKPGV	P01042	546	1 2 1 0	(N(N)(H(A)))
TAPTTLKEPAP	Q92954	712	1 1 1 0	(N(H(A)))	(N(A(H)))
TEHLSTLSEK	P02647	221	1 1 0 0	(N(H))
TTPKKPAP	Q92954	438	2 2 2 0	(N(H(A))(N(H(A))))	(N(H)(N(H(A(A)))))
TEHLSTLSEK	P02647	221	0 1 0 0	(N)
TTPKKPAPKE	Q92954	723	1 1 1 0	(N(H(A)))	(N(A(H)))
TPIPSLAKPGV	P01042	546	2 2 3 0	(N(H(A))(N(H(A(A)))))	(N(H(A(A)))(N(H(A))))
TPKALENSPKEPGVP	Q92954	885	1 1 1 0	(N(H(A)))	(N(A(H)))
TTPKEPAP	Q92954	376	2 2 1 0	(N(H(A))(N(H)))	(N(H)(N(H(A))))
TQDPAHGGAPPEMASN	P01344	163	1 1 1 0	(N(H(A)))	(N(A(H)))
TTPEKPAP	Q92954	635	2 2 2 0	(N(H(A))(N(H(A))))	(N(H)(N(H(A(A)))))
SAPTTPKEPAP	Q92954	373	1 1 1 0	(N(H(A)))	(N(A(H)))
SSTTKPPFKPHGSR	P04196	271	1 1 0 0	(N(H))
TPIPSLAK	P01042	546	1 1 2 0	(N(A)(H(A)))	(N(H(A(A))))
TPLPPTSAHGN	P02790	24	1 1 1 0	(N(H(A)))	(N(A(H)))
TSAPEAEGPQSGGLPPPPRAVP	Q04756	70	1 1 2 0	(N(A)(H(A)))	(N(H(A(A))))
TAPTTLKEPAP	Q92954	712	2 2 2 0	(N(H(A))(N(H(A))))	(N(H)(N(H(A(A)))))
HPDEAAFFDTASTGK	P02671	522	1 1 1 0	(N(H(A)))	(N(A(H)))
TVISKMLFVEPILEVS	P05155	48	1 1 1 0	(N(H(A)))	(N(A(H)))
TPKALENSPK	Q92954	885	1 1 0 0	(N(H))
SAPTTPKEPAP	Q92954	373	2 2 2 0	(N(H(A))(N(H(A))))	(N(H)(N(H(A(A)))))
SPSGEVSHPR	P02765	328	1 1 2 0	(N(A)(H(A)))	(N(H(A(A))))
TTPKETAP	Q92954	611	2 2 2 0	(N(H(A))(N(H(A))))	(N(H)(N(H(A(A)))))
TTVISKMLFVEPILE	P05155	47	2 2 2 0	(N(H(A))(N(H(A))))	(N(H)(N(H(A(A)))))
TTTKEPAP	Q92954	399	3 3 3 0	(N(H))(N(H(A(A)))(N(H(A))))
DAJISQPETTKEGLR	Q13790	269	1 1 2 0	(N(A)(H(A)))	(N(H(A(A))))
TTTKKPAP	Q92954	595	2 2 2 0	(N(H(A))(N(H(A))))	(N(H)(N(H(A(A)))))
TPKALENSPKEPGVP	Q92954	885	0 1 0 0	(N)
TQDPAHGGAPPEMASN	P01344	163	1 1 2 0	(N(A)(H(A)))	(N(H(A(A))))
TTPEKPAP	Q92954	635	2 2 1 0	(N(H(A))(N(H)))	(N(H)(N(H(A))))
TEHLASSSEDSTTPSAQTQEKTEGP	P01042	521	2 2 3 0	(N(H(A))(N(H(A(A)))))	(N(H(A(A)))(N(H(A))))
TTKEPAP	Q92954	400	2 2 2 0	(N(H(A))(N(H(A))))	(N(H)(N(H(A(A)))))
TVGSLAGQPLQER	P02649	212	1 1 1 0	(N(H(A)))	(N(A(H)))
TSSSSQDPESLQDR	P05155	27	1 1 2 0	(N(A)(H(A)))	(N(H(A(A))))
TAPTTLK	Q92954	712	2 2 2 0	(N(H(A))(N(H(A))))	(N(H)(N(H(A(A)))))
TPLPPTSAHGNVA	P02790	24	0 1 0 0	(N)
SMAPAQDEER	P01042	408	1 1 0 0	(N(H))
TPIPSLAKPGV	P01042	546	0 1 1 0	(N(A))
DAJISQPETTKEGLR	Q13790	269	1 1 0 0	(N(H))
SSRIGEIKEETTVSPPHT	P01042	390	1 1 1 0	(N(H(A)))	(N(A(H)))
TVTDYGKDLM	P02652	40	1 1 1 0	(N(H(A)))	(N(A(H)))
TTPKKPAP	Q92954	438	1 2 1 0	(N(N)(H(A)))
TTSDKPAP	Q92954	744	2 2 2 0	(N(H(A))(N(H(A))))	(N(H)(N(H(A(A)))))
TPIPSLAK	P01042	546	1 1 1 0	(N(H(A)))	(N(A(H)))
TTPKKPAPK	Q92954	723	2 2 2 0	(N(H(A))(N(H(A))))	(N(H)(N(H(A(A)))))
TTPKKPAPKE	Q92954	723	2 2 2 0	(N(H(A))(N(H(A))))	(N(H)(N(H(A(A)))))
SMAPAQDEER	P01042	408	0 1 0 0	(N)
TTPKEPAP	Q92954	376	1 2 1 0	(N(N)(H(A)))
TTTKEPAP	Q92954	399	2 2 2 0	(N(H(A))(N(H(A))))	(N(H)(N(H(A(A)))))
TPLPPTSAHGNVA	P02790	24	1 1 2 0	(N(A)(H(A)))	(N(H(A(A))))
TGTWNPGSSER	P02671	357	1 1 1 0	(N(H(A)))	(N(A(H)))
TVGSLAGQPLQER	P02649	212	1 1 2 0	(N(A)(H(A)))	(N(H(A(A))))
TTPKKPAPKELAP	Q92954	723	2 2 2 0	(N(H(A))(N(H(A))))	(N(H)(N(H(A(A)))))
TLSEKAKPALE	P02647	226	1 1 1 0	(N(H(A)))	(N(A(H)))
TTTKEPAP	Q92954	399	3 3 2 0	(N(H(A))(N(H(N(H(A))))))
TMMPPISPAP	P01042	571	2 2 3 0	(N(H(A))(N(H(A(A)))))	(N(H(A(A)))(N(H(A))))
SPPDSHVLLAAPPGHQLHR	P02765	293	1 1 0 0	(N(H))
TQPTTQLP	P05155	103	3 3 3 0	(N(H))(N(H(A(A)))(N(H(A))))
TPIPSLAK	P01042	546	2 2 1 0	(N(H(A))(N(H)))	(N(H)(N(H(A))))
TTPKKPAP	Q92954	438	2 2 1 0	(N(H(A))(N(H)))	(N(H)(N(H(A))))
TTPKEPTP	Q92954	345	2 2 2 0	(N(H(A))(N(H(A))))	(N(H)(N(H(A(A)))))
TPLPPTSAH	P02790	24	1 1 1 0	(N(H(A)))	(N(A(H)))
TIHKSPDES	Q92954	868	1 1 0 0	(N(H))
TMMPPISPAP	P01042	571	2 2 1 0	(N(H(A))(N(H)))	(N(H)(N(H(A))))
TPLPPTSAHGNVAEGE	P02790	24	1 1 1 0	(N(H(A)))	(N(A(H)))
TAPTTPKEPAP	Q92954	757	3 3 3 0	(N(H))(N(H(A(A)))(N(H(A))))
TPIPSLAKPGV	P01042	546	1 1 0 0	(N(H))
TTTKEPAP	Q92954	399	2 3 2 0	(N(H(A)(N))(N(H(A))))	(N(H(A))(N(H(A)(N))))
SLPPNSDTSK	Q92954	263	1 1 1 0	(N(H(A)))	(N(A(H)))
TPVISMLAQGSQVLESTPPPHVMR	P19823	675	2 2 2 0	(N(H(A))(N(H(A))))	(N(H)(N(H(A(A)))))
TTKEPAP	Q92954	400	2 2 1 0	(N(H(A))(N(H)))	(N(H)(N(H(A))))
TIHKSPDES	Q92954	868	1 1 1 0	(N(H(A)))	(N(A(H)))
TPKALENSPK	Q92954	885	0 1 0 0	(N)
QFTSSTSYNR	P02671	584	1 1 1 0	(N(H(A)))	(N(A(H)))
TMMPPISPAP	P01042	571	2 2 2 0	(N(H(A))(N(H(A))))	(N(H)(N(H(A(A)))))
ITTAKPINPRP	Q92954	253	2 2 2 0	(N(H(A))(N(H(A))))	(N(H)(N(H(A(A)))))
TTVISK	P05155	47	2 2 2 0	(N(H(A))(N(H(A))))	(N(H)(N(H(A(A)))))
SAAPVPSDNH	P02649	308	1 1 1 0	(N(H(A)))	(N(A(H)))
TEGTLDIK	Q14515	116	1 1 2 0	(N(A)(H(A)))	(N(H(A(A))))
TAPTTLK	Q92954	712	2 2 1 0	(N(H(A))(N(H)))	(N(H)(N(H(A))))
SAPTTPKEPSP	Q92954	544	1 1 1 0	(N(H(A)))	(N(A(H)))
TTPKEPAP	Q92954	376	2 2 3 0	(N(H(A))(N(H(A(A)))))	(N(H(A(A)))(N(H(A))))
TTPKETAP	Q92954	611	2 2 1 0	(N(H(A))(N(H)))	(N(H)(N(H(A))))
SSTTKPPFKPHGSR	P04196	271	1 1 2 0	(N(A)(H(A)))	(N(H(A(A))))
TPKALENSPK	Q92954	885	1 1 2 0	(N(A)(H(A)))	(N(H(A(A))))
TTPEKPAP	Q92954	635	1 1 1 0	(N(H(A)))	(N(A(H)))
TPIPSLAK	P01042	546	1 1 0 0	(N(H))
TTVISKMLFV	P05155	47	2 2 2 0	(N(H(A))(N(H(A))))	(N(H)(N(H(A(A)))))
TQSPDLEPILR	P01042	151	1 1 1 0	(N(H(A)))	(N(A(H)))
TAPTTLKEPAP	Q92954	712	1 1 0 0	(N(H))
TTPEKPAP	Q92954	635	1 2 1 0	(N(N)(H(A)))
TVSPPHTSMAPAQDEER	P01042	401	3 3 2 2	(N(H(A))(N(F)(H(N(F)(H(A))))))
TKAPKKPTS	Q92954	1025	1 1 1 0	(N(H(A)))	(N(A(H)))
TTPKKLTP	Q92954	619	2 2 2 0	(N(H(A))(N(H(A))))	(N(H)(N(H(A(A)))))
TVISKMLFVEPILE	P05155	48	1 1 2 0	(N(A)(H(A)))	(N(H(A(A))))
TVTDYGK	P02652	40	1 1 2 0	(N(A)(H(A)))	(N(H(A(A))))
TPIPSLAKPGV	P01042	546	0 1 0 0	(N)
TTTAAPKMTKE	Q92954	930	1 1 1 0	(N(H(A)))	(N(A(H)))
TTTKKPAP	Q92954	595	2 3 2 0	(N(H(A)(N))(N(H(A))))	(N(H(A))(N(H(A)(N))))
TPPDNIQVQENFJISR	P02760	24	1 1 1 0	(N(H(A)))	(N(A(H)))
TPLPPTSAHG	P02790	24	1 1 1 0	(N(H(A)))	(N(A(H)))
TVTDYGKDLM	P02652	40	1 1 2 0	(N(A)(H(A)))	(N(H(A(A))))
TTKEPAP	Q92954	400	1 2 1 0	(N(N)(H(A)))
TAPTTPK	Q92954	616	2 2 2 0	(N(H(A))(N(H(A))))	(N(H)(N(H(A(A)))))
TSNPDPAVSR	Q14624	701	1 1 1 0	(N(H(A)))	(N(A(H)))
SMAPAQDEERDSGK	P01042	408	1 1 1 0	(N(H(A)))	(N(A(H)))
TTVISKMLFV	P05155	47	2 2 1 0	(N(H(A))(N(H)))	(N(H)(N(H(A))))
TTTKEPAP	Q92954	399	2 2 1 0	(N(H(A))(N(H)))	(N(H)(N(H(A))))
TTTKKPAP	Q92954	595	3 3 2 0	(N(H(A))(N(H(N(H(A))))))
TVSPPHT	P01042	401	1 1 1 0	(N(H(A)))	(N(A(H)))
TVISKMLFVEPILE	P05155	48	0 1 0 0	(N)
TFPIQDPDQMH	P12259	1129	1 1 2 0	(N(A)(H(A)))	(N(H(A(A))))
DAJISQPETTK	Q13790	269	1 1 0 0	(N(H))
TTPKEPAP	Q92954	376	3 2 1 1	(N(H(A))(N(H(H(F)))))
SLVSQYFQTVTDYGKDLME	P02652	32	0 1 0 0	(N)
TQPVSSQPQPEGAN	P02765	252	1 1 1 0	(N(H(A)))	(N(A(H)))
TVTDYGKDLM	P02652	40	1 1 0 0	(N(H))
TTPKEP	Q92954	345	2 2 2 0	(N(H(A))(N(H(A))))	(N(H)(N(H(A(A)))))
TSNPDPAVSR	Q14624	701	2 2 2 0	(N(H(A))(N(H(A))))	(N(H)(N(H(A(A)))))
TQQPQQDEMPSPTFLTQVK	P02655	23	1 1 0 0	(N(H))
SMAPAQDEERDSGKE	P01042	408	1 1 2 0	(N(A)(H(A)))	(N(H(A(A))))
TTQMKESYYF	P01042	628	1 1 2 0	(N(A)(H(A)))	(N(H(A(A))))
TPKAAAPNTPKEPAP	Q92954	668	2 2 2 0	(N(H(A))(N(H(A))))	(N(H)(N(H(A(A)))))
TAPTTLKEPAP	Q92954	712	0 1 0 0	(N)
TTPEKLAP	Q92954	627	2 2 2 0	(N(H(A))(N(H(A))))	(N(H)(N(H(A(A)))))
TNLPKVEESQQKNTPP	Q9UGM5	276	1 1 1 0	(N(H(A)))	(N(A(H)))
TTVSPPHTSMAPAQDEERDSGKE	P01042	400	2 2 2 0	(N(H(A))(N(H(A))))	(N(H)(N(H(A(A)))))
SSGPGSTGSWNSGSSGTGSTGNQNPGSPR	P02671	325	0 1 0 0	(N)
TFPIQDPDQMHS	P12259	1129	1 1 2 0	(N(A)(H(A)))	(N(H(A(A))))
TPTTPKEPAP	Q92954	460	2 3 2 0	(N(H(A)(N))(N(H(A))))	(N(H(A))(N(H(A)(N))))
TQPTTQLP	P05155	103	3 3 2 0	(N(H(A))(N(H(N(H(A))))))
TEGDGVYTLNNEK	P00738	119	1 2 3 0	(N(A))(N(A)(H(A)))
TTQMKE	P01042	628	1 1 2 0	(N(A)(H(A)))	(N(H(A(A))))
TSKVLAKP	Q92954	324	1 1 1 0	(N(H(A)))	(N(A(H)))
TMMPPISPAPIQS	P01042	571	2 2 3 0	(N(H(A))(N(H(A(A)))))	(N(H(A(A)))(N(H(A))))
TPVISMLAQGSQVLE	P19823	675	1 1 1 0	(N(H(A)))	(N(A(H)))
TPKPPVVDE	Q92954	213	1 1 1 0	(N(H(A)))	(N(A(H)))
TTQMKESYYF	P01042	628	1 1 1 0	(N(H(A)))	(N(A(H)))
TPLPPTSAHGNVAE	P02790	24	2 2 1 0	(N(H(A))(N(H)))	(N(H)(N(H(A))))
TVISKMLFV	P05155	48	1 1 2 0	(N(A)(H(A)))	(N(H(A(A))))
TJLSPDLSH	P12259	1202	1 1 2 0	(N(A)(H(A)))	(N(H(A(A))))
TAPKKPAPTTPKEPAP	Q92954	485	2 2 2 0	(N(H(A))(N(H(A))))	(N(H)(N(H(A(A)))))
TTPKETAP	Q92954	611	1 2 1 0	(N(N)(H(A)))
TIHKSPD	Q92954	868	1 1 1 0	(N(H(A)))	(N(A(H)))
TAPPELTPVVQD	P00747	365	1 1 1 0	(N(H(A)))	(N(A(H)))
SLRPAPPPISGGGYR	P02675	58	1 1 1 0	(N(H(A)))	(N(A(H)))
TTVISKMLFVEPILE	P05155	47	2 2 1 0	(N(H(A))(N(H)))	(N(H)(N(H(A))))
TAPKKPAP	Q92954	485	1 1 1 0	(N(H(A)))	(N(A(H)))
TMMPPISPAPIQS	P01042	571	2 2 2 0	(N(H(A))(N(H(A))))	(N(H)(N(H(A(A)))))
TAPTTLK	Q92954	712	1 2 1 0	(N(N)(H(A)))
TSKVLAKP	Q92954	324	1 1 0 0	(N(H))
TIQPTQP	P05155	99	2 2 2 0	(N(H(A))(N(H(A))))	(N(H)(N(H(A(A)))))
TTVISKMLFV	P05155	47	2 2 3 0	(N(H(A))(N(H(A(A)))))	(N(H(A(A)))(N(H(A))))
AISDVSDLEET	Q13790	282	1 1 2 0	(N(A)(H(A)))	(N(H(A(A))))
TTPKKPAPKELAP	Q92954	723	1 1 1 0	(N(H(A)))	(N(A(H)))
TTPKEPAP	Q92954	376	0 2 0 0	(N(N))
TTPKKPAPKE	Q92954	723	2 2 1 0	(N(H(A))(N(H)))	(N(H)(N(H(A))))
TAPTTPK	Q92954	616	2 2 1 0	(N(H(A))(N(H)))	(N(H)(N(H(A))))
TPIPSLAK	P01042	546	0 1 1 0	(N(A))
TTIKSAP	Q92954	369	2 2 2 0	(N(H(A))(N(H(A))))	(N(H)(N(H(A(A)))))
TAPTTPKEPAP	Q92954	757	2 2 1 0	(N(H(A))(N(H)))	(N(H)(N(H(A))))
TILVTSV	Q04756	57	2 2 2 0	(N(H(A))(N(H(A))))	(N(H)(N(H(A(A)))))
TQAAPPTPVSPRLHVPLMPAQPAPPKPQP	P00748	299	3 3 3 0	(N(H))(N(H(A(A)))(N(H(A))))
TIHKSPDES	Q92954	868	0 1 0 0	(N)
TJLSPDLSH	P12259	1202	1 1 1 0	(N(H(A)))	(N(A(H)))
ITKVFSNGADLSGVTEEAPLK	P01009	333	0 1 1 0	(N(A))
TVVLNPHP	P10645	251	1 1 2 0	(N(A)(H(A)))	(N(H(A(A))))
TPTTPKEPAP	Q92954	460	2 2 2 0	(N(H(A))(N(H(A))))	(N(H)(N(H(A(A)))))
TTQPTIQP	P05155	95	3 3 3 0	(N(H))(N(H(A(A)))(N(H(A))))
TPIPSLAKPGV	P01042	546	2 2 4 0	(N(H(A(A)))(N(H(A(A)))))
ITTAKPINPRP	Q92954	253	1 1 0 0	(N(H))
TPNSKLVE	Q92954	1082	1 1 1 0	(N(H(A)))	(N(A(H)))
SLTSDLQAQSK	P04004	97	1 1 1 0	(N(H(A)))	(N(A(H)))
TPKPPVVD	Q92954	213	1 1 1 0	(N(H(A)))	(N(A(H)))
TPPPHVMRVEND	P19823	691	1 1 1 0	(N(H(A)))	(N(A(H)))
TPKALEN	Q92954	885	1 1 1 0	(N(H(A)))	(N(A(H)))
TIQPTQP	P05155	99	2 2 4 0	(N(H(A(A)))(N(H(A(A)))))
TTPKEPAP	Q92954	376	1 1 1 0	(N(H(A)))	(N(A(H)))
SWNSGSSGPGSTGNR	P02671	294	0 1 1 0	(N(A))
SLPPNSDTSKETSLTVNK	Q92954	263	1 1 1 0	(N(H(A)))	(N(A(H)))
TVISKMLFVEPILEVS	P05155	48	1 1 2 0	(N(A)(H(A)))	(N(H(A(A))))
TTQMKE	P01042	628	1 1 1 0	(N(H(A)))	(N(A(H)))
TVSPPHT	P01042	401	1 1 0 0	(N(H))
TPKAAAPNTPKEPAP	Q92954	668	1 1 1 0	(N(H(A)))	(N(A(H)))
TAPTTLKEPAP	Q92954	712	1 2 1 0	(N(N)(H(A)))
TTTKKPAP	Q92954	595	2 3 1 0	(N(H(N))(N(H(A))))
SLGLGAP	Q7Z5P9	108	0 2 0 1	(N(N(F)))
TIQPTQP	P05155	99	2 2 1 0	(N(H(A))(N(H)))	(N(H)(N(H(A))))
TPKEPTP	Q92954	346	1 1 1 0	(N(H(A)))	(N(A(H)))
TIQPTQP	P05155	99	2 2 3 0	(N(H(A))(N(H(A(A)))))	(N(H(A(A)))(N(H(A))))
TITTTEIMNKPEETAKPK	Q92954	991	2 2 1 0	(N(H(A))(N(H)))	(N(H)(N(H(A))))
TVTDYGKDLME	P02652	40	1 1 1 0	(N(H(A)))	(N(A(H)))
TESTQQLNKPEVL	P01019	440	1 1 1 0	(N(H(A)))	(N(A(H)))
TPDHDKSTVP	Q8WXI7	5235	0 3 1 0	(N(A))(N(N))
TPKALE	Q92954	885	1 1 1 0	(N(H(A)))	(N(A(H)))
TPPPHVMR	P19823	691	1 1 1 0	(N(H(A)))	(N(A(H)))
TIHKSPD	Q92954	868	1 1 0 0	(N(H))
JISQPETTKEGLR	Q13790	269	0 2 0 1	(N(N(F)))
TMMPPISPAP	P01042	571	2 2 4 0	(N(H(A(A)))(N(H(A(A)))))
TTPEKPAP	Q92954	635	1 1 2 0	(N(A)(H(A)))	(N(H(A(A))))
TAPTTPKEPAP	Q92954	757	1 2 1 0	(N(N)(H(A)))
TTVISKMLFVEPILE	P05155	47	2 2 3 0	(N(H(A))(N(H(A(A)))))	(N(H(A(A)))(N(H(A))))
SMAPAQDEERD	P01042	408	1 1 1 0	(N(H(A)))	(N(A(H)))
TTPEKLAP	Q92954	627	2 2 1 0	(N(H(A))(N(H)))	(N(H)(N(H(A))))
TVISKMLFV	P05155	48	1 1 1 0	(N(H(A)))	(N(A(H)))
TTPKEPAP	Q92954	376	1 2 0 0	(N(H)(N))
SGNSQESVTEQDSK	P01834	49	0 2 1 0	(N)(N(A))
TAPTTLK	Q92954	712	1 1 0 0	(N(H))
TSNPDPAVSRVMN	Q14624	701	2 2 2 0	(N(H(A))(N(H(A))))	(N(H)(N(H(A(A)))))
TVTDYGKDLM	P02652	40	0 1 0 0	(N)
TTPKKPAP	Q92954	438	1 2 0 0	(N(H)(N))
TAPPELTPVVQ	P00747	365	1 1 1 0	(N(H(A)))	(N(A(H)))
TTVISKMLFV	P05155	47	1 2 1 0	(N(N)(H(A)))
TGKTFPGFF	P02671	525	1 1 1 0	(N(H(A)))	(N(A(H)))
TASPEPPPPE	P04180	431	2 2 2 0	(N(H(A))(N(H(A))))	(N(H)(N(H(A(A)))))
PPHTSMAPAQDEER	P01042	407	2 7 0 1	(N(N))(N(H(N))(N(H(N)(N(F)))))
TSYGTGSETESPR	P02671	275	0 1 0 0	(N)
TSAHGNVAE	P02790	29	1 1 1 0	(N(H(A)))	(N(A(H)))
TPAPRNPS	P0C0L4	1244	1 1 1 0	(N(H(A)))	(N(A(H)))
TVHEQVGGP	P04004	88	1 1 1 0	(N(H(A)))	(N(A(H)))
TTPKEPTP	Q92954	345	2 2 1 0	(N(H(A))(N(H)))	(N(H)(N(H(A))))
TFPIQDPDQMH	P12259	1129	1 1 1 0	(N(H(A)))	(N(A(H)))
TTPKEPAP	Q92954	376	2 2 0 0	(N(H)(N(H)))
TQTPAPIQ	Q14624	723	1 1 0 0	(N(H))
TAPTTLKEPAP	Q92954	712	2 2 1 0	(N(H(A))(N(H)))	(N(H)(N(H(A))))
TNLPKVEE	Q9UGM5	276	1 1 1 0	(N(H(A)))	(N(A(H)))
TEHLASSSEDSTTPSAQTQEKTEGP	P01042	521	3 3 3 0	(N(H))(N(H(A(A)))(N(H(A))))
TGSETESPR	P02671	279	0 3 0 0	(N)(N(N))
TTPKEPSP	Q92954	547	2 2 2 0	(N(H(A))(N(H(A))))	(N(H)(N(H(A(A)))))
TVGSLAGQPLQER	P02649	212	2 2 1 0	(N(H(A))(N(H)))	(N(H)(N(H(A))))
TDSPTQP	P05155	111	3 3 3 0	(N(H))(N(H(A(A)))(N(H(A))))
TPKALE	Q92954	885	1 1 2 0	(N(A)(H(A)))	(N(H(A(A))))
TVISKMLFVEPILE	P05155	48	1 1 0 0	(N(H))
TTPEKPAP	Q92954	635	1 1 0 0	(N(H))
TQEKTEGP	P01042	538	1 1 1 0	(N(H(A)))	(N(A(H)))
TVSPPH	P01042	401	1 1 1 0	(N(H(A)))	(N(A(H)))
TTPEKPAP	Q92954	635	2 2 3 0	(N(H(A))(N(H(A(A)))))	(N(H(A(A)))(N(H(A))))
TPTTPEEPAP	Q92954	657	2 2 2 0	(N(H(A))(N(H(A))))	(N(H)(N(H(A(A)))))
TPPDNIQVQE	P02760	24	1 1 1 0	(N(H(A)))	(N(A(H)))
TFLTQVK	P02655	35	1 1 2 0	(N(A)(H(A)))	(N(H(A(A))))
TAPTTLKEPAP	Q92954	712	1 1 2 0	(N(A)(H(A)))	(N(H(A(A))))
SAPTTPKEPAP	Q92954	373	1 1 0 0	(N(H))
TVVQPSVGAAA	P02765	341	1 1 1 0	(N(H(A)))	(N(A(H)))
SALEEYTKKLNTQ	P02647	255	1 1 1 0	(N(H(A)))	(N(A(H)))
TAPKKPAP	Q92954	485	1 1 0 0	(N(H))
TTPEKLAP	Q92954	627	1 2 1 0	(N(N)(H(A)))
TPVVDPD	P02765	270	0 1 0 0	(N)
TNSPELEETLTHTITK	P01042	273	1 1 1 0	(N(H(A)))	(N(A(H)))
TQSPDLEPILR	P01042	151	1 1 0 0	(N(H))
TQTPAPIQ	Q14624	723	1 1 1 0	(N(H(A)))	(N(A(H)))
TVSPPHT	P01042	401	1 1 2 0	(N(A)(H(A)))	(N(H(A(A))))
TFLTQVKE	P02655	35	1 1 1 0	(N(H(A)))	(N(A(H)))
TTPKKPAP	Q92954	438	2 2 0 0	(N(H)(N(H)))
TQSPDLEPILR	P01042	151	0 1 0 0	(N)
TTQPTIQP	P05155	95	3 3 4 0	(N(H))(N(H(A(A)))(N(H(A(A)))))
TPLPPTSA	P02790	24	1 1 1 0	(N(H(A)))	(N(A(H)))
SDEVQVGQQR	P01024	1573	1 1 0 0	(N(H))
SMAPAQDEE	P01042	408	1 1 1 0	(N(H(A)))	(N(A(H)))
TPIPSLAKPGV	P01042	546	1 2 0 0	(N(H)(N))
TPVVDPDAPPSPPLG	P02765	270	1 1 1 0	(N(H(A)))	(N(A(H)))
THSPPAEVQG	A0A0S2Z3C2	25	1 1 1 0	(N(H(A)))	(N(A(H)))
TTPKKPAPKELAP	Q92954	723	1 1 0 0	(N(H))
TVTDYGK	P02652	40	1 1 1 0	(N(H(A)))	(N(A(H)))
TQPTTQLP	P05155	103	2 3 2 0	(N(H(A)(N))(N(H(A))))	(N(H(A))(N(H(A)(N))))
SANNRDNTYNR	P02671	119	0 2 0 0	(N(N))
TILVTSV	Q04756	57	2 2 1 0	(N(H(A))(N(H)))	(N(H)(N(H(A))))
TVSPPHT	P01042	401	0 1 0 0	(N)
SHHPGIAE	P02671	562	1 1 1 0	(N(H(A)))	(N(A(H)))
TSKVLAKP	Q92954	324	0 1 0 0	(N)
TTQMKE	P01042	628	1 1 0 0	(N(H))
TTPKETAP	Q92954	611	1 1 1 0	(N(H(A)))	(N(A(H)))
SPSGEVSHPR	P02765	328	1 1 1 0	(N(H(A)))	(N(A(H)))
TPLPPTSAHGNVA	P02790	24	2 2 1 0	(N(H(A))(N(H)))	(N(H)(N(H(A))))
HPDEAAFFDTASTGK	P02671	522	1 1 2 0	(N(A)(H(A)))	(N(H(A(A))))
TQPTTQLP	P05155	103	2 2 2 0	(N(H(A))(N(H(A))))	(N(H)(N(H(A(A)))))
TGKTFPGFF	P02671	525	1 1 2 0	(N(A)(H(A)))	(N(H(A(A))))
TTSDKPAP	Q92954	744	2 2 1 0	(N(H(A))(N(H)))	(N(H)(N(H(A))))
TAMPSPEDLR	Q9BUN1	191	1 1 1 0	(N(H(A)))	(N(A(H)))
TEGTLDIKE	Q14515	116	1 1 2 0	(N(A)(H(A)))	(N(H(A(A))))
TQTPAPIQ	Q14624	723	1 1 2 0	(N(A)(H(A)))	(N(H(A(A))))
TNLPKVE	Q9UGM5	276	1 1 1 0	(N(H(A)))	(N(A(H)))
TPPDNIQVQE	P02760	24	1 1 0 0	(N(H))
TDYGKDLME	P02652	42	1 1 1 0	(N(H(A)))	(N(A(H)))
TTIPEPQGPLPVQP	P39060	43	1 1 1 0	(N(H(A)))	(N(A(H)))
TTQMK	P01042	628	1 1 2 0	(N(A)(H(A)))	(N(H(A(A))))
TAHPLDHPPLDPLTLGP	A1L4H1	1445	1 1 2 0	(N(A)(H(A)))	(N(H(A(A))))
SHAPEVITSSPL	P00742	476	1 1 1 0	(N(H(A)))	(N(A(H)))
SVTEQDSK	P01834	55	3 3 0 1	(N(H(N(H(N(H(F)))))))
TKITEGT	P13611	1024	1 1 1 0	(N(H(A)))	(N(A(H)))
TGSTGNQNPGSPR	P02671	341	0 4 0 0	(N(N))(N(N))
SEVAAVPPADPGPEALHP	O43157	795	1 1 2 0	(N(A)(H(A)))	(N(H(A(A))))
SMAPAQDEERDSGK	P01042	408	6 7 1 1	(N(H))(N(H(A)(N))(N(H(N(H))(N(F)(H(N(H)))))))
TPPDNIQVQ	P02760	24	1 1 1 0	(N(H(A)))	(N(A(H)))
TPKAAAPN	Q92954	668	1 1 1 0	(N(H(A)))	(N(A(H)))
TTPEKLAP	Q92954	627	1 1 1 0	(N(H(A)))	(N(A(H)))
DAJISQPETTK	Q13790	269	0 1 0 0	(N)
TDSPTQP	P05155	111	1 1 2 0	(N(A)(H(A)))	(N(H(A(A))))
TIQPTQP	P05155	99	1 2 1 0	(N(N)(H(A)))
SSRIGEIKEETTVSPPHTSMAPAQDEER	P01042	390	0 1 0 0	(N)
TQPTTQLP	P05155	103	3 3 4 0	(N(H))(N(H(A(A)))(N(H(A(A)))))
SLRPAPPPISGGGYR	P02675	58	1 1 0 0	(N(H))
TTTKEPAP	Q92954	399	2 2 0 2	(N(H(F))(N(H(F))))
TPSWANPSP	P19823	666	2 2 2 0	(N(H(A))(N(H(A))))	(N(H)(N(H(A(A)))))
SLLSPK	Q5T601_2	206	1 1 0 0	(N(H))
TKLLAVSGP	P01266	2467	2 2 2 0	(N(H(A))(N(H(A))))	(N(H)(N(H(A(A)))))
TDSPTQP	P05155	111	2 2 3 0	(N(H(A))(N(H(A(A)))))	(N(H(A(A)))(N(H(A))))
TPPDNIQVQE	P02760	24	0 1 0 0	(N)
TILVTSV	Q04756	57	2 2 3 0	(N(H(A))(N(H(A(A)))))	(N(H(A(A)))(N(H(A))))
TSNPDPAVSRVMNMKIEE	Q14624	701	1 1 1 0	(N(H(A)))	(N(A(H)))
SPPTAPKALA	O43157	693	1 1 1 0	(N(H(A)))	(N(A(H)))
TPVVDPD	P02765	270	0 1 1 0	(N(A))
TTKTPAA	Q92954	900	1 1 1 0	(N(H(A)))	(N(A(H)))
TPSAQTQE	P01042	533	1 1 1 0	(N(H(A)))	(N(A(H)))
TPPDNIQVQ	P02760	24	1 1 0 0	(N(H))
STGVLPTNP	Q99784	48	3 3 4 0	(N(H))(N(H(A(A)))(N(H(A(A)))))
TSEDGSDCPEAMDLGTLSGIGTLDGFR	P02671	484	0 2 0 0	(N(N))
AAFFDTASTGKTFPGFFSPMLGE	P02671	522	1 1 1 0	(N(H(A)))	(N(A(H)))
TELAKLVN	P02774	436	1 1 1 0	(N(H(A)))	(N(A(H)))
TATPAIP	Q04756	50	2 2 2 0	(N(H(A))(N(H(A))))	(N(H)(N(H(A(A)))))
TTPEKPAP	Q92954	635	3 2 1 1	(N(H(A))(N(H(H(F)))))
TVVQPSVGAAA	P02765	341	1 1 2 0	(N(A)(H(A)))	(N(H(A(A))))
TPLPPTSAHGNVAE	P02790	24	2 2 0 2	(N(H(F))(N(H(F))))
TDTEDP	P02753	96	1 1 1 0	(N(H(A)))	(N(A(H)))
TVKAVGP	P10745	756	1 1 0 0	(N(H))
TTPKETAP	Q92954	611	0 5 0 2	(N)(N(N(F)))(N(N(F)))
TVTDYGK	P02652	40	1 1 0 0	(N(H))
TSMAPAQDEER	P01042	407	0 1 1 0	(N(A))
TVPPEEHYQ	P12259	1120	1 1 1 0	(N(H(A)))	(N(A(H)))
THEGSTVEK	A0M8Q6	90	0 1 0 0	(N)
TTPKKPAP	Q92954	438	1 1 0 0	(N(H))
TQPTTQLP	P05155	103	2 2 1 0	(N(H(A))(N(H)))	(N(H)(N(H(A))))
TMMPPISPAP	P01042	571	1 2 1 0	(N(N)(H(A)))
HRSYSCQVTHEGSTVEK	P0CF74	84	1 1 0 0	(N(H))
TTIKSAP	Q92954	369	1 1 1 0	(N(H(A)))	(N(A(H)))
TQDPAHGGAPPE	P01344	163	1 1 1 0	(N(H(A)))	(N(A(H)))
TENPFDLLDFJQTQPER	P00742	211	1 1 2 0	(N(A)(H(A)))	(N(H(A(A))))
TTPEKPAP	Q92954	635	2 2 0 0	(N(H)(N(H)))
VVPDSTPSWANP	P19823	665	1 1 1 0	(N(H(A)))	(N(A(H)))
TTVISKMLFV	P05155	47	2 2 4 0	(N(H(A(A)))(N(H(A(A)))))
SMAPAQ	P01042	408	1 1 1 0	(N(H(A)))	(N(A(H)))
TMMPPISPAPIQSD	P01042	571	2 2 2 0	(N(H(A))(N(H(A))))	(N(H)(N(H(A(A)))))
TAPPELTPVVQD	P00747	365	1 1 2 0	(N(A)(H(A)))	(N(H(A(A))))
SGNTATLTISR	P80748	85	0 1 1 0	(N(A))
TPKALE	Q92954	885	1 1 0 0	(N(H))
SYLQGTNQITGRYE	P04114	1525	0 1 0 0	(N)
TAPTTLK	Q92954	712	0 1 0 0	(N)
SGNDVTDIADDGCPKPPEIAHGYVEHSVR	P00738	21	0 2 0 0	(N(N))
TPKAET	Q92954	332	1 1 1 0	(N(H(A)))	(N(A(H)))
TTVETKE	Q92954	282	1 1 1 0	(N(H(A)))	(N(A(H)))
TVGPTTPP	P98088	5131	1 1 1 0	(N(H(A)))	(N(A(H)))
SAVGENGGEK	P05305	29	0 1 1 0	(N(A))
STGVLPTNP	Q99784	48	3 3 2 0
AAFFDTASTGKTFPGFFSPMLGE	P02671	522	1 1 2 0	(N(A)(H(A)))	(N(H(A(A))))
SAHGNVAEGETKPDPDVTER	P02790	30	0 2 0 0	(N(N))
TEGTLDIKE	Q14515	116	1 1 1 0	(N(H(A)))	(N(A(H)))
TGKTFPGFFSPMLGE	P02671	525	1 1 2 0	(N(A)(H(A)))	(N(H(A(A))))
TMMPPISPAPIQSD	P01042	571	2 2 3 0	(N(H(A))(N(H(A(A)))))	(N(H(A(A)))(N(H(A))))
TQSPDLEPILRHGIQYF	P01042	151	1 1 1 0	(N(H(A)))	(N(A(H)))
TVNSLJVSAISIP	Q13740	494	0 1 0 0	(N)
TPVVDPDAPPSPPLG	P02765	270	1 1 2 0	(N(A)(H(A)))	(N(H(A(A))))
TPTLAPDP	Q6ZMM2	352	0 2 0 0	(N(N))
TVKAVGP	P10745	756	0 1 0 0	(N)
SMAPAQDEE	P01042	408	1 1 0 0	(N(H))
TTPEEP	Q92954	651	1 1 1 0	(N(H(A)))	(N(A(H)))
SGEGDFLAEGGGVR	P02671	22	0 2 0 0	(N(N))
TPLPPTSAH	P02790	24	1 1 0 0	(N(H))
TAPPELTPVVQ	P00747	365	1 1 0 0	(N(H))
TPTELAK	P02774	434	0 1 1 0	(N(A))
SGJVSPGTRRE	P02671	417	0 3 0 1	(N)(N(N(F)))
PDSQLQLTTGNGLFLSEGLK	P01009	132	0 1 1 0	(N(A))
TTPKEPAP	Q92954	376	1 2 1 1	(N(H(A))(N(F)))
SVTEQDSK	P01834	55	3 4 0 0	(N(H)(N(H(N(H(N))))))
TVSAPSPAP	O14594	610	3 2 0 1	(N(H)(N(H(H(F)))))
TAQFQAEEKG	I3L3R5	178	0 1 0 0	(N)
SGQGVTARNFPPSQ	P01876	44	0 1 0 0	(N)
TRVVHAAKAALAAFNAQNJGSNFQLEEISR	P02765	158	0 2 0 0	(N(N))
SLQLTTPANAP	P21980	101	0 1 0 0	(N)
TGKTFPGFFSPMLGE	P02671	525	1 1 1 0	(N(H(A)))	(N(A(H)))
TPEQWKSHRSYSCQVTHEGSTVEK	P0CF74	75	1 1 0 0	(N(H))
SGNTATLTISR	P80748	85	1 1 0 0	(N(H))
SQDPESLQDR	P05155	31	1 1 0 0	(N(H))
TPGDVGP	P39060	842	1 1 1 0	(N(H(A)))	(N(A(H)))
TPSAQTQE	P01042	533	0 1 0 0	(N)
TLKPKPS	Q14766	272	2 4 0 2	(N(N))(N(H(N))(N(H(N)(N(F)))))
TTVISKMLFVEPILE	P05155	47	2 2 0 2	(N(H(F))(N(H(F))))
TKPPFKPHGSR	P04196	274	0 2 0 0	(N(N))
TFFKYYLQGAKIPKPEASFSPR	Q14624	623	0 2 0 0	(N(N))
TPSRWPSPSPTAMPSPEDLR	Q9BUN1	181	1 1 0 0	(N(H))
TQPATQ	P02652	95	1 1 1 0	(N(H(A)))	(N(A(H)))
TEETLNTGRPPE	C9JL84	278	0 2 0 0	(N(N))
TLKCLGNGNP	Q13740	267	0 2 0 0	(N(N))
VAEDRTRVVSP	Q10471	246	0 1 1 0	(N(A))
TTPKEPAP	Q92954	376	1 1 0 0	(N(H))
TLTGNNRIJ	Q6X784	79	0 2 0 0	(N(N))
TVTFSDFQD	P01042	557	1 1 1 0	(N(H(A)))	(N(A(H)))
NLDAITTPDP	P05231	165	2 2 2 0	(N(H(A))(N(H(A))))	(N(H)(N(H(A(A)))))
TPRMLCAGSLEGK	Q9UL52	353	0 2 0 0	(N(N))
TLSLPELEQQQEQ	P06727	367	0 2 0 0	(N(N))
SPGVPGSP	Q02388	2273	0 2 0 0	(N(N))
TQTFQGCGILQPDPPA	P08887	205	0 2 0 0	(N(N))
TARYHRDAGAP	Q6NT32	419	0 2 0 0	(N(N))
TVAAPPSGGP	P0C0L4	461	0 2 0 0	(N(N))
TALQGPSP	P14138	69	0 2 0 0	(N(N))
TQPVSSQPQPE	P02765	252	1 1 1 0	(N(H(A)))	(N(A(H)))
TGLSAGMT	Q7Z5P9	5333	0 2 0 0	(N(N))
TYDVQVTAPGAP	P22105	3874	0 2 0 0	(N(N))
TGQLAELQPQ	P81172	31	0 1 0 0	(N)
TQTWSP	Q9BZ76	17	1 1 1 0	(N(H(A)))	(N(A(H)))
TPIPSLAKPGV	P01042	546	4 5 3 3	(N(A))(N(H(A))(N(F)(H(N(F)(H(N(F)(H(A))))))))
TPEEPTP	Q92954	652	0 2 0 0	(N(N))
TDCRLTSGKYPQ	Q93091	102	0 2 0 0	(N(N))
TGLKGPAAP	O75398	161	1 1 0 0	(N(H))
TGSPGSPGPD	P02452	541	0 2 0 0	(N(N))
TPSGEAPNQ	P00533	693	0 1 1 0	(N(A))
TPVTPLSPP	P21860	1141	0 2 0 0	(N(N))
TSAAATAP	Q7L8A9	18	0 2 0 0	(N(N))
