# Supplementary material for: Global O-glycoproteome enrichment and analysis enabled by a combinatorial enzymatic workflow
Source: Cell Rep Methods. 2024 Apr 5;4(4):100744. doi: 10.1016/j.crmeth.2024.100744 (PMC11046030; doi:10.1016/j.crmeth.2024.100744)
Supplement: Table S2. List of all the identified O-glycoPSMs using pGlyco3, related to Figure 2 [file mmc3.xlsx]

## Sheet: Cover
Table S2. List of all the identified O-glycoPSMs using pGlyco3 related to figure 2
Sheet 1. Identified all the GlycoPSMs in RAX elution
Sheet 2. Identified all the GlycoPSMs in RAX Flow-Through
Sheet 3. Identified GlycoPSMs by IMPa-only in RAX elution
Sheet 4. Identified GlycoPSMs by IMPa and Trypsin in RAX elution
Sheet 5. Identified GlycoPSMs by IMPa and AspN in RAX elution
Sheet 6. Identified GlycoPSMs by IMPa and GluC in RAX elution

## Sheet: Sheet 1.
Sheet 1. Identified all the GlycoPSMs in RAX elution
Sample	Accession ID.	Proteins	Genes	ProSites	MonoArea	Length	Charge	Rank	P1 A.A	Peptide	Last A.A	Mod	PeptideMH	Glycan(H,N,A,F)	GlycanComposition	PlausibleStruct	GlyID	GlyFrag	GlyMass	GlySite	TotalScore	PepScore	GlyScore	CoreMatched	GlySpec	PepSpec	RawName	Scan	RT	PrecursorMH	PrecursorMZ	MassDeviation	PPM	GlyIonRatio	byIonRatio	czIonRatio	GlyDecoy	PepDecoy	IsSmallGlycan	GlycanPEP	GlycanFDR	PeptidePEP	PeptideFDR	TotalFDR	IsotopeArea	CorrectedGlycan(H,N,A,F)	CorrectedComposition	CorrectedMonoArea	CorrectedIsotopeArea
RAX-OG-Tryp	Q14624-ITIH4-723	Q14624	ITIH4	723	58638900	23	3	1		TQTPAPIQAPSAILPLPGQSVER	R		2371.3	1 1 1 0	H(1)N(1)A(1)	(N(H(A)))	1142	0 1 0 0;1 1 0 0;	656.228	1	127.469	180.886	28.2661	3	20230224_TK_O-glycoproteome_Plasma1_RAX_OG-T_2.23285.23285.3.0.dta	20230224_TK_O-glycoproteome_Plasma1_RAX_OG-T_2.23285.23285.3.0.dta	20230224_TK_O-glycoproteome_Plasma1_RAX_OG-T_2	23285	5835.85	3027.53	1009.85	0.00575	1.89786	1	1.04545	0	0	0	1	-1	0	-1	0	0	312029000			-1	-1
RAX-OG-Tryp	Q14624-ITIH4-723	Q14624	ITIH4	723	25167400	23	3	1		TQTPAPIQAPSAILPLPGQSVER	R		2371.3	1 1 1 0	H(1)N(1)A(1)	(N(H(A)))	1142	0 1 0 0;1 1 0 0;	656.228	1	119.969	170.962	25.2692	3	20230224_TK_O-glycoproteome_Plasma2_RAX_OG-T_3.29615.29615.3.0.dta	20230224_TK_O-glycoproteome_Plasma2_RAX_OG-T_3.29615.29615.3.0.dta	20230224_TK_O-glycoproteome_Plasma2_RAX_OG-T_3	29615	5828.5	3027.53	1009.85	0.00672	2.21891	1	1.11364	0	0	0	1	-1	0	-1	0	0	139468000			-1	-1
RAX-OG-Tryp	Q14624-ITIH4-723	Q14624	ITIH4	723	56970400	23	3	1		TQTPAPIQAPSAILPLPGQSVER	R		2371.3	1 1 1 0	H(1)N(1)A(1)	(N(H(A)))	1142	0 1 0 0;1 1 0 0;	656.228	1	113.652	161.323	25.1195	3	20230224_TK_O-glycoproteome_Plasma1_RAX_OG-T_1.22893.22893.3.0.dta	20230224_TK_O-glycoproteome_Plasma1_RAX_OG-T_1.22893.22893.3.0.dta	20230224_TK_O-glycoproteome_Plasma1_RAX_OG-T_1	22893	5855.98	3027.53	1009.85	0.0045	1.48663	1	1.09091	0	0	0	1	-1	0	-1	0	0	302213000			-1	-1
RAX-OG-Tryp	Q14624-ITIH4-723	Q14624	ITIH4	723	24852900	23	3	1		TQTPAPIQAPSAILPLPGQSVER	R		2371.3	1 1 1 0	H(1)N(1)A(1)	(N(H(A)))	1142	0 1 0 0;1 1 0 0;	656.228	1	112.376	158.745	26.2603	3	20230224_TK_O-glycoproteome_Plasma2_RAX_OG-T_1.29319.29319.3.0.dta	20230224_TK_O-glycoproteome_Plasma2_RAX_OG-T_1.29319.29319.3.0.dta	20230224_TK_O-glycoproteome_Plasma2_RAX_OG-T_1	29319	5834.3	3027.53	1009.85	0.00559	1.84732	1	1.04545	0	0	0	1	-1	0	-1	0	0	131137000			-1	-1
RAX-OG-Tryp	Q14624-ITIH4-723	Q14624	ITIH4	723	50389400	23	3	1		TQTPAPIQAPSAILPLPGQSVER	R		2371.3	1 1 1 0	H(1)N(1)A(1)	(N(H(A)))	1142	0 1 0 0;1 1 0 0;	656.228	1	107.444	152.139	24.4385	3	20230224_TK_O-glycoproteome_Plasma1_RAX_OG-T_3.23308.23308.3.0.dta	20230224_TK_O-glycoproteome_Plasma1_RAX_OG-T_3.23308.23308.3.0.dta	20230224_TK_O-glycoproteome_Plasma1_RAX_OG-T_3	23308	5860.96	3027.53	1009.85	0.00454	1.49951	1	1.04545	0	0	0	1	-1	0	-1	0	0	265818000			-1	-1
RAX-OG-Tryp	P05155-SERPING1-27	P05155	SERPING1	27	147228000	14	3	1		TSSSSQDPESLQDR	R		1536.68	1 1 1 0	H(1)N(1)A(1)	(N(H(A)))	1142	0 1 0 0;1 1 0 0;	656.228	1	106.714	151.663	23.2388	3	20230224_TK_O-glycoproteome_Plasma1_RAX_OG-T_2.4734.4734.3.0.dta	20230224_TK_O-glycoproteome_Plasma1_RAX_OG-T_2.4734.4734.3.0.dta	20230224_TK_O-glycoproteome_Plasma1_RAX_OG-T_2	4734	1059.89	2192.91	731.64	0.00101	0.46049	1	1.46154	0	0	0	1	-1	0	-1	0	0	455856000			-1	-1
RAX-OG-Tryp	Q14624-ITIH4-723	Q14624	ITIH4	723	56970400	23	3	1		TQTPAPIQAPSAILPLPGQSVER	R		2371.3	1 1 1 0	H(1)N(1)A(1)	(N(H(A)))	1142	0 1 0 0;1 1 0 0;	656.228	1	100.71	144.383	19.603	3	20230224_TK_O-glycoproteome_Plasma1_RAX_OG-T_1.22786.22786.3.0.dta	20230224_TK_O-glycoproteome_Plasma1_RAX_OG-T_1.22786.22786.3.0.dta	20230224_TK_O-glycoproteome_Plasma1_RAX_OG-T_1	22786	5825.6	3027.53	1009.85	0.0047	1.55302	1	1.04545	0	0	0	1	-1	0	-1	0	0	302213000			-1	-1
RAX-OG-Tryp	Q14624-ITIH4-723	Q14624	ITIH4	723	56970400	23	3	1		TQTPAPIQAPSAILPLPGQSVER	R		2371.3	1 1 1 0	H(1)N(1)A(1)	(N(H(A)))	1142	0 1 0 0;1 1 0 0;	656.228	1	99.5745	142.928	19.06	3	20230224_TK_O-glycoproteome_Plasma1_RAX_OG-T_1.23004.23004.3.0.dta	20230224_TK_O-glycoproteome_Plasma1_RAX_OG-T_1.23004.23004.3.0.dta	20230224_TK_O-glycoproteome_Plasma1_RAX_OG-T_1	23004	5887.45	3027.53	1009.85	0.00396	1.30728	1	1.06818	0	0	0	1	-1	0	-1	0	0	302213000			-1	-1
RAX-OG-Tryp	Q14624-ITIH4-723	Q14624	ITIH4	723	25338600	23	3	1		TQTPAPIQAPSAILPLPGQSVER	R		2371.3	1 1 1 0	H(1)N(1)A(1)	(N(H(A)))	1142	0 1 0 0;1 1 0 0;	656.228	1	98.8275	141.124	20.2761	3	20230224_TK_O-glycoproteome_Plasma2_RAX_OG-T_2.29495.29495.3.0.dta	20230224_TK_O-glycoproteome_Plasma2_RAX_OG-T_2.29495.29495.3.0.dta	20230224_TK_O-glycoproteome_Plasma2_RAX_OG-T_2	29495	5824.28	3027.53	1009.85	0.00636	2.10099	1	1.02273	0	0	0	1	-1	0	-1	0	0	134564000			-1	-1
RAX-OG-Tryp	P01042-KNG1-401	P01042	KNG1	401	35262600	17	3	1		TVSPPHTSMAPAQDEER	R		1852.85	2 2 2 0	H(2)N(2)A(2)	(N(H(A))(N(H(A))))	920	0 1 0 0;0 2 0 0;1 1 0 0;1 1 1 0;1 2 0 0;1 2 1 0;2 2 0 0;2 2 1 0;	1312.46	1	97.7145	103.045	87.8147	4	20230224_TK_O-glycoproteome_Plasma1_RAX_OG-T_3.8448.8448.3.0.dta	20230224_TK_O-glycoproteome_Plasma1_RAX_OG-T_3.8448.8448.3.0.dta	20230224_TK_O-glycoproteome_Plasma1_RAX_OG-T_3	8448	1907.82	3165.31	1055.77	0.00115	0.36468	1	1.1875	0	0	0	0	3.22441e-29	2.69172e-30	-1	0	2.69172e-30	189809000			-1	-1
RAX-OG-Tryp	Q14624-ITIH4-723	Q14624	ITIH4	723	3415770	23	3	1		TQTPAPIQAPSAILPLPGQSVER	R		2371.3	1 1 2 0	H(1)N(1)A(2)	(N(A)(H(A)))	23	0 1 0 0;0 1 1 0;1 1 0 0;1 1 1 0;	947.323	1	97.6817	135.302	27.8163	4	20230224_TK_O-glycoproteome_Plasma2_RAX_OG-T_1.29834.29834.3.0.dta	20230224_TK_O-glycoproteome_Plasma2_RAX_OG-T_1.29834.29834.3.0.dta	20230224_TK_O-glycoproteome_Plasma2_RAX_OG-T_1	29834	5967.77	3318.63	1106.88	0.0104	3.13301	1	1.09091	0	0	0	1	-1	0	-1	0	0	19425800			-1	-1
RAX-OG-Tryp	P05155-SERPING1-27	P05155	SERPING1	27	126736000	14	3	1		TSSSSQDPESLQDR	R		1536.68	1 1 1 0	H(1)N(1)A(1)	(N(H(A)))	1142	0 1 0 0;1 1 0 0;	656.228	1	97.6502	137.12	24.3484	3	20230224_TK_O-glycoproteome_Plasma1_RAX_OG-T_3.4727.4727.3.0.dta	20230224_TK_O-glycoproteome_Plasma1_RAX_OG-T_3.4727.4727.3.0.dta	20230224_TK_O-glycoproteome_Plasma1_RAX_OG-T_3	4727	1058.9	2192.91	731.64	0.0012	0.54668	1	1.38462	0	0	0	1	-1	0	-1	0	0	394935000			-1	-1
RAX-OG-Tryp	Q14624-ITIH4-723	Q14624	ITIH4	723	3613480	23	3	1		TQTPAPIQAPSAILPLPGQSVER	R		2371.3	1 1 0 0	H(1)N(1)	(N(H))	2097	0 1 0 0;	365.132	1	96.1767	146.765	2.22807	1	20230224_TK_O-glycoproteome_Plasma1_RAX_OG-T_3.22592.22592.3.0.dta	20230224_TK_O-glycoproteome_Plasma1_RAX_OG-T_3.22592.22592.3.0.dta	20230224_TK_O-glycoproteome_Plasma1_RAX_OG-T_3	22592	5656.63	2736.43	912.816	0.00255	0.93054	0.5	1.13636	0	0	0	1	-1	0	-1	0	0	17845500			-1	-1
RAX-OG-Tryp	P01042-KNG1-401	P01042	KNG1	401	36799100	17	3	1		TVSPPHTSMAPAQDEER	R		1852.85	2 2 2 0	H(2)N(2)A(2)	(N(H(A))(N(H(A))))	920	0 1 0 0;0 2 0 0;1 1 0 0;1 1 1 0;1 2 0 0;1 2 1 0;2 2 0 0;2 2 1 0;	1312.46	1	96.1604	103.895	81.7957	4	20230224_TK_O-glycoproteome_Plasma1_RAX_OG-T_1.8128.8128.3.0.dta	20230224_TK_O-glycoproteome_Plasma1_RAX_OG-T_1.8128.8128.3.0.dta	20230224_TK_O-glycoproteome_Plasma1_RAX_OG-T_1	8128	1894.03	3165.31	1055.77	0.00164	0.51917	1	1.21875	0	0	0	0	1.05433e-31	1.09424e-32	-1	0	1.09424e-32	196720000			-1	-1
RAX-OG-Tryp	Q14624-ITIH4-723	Q14624	ITIH4	723	50389400	23	3	1		TQTPAPIQAPSAILPLPGQSVER	R		2371.3	1 1 1 0	H(1)N(1)A(1)	(N(H(A)))	1142	0 1 0 0;1 1 0 0;	656.228	1	95.8346	137.581	18.3063	3	20230224_TK_O-glycoproteome_Plasma1_RAX_OG-T_3.23421.23421.3.0.dta	20230224_TK_O-glycoproteome_Plasma1_RAX_OG-T_3.23421.23421.3.0.dta	20230224_TK_O-glycoproteome_Plasma1_RAX_OG-T_3	23421	5892.4	3027.53	1009.85	0.00397	1.31223	1	1.06818	0	0	0	1	-1	0	-1	0	0	265818000			-1	-1
RAX-OG-Tryp	Q14624-ITIH4-723	Q14624	ITIH4	723	3373050	23	3	1		TQTPAPIQAPSAILPLPGQSVER	R		2371.3	1 1 2 0	H(1)N(1)A(2)	(N(A)(H(A)))	23	0 1 0 0;0 1 1 0;1 1 0 0;1 1 1 0;	947.323	1	95.5992	131.994	28.0082	4	20230224_TK_O-glycoproteome_Plasma2_RAX_OG-T_3.30166.30166.3.0.dta	20230224_TK_O-glycoproteome_Plasma2_RAX_OG-T_3.30166.30166.3.0.dta	20230224_TK_O-glycoproteome_Plasma2_RAX_OG-T_3	30166	5969.31	3318.63	1106.88	0.01315	3.96196	1	1.06818	0	0	0	1	-1	0	-1	0	0	18903200			-1	-1
RAX-OG-Tryp	Q14624-ITIH4-723	Q14624	ITIH4	723	50389400	23	3	1		TQTPAPIQAPSAILPLPGQSVER	R		2371.3	1 1 1 0	H(1)N(1)A(1)	(N(H(A)))	1142	0 1 0 0;1 1 0 0;	656.228	1	95.1888	135.783	19.7995	3	20230224_TK_O-glycoproteome_Plasma1_RAX_OG-T_3.23194.23194.3.0.dta	20230224_TK_O-glycoproteome_Plasma1_RAX_OG-T_3.23194.23194.3.0.dta	20230224_TK_O-glycoproteome_Plasma1_RAX_OG-T_3	23194	5828.28	3027.53	1009.85	0.00464	1.53419	1	1.02273	0	0	0	1	-1	0	-1	0	0	265818000			-1	-1
RAX-OG-Tryp	Q14624-ITIH4-723	Q14624	ITIH4	723	3145210	23	3	1		TQTPAPIQAPSAILPLPGQSVER	R		2371.3	1 1 2 0	H(1)N(1)A(2)	(N(A)(H(A)))	23	0 1 0 0;0 1 1 0;1 1 0 0;1 1 1 0;	947.323	1	94.8379	130.872	27.9183	4	20230224_TK_O-glycoproteome_Plasma2_RAX_OG-T_2.30056.30056.3.0.dta	20230224_TK_O-glycoproteome_Plasma2_RAX_OG-T_2.30056.30056.3.0.dta	20230224_TK_O-glycoproteome_Plasma2_RAX_OG-T_2	30056	5968.82	3318.63	1106.88	0.00947	2.85368	1	1.06818	0	0	0	1	-1	0	-1	0	0	19015900			-1	-1
RAX-OG-Tryp	Q14624-ITIH4-723	Q14624	ITIH4	723	10463600	23	3	1		TQTPAPIQAPSAILPLPGQSVER	R		2371.3	1 1 2 0	H(1)N(1)A(2)	(N(A)(H(A)))	23	0 1 0 0;0 1 1 0;1 1 0 0;1 1 1 0;	947.323	1	93.9765	129.457	28.0845	4	20230224_TK_O-glycoproteome_Plasma1_RAX_OG-T_1.23265.23265.3.0.dta	20230224_TK_O-glycoproteome_Plasma1_RAX_OG-T_1.23265.23265.3.0.dta	20230224_TK_O-glycoproteome_Plasma1_RAX_OG-T_1	23265	5963.15	3318.63	1106.88	0.00566	1.70561	1	1.02273	0	0	0	1	-1	0	-1	0	0	59561200			-1	-1
RAX-OG-Tryp	Q14624-ITIH4-723	Q14624	ITIH4	723	58638900	23	3	1		TQTPAPIQAPSAILPLPGQSVER	R		2371.3	1 1 1 0	H(1)N(1)A(1)	(N(H(A)))	1142	0 1 0 0;1 1 0 0;	656.228	1	93.6565	136.144	14.7508	3	20230224_TK_O-glycoproteome_Plasma1_RAX_OG-T_2.23394.23394.3.0.dta	20230224_TK_O-glycoproteome_Plasma1_RAX_OG-T_2.23394.23394.3.0.dta	20230224_TK_O-glycoproteome_Plasma1_RAX_OG-T_2	23394	5867.35	3027.53	1009.85	0.00607	2.00388	1	1.09091	0	0	0	1	-1	0	-1	0	0	312029000			-1	-1
RAX-OG-GluC	P01042-KNG1-408	P01042	KNG1	408	72959300	15	3	1		SMAPAQDEERDSGKE	E		1649.71	1 1 1 0	H(1)N(1)A(1)	(N(H(A)))	1142	0 1 0 0;1 1 0 0;	656.228	1	93.4398	126.331	32.3565	3	20230224_TK_O-glycoproteome_Plasma1_RAX_OG-G_2.3290.3290.3.0.dta	20230224_TK_O-glycoproteome_Plasma1_RAX_OG-G_2.3290.3290.3.0.dta	20230224_TK_O-glycoproteome_Plasma1_RAX_OG-G_2	3290	826.587	2305.94	769.317	0.00141	0.61182	1	1.39286	0	0	0	1	-1	0	-1	0	0	243551000			-1	-1
RAX-OG-Tryp	Q14624-ITIH4-723	Q14624	ITIH4	723	5538000	23	3	1		TQTPAPIQAPSAILPLPGQSVER	R		2371.3	1 1 0 0	H(1)N(1)	(N(H))	2097	0 1 0 0;	365.132	1	92.7934	141.48	2.37494	1	20230224_TK_O-glycoproteome_Plasma1_RAX_OG-T_2.22634.22634.3.0.dta	20230224_TK_O-glycoproteome_Plasma1_RAX_OG-T_2.22634.22634.3.0.dta	20230224_TK_O-glycoproteome_Plasma1_RAX_OG-T_2	22634	5652.8	2736.43	912.816	0.00279	1.01934	0.5	1.04545	0	0	0	1	-1	0	-1	0	0	26069800			-1	-1
RAX-OG-Tryp	Q14624-ITIH4-723	Q14624	ITIH4	723	7963420	23	3	1		TQTPAPIQAPSAILPLPGQSVER	R		2371.3	1 1 2 0	H(1)N(1)A(2)	(N(A)(H(A)))	23	0 1 0 0;0 1 1 0;1 1 0 0;1 1 1 0;	947.323	1	91.7773	126.344	27.5812	4	20230224_TK_O-glycoproteome_Plasma1_RAX_OG-T_3.23661.23661.3.0.dta	20230224_TK_O-glycoproteome_Plasma1_RAX_OG-T_3.23661.23661.3.0.dta	20230224_TK_O-glycoproteome_Plasma1_RAX_OG-T_3	23661	5961.62	3318.63	1106.88	0.00703	2.11693	1	1.04545	0	0	0	1	-1	0	-1	0	0	51313200			-1	-1
RAX-OG-Tryp	P04196-HRG-271	P04196	HRG	271	21367500	14	3	1		SSTTKPPFKPHGSR	R		1526.81	1 1 1 0	H(1)N(1)A(1)	(N(H(A)))	1142	0 1 0 0;1 1 0 0;	656.228	1	90.3412	115.854	42.9602	3	20230224_TK_O-glycoproteome_Plasma1_RAX_OG-T_3.2766.2766.3.0.dta	20230224_TK_O-glycoproteome_Plasma1_RAX_OG-T_3.2766.2766.3.0.dta	20230224_TK_O-glycoproteome_Plasma1_RAX_OG-T_3	2766	662.847	2183.03	728.35	-0.00025	-0.11598	1	1.23077	0	0	0	1	-1	0	-1	0	0	71175600			-1	-1
RAX-OG-Tryp	P05155-SERPING1-27	P05155	SERPING1	27	7669050	14	3	1		TSSSSQDPESLQDR	R		1536.68	1 1 0 0	H(1)N(1)	(N(H))	2097	0 1 0 0;	365.132	1	90.3181	129.693	17.1931	2	20230224_TK_O-glycoproteome_Plasma1_RAX_OG-T_3.3949.3949.3.1.dta	20230224_TK_O-glycoproteome_Plasma1_RAX_OG-T_3.3949.3949.3.1.dta	20230224_TK_O-glycoproteome_Plasma1_RAX_OG-T_3	3949	900.579	1901.81	634.608	0.00038	0.2021	1	1.46154	0	0	0	1	-1	0	-1	0	0	17955300			-1	-1
RAX-OG-Tryp	P01042-KNG1-401	P01042	KNG1	401	41167800	17	3	1		TVSPPHTSMAPAQDEER	R		1852.85	2 2 2 0	H(2)N(2)A(2)	(N(H(A))(N(H(A))))	920	0 1 0 0;0 2 0 0;1 1 0 0;1 1 1 0;1 2 0 0;1 2 1 0;2 2 0 0;2 2 1 0;	1312.46	1	90.2476	93.8003	83.6499	4	20230224_TK_O-glycoproteome_Plasma1_RAX_OG-T_2.8455.8455.3.0.dta	20230224_TK_O-glycoproteome_Plasma1_RAX_OG-T_2.8455.8455.3.0.dta	20230224_TK_O-glycoproteome_Plasma1_RAX_OG-T_2	8455	1907.97	3165.31	1055.77	0.00161	0.50969	1	1.15625	0	0	0	0	2.89714e-21	3.20968e-22	-1	0	3.20968e-22	223863000			-1	-1
RAX-OG-GluC	P01042-KNG1-408	P01042	KNG1	408	9936140	15	3	1		SMAPAQDEERDSGKE	E		1649.71	1 1 0 0	H(1)N(1)	(N(H))	2097	0 1 0 0;	365.132	1	89.5943	124.718	24.365	2	20230224_TK_O-glycoproteome_Plasma1_RAX_OG-G_1.2805.2805.3.1.dta	20230224_TK_O-glycoproteome_Plasma1_RAX_OG-G_1.2805.2805.3.1.dta	20230224_TK_O-glycoproteome_Plasma1_RAX_OG-G_1	2805	678.613	2014.84	672.285	0.00029	0.14411	1	1.35714	0	0	0	1	-1	0	-1	0	0	27502800			-1	-1
RAX-OG-Tryp	P05155-SERPING1-27	P05155	SERPING1	27	7747860	14	3	1		TSSSSQDPESLQDR	R		1536.68	1 1 0 0	H(1)N(1)	(N(H))	2097	0 1 0 0;	365.132	1	89.1378	127.911	17.1312	2	20230224_TK_O-glycoproteome_Plasma1_RAX_OG-T_2.3959.3959.3.0.dta	20230224_TK_O-glycoproteome_Plasma1_RAX_OG-T_2.3959.3959.3.0.dta	20230224_TK_O-glycoproteome_Plasma1_RAX_OG-T_2	3959	902.252	1901.81	634.608	0.00092	0.48288	1	1.42308	0	0	0	1	-1	0	-1	0	0	17685300			-1	-1
RAX-OG	Q92954-PRG4-485	Q92954	PRG4	485	34582600	16	4	1		TAPKKPAPTTPKEPAP	P		1630.92	3 3 3 0	H(3)N(3)A(3)	(N(H))(N(H(A(A)))(N(H(A))))	2108	0 1 0 0;0 2 0 0;0 3 0 0;1 1 0 0;1 1 1 0;1 1 2 0;1 2 0 0;1 2 1 0;1 2 2 0;1 3 0 0;1 3 1 0;1 3 2 0;2 2 0 0;2 2 1 0;2 2 2 0;2 2 3 0;2 3 0 0;2 3 1 0;2 3 2 0;2 3 3 0;3 3 0 0;3 3 1 0;3 3 2 0;	1968.68	1	88.9837	54.4599	153.099	4	20230224_TK_O-glycoproteome_Plasma_RAX_OG-1_20230307164623.7088.7088.4.1.dta	20230224_TK_O-glycoproteome_Plasma_RAX_OG-1_20230307164623.7088.7088.4.1.dta	20230224_TK_O-glycoproteome_Plasma_RAX_OG-1_20230307164623	7088	1706.21	3599.6	900.656	0.0036	0.99923	0.79167	0.83333	0	0	0	0	1.97259e-28	1.02171e-28	-1	0	1.02171e-28	233174000			-1	-1
RAX-OG-Tryp	P02655-APOC2-23	P02655	APOC2	23	14593100	19	3	1		TQQPQQDEMPSPTFLTQVK	K		2203.07	1 1 1 0	H(1)N(1)A(1)	(N(H(A)))	1142	0 1 0 0;1 1 0 0;	656.228	1	88.508	123.612	23.3144	3	20230224_TK_O-glycoproteome_Plasma1_RAX_OG-T_1.21265.21265.3.0.dta	20230224_TK_O-glycoproteome_Plasma1_RAX_OG-T_1.21265.21265.3.0.dta	20230224_TK_O-glycoproteome_Plasma1_RAX_OG-T_1	21265	5394.28	2859.31	953.773	0.00831	2.90589	1	1.16667	0	0	0	1	-1	0	-1	0	0	72648500			-1	-1
RAX-OG-Tryp	P01042-KNG1-401	P01042	KNG1	401	12054000	17	3	1		TVSPPHTSMAPAQDEER	R		1852.85	2 2 2 0	H(2)N(2)A(2)	(N(H(A))(N(H(A))))	920	0 1 0 0;0 2 0 0;1 1 0 0;1 1 1 0;1 2 0 0;1 2 1 0;2 2 0 0;2 2 1 0;	1312.46	1	88.4988	91.2875	83.3198	4	20230224_TK_O-glycoproteome_Plasma2_RAX_OG-T_1.10861.10861.3.0.dta	20230224_TK_O-glycoproteome_Plasma2_RAX_OG-T_1.10861.10861.3.0.dta	20230224_TK_O-glycoproteome_Plasma2_RAX_OG-T_1	10861	1848.84	3165.31	1055.77	0.0032	1.01201	1	1.1875	0	0	0	0	6.32803e-49	9.58444e-50	-1	0	9.58444e-50	67523100			-1	-1
RAX-OG-Tryp	P01042-KNG1-401	P01042	KNG1	401	12881300	17	3	1		TVSPPHTSMAPAQDEER	R		1852.85	2 2 2 0	H(2)N(2)A(2)	(N(H(A))(N(H(A))))	920	0 1 0 0;0 2 0 0;1 1 0 0;1 1 1 0;1 2 0 0;1 2 1 0;2 2 0 0;2 2 1 0;	1312.46	1	88.2382	95.3151	75.0952	4	20230224_TK_O-glycoproteome_Plasma2_RAX_OG-T_2.10927.10927.3.0.dta	20230224_TK_O-glycoproteome_Plasma2_RAX_OG-T_2.10927.10927.3.0.dta	20230224_TK_O-glycoproteome_Plasma2_RAX_OG-T_2	10927	1849.18	3165.31	1055.77	0.00254	0.8035	1	1.1875	0	0	0	0	1.61023e-55	1.88385e-56	-1	0	1.88385e-56	66431400			-1	-1
RAX-OG-Tryp	Q14624-ITIH4-723	Q14624	ITIH4	723	5272840	23	3	1		TQTPAPIQAPSAILPLPGQSVER	R		2371.3	1 1 0 0	H(1)N(1)	(N(H))	2097	0 1 0 0;	365.132	1	88.2294	135.02	1.33212	1	20230224_TK_O-glycoproteome_Plasma1_RAX_OG-T_1.22165.22165.3.0.dta	20230224_TK_O-glycoproteome_Plasma1_RAX_OG-T_1.22165.22165.3.0.dta	20230224_TK_O-glycoproteome_Plasma1_RAX_OG-T_1	22165	5651.6	2736.43	912.816	0.00245	0.89655	0.5	1.06818	0	0	0	1	-1	0	-1	0	0	20993800			-1	-1
RAX-OG-Tryp	Q14624-ITIH4-723	Q14624	ITIH4	723	1342560	23	3	1		TQTPAPIQAPSAILPLPGQSVER	R		2371.3	1 1 0 0	H(1)N(1)	(N(H))	2097	0 1 0 0;	365.132	1	87.989	134.111	2.33372	1	20230224_TK_O-glycoproteome_Plasma1_RAX_OG-T_2.23299.23299.3.0.dta	20230224_TK_O-glycoproteome_Plasma1_RAX_OG-T_2.23299.23299.3.0.dta	20230224_TK_O-glycoproteome_Plasma1_RAX_OG-T_2	23299	5840.02	2736.43	912.816	0.00403	1.47212	0.5	1.02273	0	0	0	1	-1	0	-1	0	0	6595470			-1	-1
RAX-OG-Tryp	Q14624-ITIH4-723	Q14624	ITIH4	723	25338600	23	3	1		TQTPAPIQAPSAILPLPGQSVER	R		2371.3	1 1 1 0	H(1)N(1)A(1)	(N(H(A)))	1142	0 1 0 0;1 1 0 0;	656.228	1	87.9024	125.081	18.8574	3	20230224_TK_O-glycoproteome_Plasma2_RAX_OG-T_2.29618.29618.3.0.dta	20230224_TK_O-glycoproteome_Plasma2_RAX_OG-T_2.29618.29618.3.0.dta	20230224_TK_O-glycoproteome_Plasma2_RAX_OG-T_2	29618	5856.07	3027.53	1009.85	0.00634	2.09307	1	1	0	0	0	1	-1	0	-1	0	0	134564000			-1	-1
RAX-OG	Q92954-PRG4-485	Q92954	PRG4	485	30910300	16	4	1		TAPKKPAPTTPKEPAP	P		1630.92	3 3 3 0	H(3)N(3)A(3)	(N(H))(N(H(A(A)))(N(H(A))))	2108	0 1 0 0;0 2 0 0;0 3 0 0;1 1 0 0;1 1 1 0;1 1 2 0;1 2 0 0;1 2 1 0;1 2 2 0;1 3 0 0;1 3 1 0;1 3 2 0;2 2 0 0;2 2 1 0;2 2 2 0;2 2 3 0;2 3 0 0;2 3 1 0;2 3 2 0;2 3 3 0;3 3 0 0;3 3 1 0;3 3 2 0;	1968.68	1	87.9004	55.3287	148.391	4	20230224_TK_O-glycoproteome_Plasma_RAX_OG-2.6871.6871.4.1.dta	20230224_TK_O-glycoproteome_Plasma_RAX_OG-2.6871.6871.4.1.dta	20230224_TK_O-glycoproteome_Plasma_RAX_OG-2	6871	1658.47	3599.6	900.656	0.00375	1.04146	0.79167	0.83333	0	0	0	0	2.40307e-57	1.20171e-57	-1	0	1.20171e-57	208673000			-1	-1
RAX-OG-GluC	P02790-HPX-24	P02790	HPX	24	186496000	14	3	1		TPLPPTSAHGNVAE	E		1390.7	1 1 1 0	H(1)N(1)A(1)	(N(H(A)))	1142	0 1 0 0;1 1 0 0;	656.228	1	87.7485	122.843	22.5727	3	20230224_TK_O-glycoproteome_Plasma1_RAX_OG-G_3.6768.6768.3.0.dta	20230224_TK_O-glycoproteome_Plasma1_RAX_OG-G_3.6768.6768.3.0.dta	20230224_TK_O-glycoproteome_Plasma1_RAX_OG-G_3	6768	1762.17	2046.93	682.98	0.00132	0.64283	1	1.34615	0	0	0	1	-1	0	-1	0	0	553223000			-1	-1
RAX-OG-Tryp	P01042-KNG1-401	P01042	KNG1	401	3933120	17	3	1		TVSPPHTSMAPAQDEER	R		1852.85	2 2 1 0	H(2)N(2)A(1)	(N(H(A))(N(H)))	1120	0 1 0 0;0 2 0 0;1 1 0 0;1 1 1 0;1 2 0 0;1 2 1 0;2 2 0 0;	1021.36	1	87.7246	101.422	62.2874	4	20230224_TK_O-glycoproteome_Plasma1_RAX_OG-T_3.6872.6872.3.0.dta	20230224_TK_O-glycoproteome_Plasma1_RAX_OG-T_3.6872.6872.3.0.dta	20230224_TK_O-glycoproteome_Plasma1_RAX_OG-T_3	6872	1533.16	2874.21	958.742	0.00209	0.72571	1	1.3125	0	0	0	0	7.65741e-21	3.42556e-22	-1	0	3.42556e-22	16327500			-1	-1
RAX-OG-Tryp	P02655-APOC2-23	P02655	APOC2	23	13116000	19	3	1		TQQPQQDEMPSPTFLTQVK	K		2203.07	1 1 1 0	H(1)N(1)A(1)	(N(H(A)))	1142	0 1 0 0;1 1 0 0;	656.228	1	87.7207	122.434	23.2525	3	20230224_TK_O-glycoproteome_Plasma1_RAX_OG-T_3.21702.21702.3.0.dta	20230224_TK_O-glycoproteome_Plasma1_RAX_OG-T_3.21702.21702.3.0.dta	20230224_TK_O-glycoproteome_Plasma1_RAX_OG-T_3	21702	5400.8	2859.31	953.774	0.00876	3.06327	1	1.19444	0	0	0	1	-1	0	-1	0	0	65872000			-1	-1
RAX-OG-Tryp	P02655-APOC2-23	P02655	APOC2	23	17819800	19	3	1		TQQPQQDEMPSPTFLTQVK	K		2203.07	1 1 1 0	H(1)N(1)A(1)	(N(H(A)))	1142	0 1 0 0;1 1 0 0;	656.228	1	87.5111	121.643	24.1242	3	20230224_TK_O-glycoproteome_Plasma1_RAX_OG-T_2.21717.21717.3.0.dta	20230224_TK_O-glycoproteome_Plasma1_RAX_OG-T_2.21717.21717.3.0.dta	20230224_TK_O-glycoproteome_Plasma1_RAX_OG-T_2	21717	5396.08	2859.31	953.774	0.00855	2.98877	1	1.16667	0	0	0	1	-1	0	-1	0	0	87828400			-1	-1
RAX-OG-Tryp	P01042-KNG1-401	P01042	KNG1	401	8457120	17	3	1		TVSPPHTSMAPAQDEER	R		1852.85	2 2 3 0	H(2)N(2)A(3)	(N(H(A(A)))(N(H(A))))	519	0 1 0 0;0 2 0 0;1 1 0 0;1 1 1 0;1 1 2 0;1 2 0 0;1 2 1 0;1 2 2 0;2 2 0 0;2 2 1 0;2 2 2 0;	1603.55	1	87.3551	83.5312	94.4567	4	20230224_TK_O-glycoproteome_Plasma1_RAX_OG-T_2.9175.9175.3.0.dta	20230224_TK_O-glycoproteome_Plasma1_RAX_OG-T_2.9175.9175.3.0.dta	20230224_TK_O-glycoproteome_Plasma1_RAX_OG-T_2	9175	2081.14	3456.4	1152.8	-3e-05	-0.00758	1	1.125	0	0	0	0	8.13655e-24	8.43897e-25	-1	0	8.43897e-25	48820700			-1	-1
RAX-OG-Tryp	P05155-SERPING1-27	P05155	SERPING1	27	55741200	14	3	1		TSSSSQDPESLQDR	R		1536.68	1 1 1 0	H(1)N(1)A(1)	(N(H(A)))	1142	0 1 0 0;1 1 0 0;	656.228	1	87.298	122.079	22.7056	3	20230224_TK_O-glycoproteome_Plasma2_RAX_OG-T_2.5825.5825.3.0.dta	20230224_TK_O-glycoproteome_Plasma2_RAX_OG-T_2.5825.5825.3.0.dta	20230224_TK_O-glycoproteome_Plasma2_RAX_OG-T_2	5825	1040.82	2192.91	731.64	0.00133	0.60551	1	1.34615	0	0	0	1	-1	0	-1	0	0	174312000			-1	-1
RAX-OG-Tryp	P01042-KNG1-401	P01042	KNG1	401	41167800	17	3	1		TVSPPHTSMAPAQDEER	R		1852.85	2 2 2 0	H(2)N(2)A(2)	(N(H(A))(N(H(A))))	920	0 1 0 0;0 2 0 0;1 1 0 0;1 1 1 0;1 2 0 0;1 2 1 0;2 2 0 0;2 2 1 0;	1312.46	1	87.2805	91.5005	79.4436	4	20230224_TK_O-glycoproteome_Plasma1_RAX_OG-T_2.8587.8587.3.0.dta	20230224_TK_O-glycoproteome_Plasma1_RAX_OG-T_2.8587.8587.3.0.dta	20230224_TK_O-glycoproteome_Plasma1_RAX_OG-T_2	8587	1940.26	3165.31	1055.77	0.00177	0.55898	1	1.21875	0	0	0	0	2.894e-20	2.82717e-21	-1	0	2.82717e-21	223863000			-1	-1
RAX-OG-Tryp	P05155-SERPING1-27	P05155	SERPING1	27	60939500	14	3	1		TSSSSQDPESLQDR	R		1536.68	1 1 1 0	H(1)N(1)A(1)	(N(H(A)))	1142	0 1 0 0;1 1 0 0;	656.228	1	87.1298	121.952	22.461	3	20230224_TK_O-glycoproteome_Plasma2_RAX_OG-T_1.5829.5829.3.0.dta	20230224_TK_O-glycoproteome_Plasma2_RAX_OG-T_1.5829.5829.3.0.dta	20230224_TK_O-glycoproteome_Plasma2_RAX_OG-T_1	5829	1041.85	2192.91	731.64	0.00121	0.55352	1	1.38462	0	0	0	1	-1	0	-1	0	0	183541000			-1	-1
RAX-OG-Tryp	P01042-KNG1-401	P01042	KNG1	401	36799100	17	3	1		TVSPPHTSMAPAQDEER	R		1852.85	2 2 2 0	H(2)N(2)A(2)	(N(H(A))(N(H(A))))	920	0 1 0 0;0 2 0 0;1 1 0 0;1 1 1 0;1 2 0 0;1 2 1 0;2 2 0 0;2 2 1 0;	1312.46	1	86.9925	91.1514	79.2686	4	20230224_TK_O-glycoproteome_Plasma1_RAX_OG-T_1.7996.7996.3.0.dta	20230224_TK_O-glycoproteome_Plasma1_RAX_OG-T_1.7996.7996.3.0.dta	20230224_TK_O-glycoproteome_Plasma1_RAX_OG-T_1	7996	1862	3165.31	1055.77	0.00157	0.49737	1	1.1875	0	0	0	0	1.02509e-30	5.8471e-32	-1	0	5.8471e-32	196720000			-1	-1
RAX-OG-GluC	P01042-KNG1-408	P01042	KNG1	408	9688200	15	3	1		SMAPAQDEERDSGKE	E		1649.71	1 1 0 0	H(1)N(1)	(N(H))	2097	0 1 0 0;	365.132	1	86.6676	120.499	23.8369	2	20230224_TK_O-glycoproteome_Plasma1_RAX_OG-G_3.2912.2912.3.1.dta	20230224_TK_O-glycoproteome_Plasma1_RAX_OG-G_3.2912.2912.3.1.dta	20230224_TK_O-glycoproteome_Plasma1_RAX_OG-G_3	2912	742.842	2014.84	672.285	0.00088	0.43743	1	1.39286	0	0	0	1	-1	0	-1	0	0	25272000			-1	-1
RAX-OG-Tryp	P05155-SERPING1-27	P05155	SERPING1	27	177392000	14	2	1		TSSSSQDPESLQDR	R		1536.68	1 1 1 0	H(1)N(1)A(1)	(N(H(A)))	1142	0 1 0 0;1 1 0 0;	656.228	1	86.5677	113.899	35.81	3	20230224_TK_O-glycoproteome_Plasma1_RAX_OG-T_3.4725.4725.2.0.dta	20230224_TK_O-glycoproteome_Plasma1_RAX_OG-T_3.4725.4725.2.0.dta	20230224_TK_O-glycoproteome_Plasma1_RAX_OG-T_3	4725	1058.76	2192.91	1096.96	0.00072	0.32643	1	1.34615	0	0	0	1	-1	0	-1	0	0	531140000			-1	-1
RAX-OG-GluC	P01042-KNG1-408	P01042	KNG1	408	4054150	15	3	1		SMAPAQDEERDSGKE	E		1649.71	1 1 0 0	H(1)N(1)	(N(H))	2097	0 1 0 0;	365.132	1	86.4703	121.35	21.6934	2	20230224_TK_O-glycoproteome_Plasma2_RAX_OG-G_3.3314.3314.3.0.dta	20230224_TK_O-glycoproteome_Plasma2_RAX_OG-G_3.3314.3314.3.0.dta	20230224_TK_O-glycoproteome_Plasma2_RAX_OG-G_3	3314	809.27	2014.84	672.285	4e-05	0.01754	1	1.46429	0	0	0	1	-1	0	-1	0	0	11313000			-1	-1
RAX-OG-Tryp	P01042-KNG1-401	P01042	KNG1	401	6857390	17	3	1		TVSPPHTSMAPAQDEER	R		1852.85	2 2 3 0	H(2)N(2)A(3)	(N(H(A(A)))(N(H(A))))	519	0 1 0 0;0 2 0 0;1 1 0 0;1 1 1 0;1 1 2 0;1 2 0 0;1 2 1 0;1 2 2 0;2 2 0 0;2 2 1 0;2 2 2 0;	1603.55	1	86.4262	77.4932	103.016	4	20230224_TK_O-glycoproteome_Plasma1_RAX_OG-T_3.9171.9171.3.0.dta	20230224_TK_O-glycoproteome_Plasma1_RAX_OG-T_3.9171.9171.3.0.dta	20230224_TK_O-glycoproteome_Plasma1_RAX_OG-T_3	9171	2079.07	3456.4	1152.8	0.00026	0.07574	1	1.125	0	0	0	0	2.681e-34	3.04568e-35	-1	0	3.04568e-35	42723100			-1	-1
RAX-OG-Tryp	Q14624-ITIH4-723	Q14624	ITIH4	723	10463600	23	3	1		TQTPAPIQAPSAILPLPGQSVER	R		2371.3	1 1 2 0	H(1)N(1)A(2)	(N(A)(H(A)))	23	0 1 0 0;0 1 1 0;1 1 0 0;1 1 1 0;	947.323	1	86.3772	118.526	26.6719	4	20230224_TK_O-glycoproteome_Plasma1_RAX_OG-T_1.23379.23379.3.0.dta	20230224_TK_O-glycoproteome_Plasma1_RAX_OG-T_1.23379.23379.3.0.dta	20230224_TK_O-glycoproteome_Plasma1_RAX_OG-T_1	23379	5996.25	3318.63	1106.88	0.00618	1.862	1	1.02273	0	0	0	1	-1	0	-1	0	0	59561200			-1	-1
RAX-OG-Tryp	P01042-KNG1-401	P01042	KNG1	401	12654800	17	3	1		TVSPPHTSMAPAQDEER	R		1852.85	2 2 2 0	H(2)N(2)A(2)	(N(H(A))(N(H(A))))	920	0 1 0 0;0 2 0 0;1 1 0 0;1 1 1 0;1 2 0 0;1 2 1 0;2 2 0 0;2 2 1 0;	1312.46	1	85.9218	91.0543	76.3901	4	20230224_TK_O-glycoproteome_Plasma2_RAX_OG-T_3.11006.11006.3.0.dta	20230224_TK_O-glycoproteome_Plasma2_RAX_OG-T_3.11006.11006.3.0.dta	20230224_TK_O-glycoproteome_Plasma2_RAX_OG-T_3	11006	1852.94	3165.31	1055.77	0.00214	0.67555	1	1.1875	0	0	0	0	6.00693e-21	9.04442e-22	-1	0	9.04442e-22	69722700			-1	-1
RAX-OG-Tryp	P01042-KNG1-401	P01042	KNG1	401	6212260	17	3	1		TVSPPHTSMAPAQDEER	R		1852.85	2 2 3 0	H(2)N(2)A(3)	(N(H(A(A)))(N(H(A))))	519	0 1 0 0;0 2 0 0;1 1 0 0;1 1 1 0;1 1 2 0;1 2 0 0;1 2 1 0;1 2 2 0;2 2 0 0;2 2 1 0;2 2 2 0;	1603.55	1	85.8734	84.614	88.2124	4	20230224_TK_O-glycoproteome_Plasma1_RAX_OG-T_1.8846.8846.3.0.dta	20230224_TK_O-glycoproteome_Plasma1_RAX_OG-T_1.8846.8846.3.0.dta	20230224_TK_O-glycoproteome_Plasma1_RAX_OG-T_1	8846	2068.45	3456.4	1152.81	0.00044	0.12609	1	1.1875	0	0	0	0	3.35573e-34	2.42915e-35	-1	0	2.42915e-35	37687500			-1	-1
RAX-OG-Tryp	Q14624-ITIH4-723	Q14624	ITIH4	723	4862690	23	3	1		TQTPAPIQAPSAILPLPGQSVER	R		2371.3	1 1 0 0	H(1)N(1)	(N(H))	2097	0 1 0 0;	365.132	1	85.2026	130.363	1.33259	1	20230224_TK_O-glycoproteome_Plasma2_RAX_OG-T_1.28531.28531.3.0.dta	20230224_TK_O-glycoproteome_Plasma2_RAX_OG-T_1.28531.28531.3.0.dta	20230224_TK_O-glycoproteome_Plasma2_RAX_OG-T_1	28531	5635.45	2736.43	912.815	0.001	0.36593	0.5	1.04545	0	0	0	1	-1	0	-1	0	0	18582000			-1	-1
RAX-OG-Tryp	P01042-KNG1-401	P01042	KNG1	401	36799100	17	3	1		TVSPPHTSMAPAQDEER	R		1852.85	2 2 2 0	H(2)N(2)A(2)	(N(H(A))(N(H(A))))	920	0 1 0 0;0 2 0 0;1 1 0 0;1 1 1 0;1 2 0 0;1 2 1 0;2 2 0 0;2 2 1 0;	1312.46	1	85.0767	91.6844	72.8052	4	20230224_TK_O-glycoproteome_Plasma1_RAX_OG-T_1.8262.8262.3.0.dta	20230224_TK_O-glycoproteome_Plasma1_RAX_OG-T_1.8262.8262.3.0.dta	20230224_TK_O-glycoproteome_Plasma1_RAX_OG-T_1	8262	1925.51	3165.31	1055.77	0.00192	0.60636	1	1.1875	0	0	0	0	3.53089e-28	2.45001e-29	-1	0	2.45001e-29	196720000			-1	-1
RAX-OG-Tryp	Q14624-ITIH4-723	Q14624	ITIH4	723	9788050	23	3	1		TQTPAPIQAPSAILPLPGQSVER	R		2371.3	1 1 2 0	H(1)N(1)A(2)	(N(A)(H(A)))	23	0 1 0 0;0 1 1 0;1 1 0 0;1 1 1 0;	947.323	1	84.621	115.092	28.0317	4	20230224_TK_O-glycoproteome_Plasma1_RAX_OG-T_2.23721.23721.3.0.dta	20230224_TK_O-glycoproteome_Plasma1_RAX_OG-T_2.23721.23721.3.0.dta	20230224_TK_O-glycoproteome_Plasma1_RAX_OG-T_2	23721	5961.52	3318.63	1106.88	0.00682	2.05546	1	0.97727	0	0	0	1	-1	0	-1	0	0	58994900			-1	-1
RAX-OG-Tryp	P04196-HRG-271	P04196	HRG	271	28636300	14	4	1		SSTTKPPFKPHGSR	R		1526.81	1 1 1 0	H(1)N(1)A(1)	(N(H(A)))	1142	0 1 0 0;1 1 0 0;	656.228	1	84.1269	110.83	34.5352	3	20230224_TK_O-glycoproteome_Plasma1_RAX_OG-T_1.2692.2692.4.2.dta	20230224_TK_O-glycoproteome_Plasma1_RAX_OG-T_1.2692.2692.4.2.dta	20230224_TK_O-glycoproteome_Plasma1_RAX_OG-T_1	2692	663.841	2183.03	546.514	-0.00025	-0.11643	1	1.19231	0	0	0	1	-1	0	-1	0	0	96626500			-1	-1
RAX-OG-Tryp	P05155-SERPING1-27	P05155	SERPING1	27	194623000	14	2	1		TSSSSQDPESLQDR	R		1536.68	1 1 1 0	H(1)N(1)A(1)	(N(A)(H))	124	0 1 0 0;0 1 1 0;1 1 0 0;	656.228	1	84.0006	109.31	36.9978	4	20230224_TK_O-glycoproteome_Plasma1_RAX_OG-T_2.4729.4729.2.0.dta	20230224_TK_O-glycoproteome_Plasma1_RAX_OG-T_2.4729.4729.2.0.dta	20230224_TK_O-glycoproteome_Plasma1_RAX_OG-T_2	4729	1058.63	2192.91	1096.96	0.00057	0.26167	1	1.38462	0	0	0	1	-1	0	-1	0	0	593764000			-1	-1
RAX-OG-GluC	P01042-KNG1-408	P01042	KNG1	408	79435500	15	3	1		SMAPAQDEERDSGKE	E		1649.71	1 1 1 0	H(1)N(1)A(1)	(N(H(A)))	1142	0 1 0 0;1 1 0 0;	656.228	1	83.9637	112.536	30.9015	3	20230224_TK_O-glycoproteome_Plasma1_RAX_OG-G_2.3412.3412.3.0.dta	20230224_TK_O-glycoproteome_Plasma1_RAX_OG-G_2.3412.3412.3.0.dta	20230224_TK_O-glycoproteome_Plasma1_RAX_OG-G_2	3412	857.62	2305.94	769.317	0.00134	0.5819	1	1.35714	0	0	0	1	-1	0	-1	0	0	263743000			-1	-1
RAX-OG	Q92954-PRG4-485	Q92954	PRG4	485	993678	16	3	1		TAPKKPAPTTPKEPAP	P		1630.92	2 3 2 0	H(2)N(3)A(2)	(N(H(A)(N))(N(H(A))))	632	0 1 0 0;0 2 0 0;1 1 0 0;1 1 1 0;1 2 0 0;1 2 1 0;1 3 0 0;1 3 1 0;2 2 0 0;2 2 1 0;2 2 2 0;2 3 0 0;2 3 1 0;	1515.53	1	83.7707	72.3458	104.988	4	20230224_TK_O-glycoproteome_Plasma_RAX_OG-2.6845.6845.3.0.dta	20230224_TK_O-glycoproteome_Plasma_RAX_OG-2.6845.6845.3.0.dta	20230224_TK_O-glycoproteome_Plasma_RAX_OG-2	6845	1651.39	3146.45	1049.49	0.0024	0.76429	0.92857	1.13333	0	0	0	0	3.7944e-41	2.70668e-42	-1	0	2.70668e-42	4545970			-1	-1
RAX-OG-Tryp	P05155-SERPING1-27	P05155	SERPING1	27	147228000	14	3	1		TSSSSQDPESLQDR	R		1536.68	1 1 1 0	H(1)N(1)A(1)	(N(H(A)))	1142	0 1 0 0;1 1 0 0;	656.228	1	83.7398	117.147	21.6977	3	20230224_TK_O-glycoproteome_Plasma1_RAX_OG-T_2.4894.4894.3.0.dta	20230224_TK_O-glycoproteome_Plasma1_RAX_OG-T_2.4894.4894.3.0.dta	20230224_TK_O-glycoproteome_Plasma1_RAX_OG-T_2	4894	1092.44	2192.91	731.64	0.001	0.45502	1	1.38462	0	0	0	1	-1	0	-1	0	0	455856000			-1	-1
RAX-OG-Tryp	P01042-KNG1-401	P01042	KNG1	401	12054000	17	3	1		TVSPPHTSMAPAQDEER	R		1852.85	2 2 2 0	H(2)N(2)A(2)	(N(H(A))(N(H(A))))	920	0 1 0 0;0 2 0 0;1 1 0 0;1 1 1 0;1 2 0 0;1 2 1 0;2 2 0 0;2 2 1 0;	1312.46	1	83.6978	91.5415	69.131	4	20230224_TK_O-glycoproteome_Plasma2_RAX_OG-T_1.11069.11069.3.0.dta	20230224_TK_O-glycoproteome_Plasma2_RAX_OG-T_1.11069.11069.3.0.dta	20230224_TK_O-glycoproteome_Plasma2_RAX_OG-T_1	11069	1883.93	3165.31	1055.77	0.00322	1.01865	1	1.21875	0	0	0	0	1.80434e-40	1.57105e-41	-1	0	1.57105e-41	67523100			-1	-1
RAX-OG-Tryp	Q14624-ITIH4-723	Q14624	ITIH4	723	9788050	23	3	1		TQTPAPIQAPSAILPLPGQSVER	R		2371.3	1 1 2 0	H(1)N(1)A(2)	(N(A)(H(A)))	23	0 1 0 0;0 1 1 0;1 1 0 0;1 1 1 0;	947.323	1	83.6339	114.61	26.1065	4	20230224_TK_O-glycoproteome_Plasma1_RAX_OG-T_2.23832.23832.3.0.dta	20230224_TK_O-glycoproteome_Plasma1_RAX_OG-T_2.23832.23832.3.0.dta	20230224_TK_O-glycoproteome_Plasma1_RAX_OG-T_2	23832	5993.47	3318.63	1106.88	0.00638	1.92347	1	1.02273	0	0	0	1	-1	0	-1	0	0	58994900			-1	-1
RAX-OG-GluC	P02652-APOA2-32	P02652	APOA2	32	10880800	19	3	1		SLVSQYFQTVTDYGKDLME	E		2224.05	1 1 1 0	H(1)N(1)A(1)	(N(H(A)))	1142	0 1 0 0;1 1 0 0;	656.228	1	83.6031	119.383	17.1542	3	20230224_TK_O-glycoproteome_Plasma1_RAX_OG-G_1.23348.23348.3.0.dta	20230224_TK_O-glycoproteome_Plasma1_RAX_OG-G_1.23348.23348.3.0.dta	20230224_TK_O-glycoproteome_Plasma1_RAX_OG-G_1	23348	6479.32	2880.28	960.764	0.00223	0.77347	1	1.25	0	0	0	1	-1	0	-1	0	0	52854200			-1	-1
RAX-OG-Tryp	P05155-SERPING1-27	P05155	SERPING1	27	18724700	14	2	1		TSSSSQDPESLQDR	R		1536.68	0 1 0 0	N(1)	(N)	2917		203.079	1	83.5384	121.643	12.7729	1	20230224_TK_O-glycoproteome_Plasma1_RAX_OG-T_3.4745.4745.2.0.dta	20230224_TK_O-glycoproteome_Plasma1_RAX_OG-T_3.4745.4745.2.0.dta	20230224_TK_O-glycoproteome_Plasma1_RAX_OG-T_3	4745	1062.17	1739.76	870.382	0.00105	0.60571	1	1.46154	0	0	0	1	-1	0	-1	0	0	42723600			-1	-1
RAX-OG-Tryp	P01042-KNG1-401	P01042	KNG1	401	3835680	17	3	1		TVSPPHTSMAPAQDEER	R		1852.85	2 2 1 0	H(2)N(2)A(1)	(N(H(A))(N(H)))	1120	0 1 0 0;0 2 0 0;1 1 0 0;1 1 1 0;1 2 0 0;1 2 1 0;2 2 0 0;	1021.36	1	83.4719	94.6135	62.7804	4	20230224_TK_O-glycoproteome_Plasma1_RAX_OG-T_2.6859.6859.3.0.dta	20230224_TK_O-glycoproteome_Plasma1_RAX_OG-T_2.6859.6859.3.0.dta	20230224_TK_O-glycoproteome_Plasma1_RAX_OG-T_2	6859	1528.65	2874.21	958.742	0.00269	0.93447	1	1.21875	0	0	0	0	3.95246e-16	2.95002e-17	-1	0	2.95002e-17	17052400			-1	-1
RAX-OG	Q92954-PRG4-485	Q92954	PRG4	485	29073100	16	4	1		TAPKKPAPTTPKEPAP	P		1630.92	3 3 3 0	H(3)N(3)A(3)	(N(H))(N(H(A(A)))(N(H(A))))	2108	0 1 0 0;0 2 0 0;0 3 0 0;1 1 0 0;1 1 1 0;1 1 2 0;1 2 0 0;1 2 1 0;1 2 2 0;1 3 0 0;1 3 1 0;1 3 2 0;2 2 0 0;2 2 1 0;2 2 2 0;2 2 3 0;2 3 0 0;2 3 1 0;2 3 2 0;2 3 3 0;3 3 0 0;3 3 1 0;3 3 2 0;	1968.68	1	82.9688	48.6524	146.699	4	20230224_TK_O-glycoproteome_Plasma_RAX_OG-2_20230307204856.6780.6780.4.1.dta	20230224_TK_O-glycoproteome_Plasma_RAX_OG-2_20230307204856.6780.6780.4.1.dta	20230224_TK_O-glycoproteome_Plasma_RAX_OG-2_20230307204856	6780	1652.13	3599.6	900.656	0.00413	1.14703	0.79167	0.76667	0	0	0	0	3.38868e-127	3.38868e-127	-1	0	3.38868e-127	195591000			-1	-1
RAX-OG-Tryp	P05155-SERPING1-27	P05155	SERPING1	27	42335100	14	2	1		TSSSSQDPESLQDR	R		1536.68	1 1 0 0	H(1)N(1)	(N(H))	2097	0 1 0 0;	365.132	1	82.728	117.438	18.2673	2	20230224_TK_O-glycoproteome_Plasma1_RAX_OG-T_3.4734.4734.2.0.dta	20230224_TK_O-glycoproteome_Plasma1_RAX_OG-T_3.4734.4734.2.0.dta	20230224_TK_O-glycoproteome_Plasma1_RAX_OG-T_3	4734	1060.28	1901.81	951.409	0.00116	0.61013	1	1.46154	0	0	0	1	-1	0	-1	0	0	106199000			-1	-1
RAX-OG-Tryp	Q14624-ITIH4-723	Q14624	ITIH4	723	4328020	23	3	1		TQTPAPIQAPSAILPLPGQSVER	R		2371.3	1 1 0 0	H(1)N(1)	(N(H))	2097	0 1 0 0;	365.132	1	82.4959	125.613	2.4214	1	20230224_TK_O-glycoproteome_Plasma2_RAX_OG-T_3.28873.28873.3.0.dta	20230224_TK_O-glycoproteome_Plasma2_RAX_OG-T_3.28873.28873.3.0.dta	20230224_TK_O-glycoproteome_Plasma2_RAX_OG-T_3	28873	5644.02	2736.43	912.816	0.00324	1.18488	0.5	1	0	0	0	1	-1	0	-1	0	0	24012800			-1	-1
RAX-OG-Tryp	P05155-SERPING1-27	P05155	SERPING1	27	46880000	14	2	1		TSSSSQDPESLQDR	R		1536.68	1 1 0 0	H(1)N(1)	(N(H))	2097	0 1 0 0;	365.132	1	82.1239	116.551	18.1875	2	20230224_TK_O-glycoproteome_Plasma1_RAX_OG-T_2.4745.4745.2.0.dta	20230224_TK_O-glycoproteome_Plasma1_RAX_OG-T_2.4745.4745.2.0.dta	20230224_TK_O-glycoproteome_Plasma1_RAX_OG-T_2	4745	1062.31	1901.81	951.409	0.0013	0.68164	1	1.46154	0	0	0	1	-1	0	-1	0	0	118378000			-1	-1
RAX-OG-Tryp	P05155-SERPING1-27	P05155	SERPING1	27	116417000	14	2	1		TSSSSQDPESLQDR	R		1536.68	1 1 1 0	H(1)N(1)A(1)	(N(A)(H))	124	0 1 0 0;0 1 1 0;1 1 0 0;	656.228	1	81.7509	105.406	37.8199	4	20230224_TK_O-glycoproteome_Plasma2_RAX_OG-T_3.5821.5821.2.0.dta	20230224_TK_O-glycoproteome_Plasma2_RAX_OG-T_3.5821.5821.2.0.dta	20230224_TK_O-glycoproteome_Plasma2_RAX_OG-T_3	5821	1040.62	2192.91	1096.96	0.00045	0.20513	1	1.34615	0	0	0	1	-1	0	-1	0	0	360038000			-1	-1
RAX-OG-Tryp	P04196-HRG-271	P04196	HRG	271	27191400	14	3	1		SSTTKPPFKPHGSR	R		1526.81	1 1 1 0	H(1)N(1)A(1)	(N(H(A)))	1142	0 1 0 0;1 1 0 0;	656.228	1	81.7447	102.728	42.7764	3	20230224_TK_O-glycoproteome_Plasma1_RAX_OG-T_2.2743.2743.3.0.dta	20230224_TK_O-glycoproteome_Plasma1_RAX_OG-T_2.2743.2743.3.0.dta	20230224_TK_O-glycoproteome_Plasma1_RAX_OG-T_2	2743	660.958	2183.04	728.35	0.00022	0.10115	1	1.15385	0	0	0	1	-1	0	-1	0	0	78712400			-1	-1
RAX-OG-Tryp	Q14624-ITIH4-723	Q14624	ITIH4	723	25167400	23	3	1		TQTPAPIQAPSAILPLPGQSVER	R		2371.3	1 1 1 0	H(1)N(1)A(1)	(N(H(A)))	1142	0 1 0 0;1 1 0 0;	656.228	1	81.4814	117.469	14.6464	3	20230224_TK_O-glycoproteome_Plasma2_RAX_OG-T_3.29742.29742.3.0.dta	20230224_TK_O-glycoproteome_Plasma2_RAX_OG-T_3.29742.29742.3.0.dta	20230224_TK_O-glycoproteome_Plasma2_RAX_OG-T_3	29742	5859.78	3027.53	1009.85	0.00653	2.15549	1	0.95455	0	0	0	1	-1	0	-1	0	0	139468000			-1	-1
RAX-OG-Tryp	P05155-SERPING1-27	P05155	SERPING1	27	122762000	14	2	1		TSSSSQDPESLQDR	R		1536.68	1 1 1 0	H(1)N(1)A(1)	(N(H(A)))	1142	0 1 0 0;1 1 0 0;	656.228	1	81.4073	107.016	33.8481	3	20230224_TK_O-glycoproteome_Plasma2_RAX_OG-T_2.5801.5801.2.0.dta	20230224_TK_O-glycoproteome_Plasma2_RAX_OG-T_2.5801.5801.2.0.dta	20230224_TK_O-glycoproteome_Plasma2_RAX_OG-T_2	5801	1038.06	2192.91	1096.96	0.00026	0.11848	1	1.34615	0	0	0	1	-1	0	-1	0	0	364911000			-1	-1
RAX-OG-AspN	Q92954-PRG4-485	Q92954	PRG4	485	10753100	16	4	1		TAPKKPAPTTPKEPAP	P		1630.92	3 3 3 0	H(3)N(3)A(3)	(N(H))(N(H(A(A)))(N(H(A))))	2108	0 1 0 0;0 2 0 0;0 3 0 0;1 1 0 0;1 1 1 0;1 1 2 0;1 2 0 0;1 2 1 0;1 2 2 0;1 3 0 0;1 3 1 0;1 3 2 0;2 2 0 0;2 2 1 0;2 2 2 0;2 2 3 0;2 3 0 0;2 3 1 0;2 3 2 0;2 3 3 0;3 3 0 0;3 3 1 0;3 3 2 0;	1968.68	1	81.3696	51.1176	137.552	4	20230224_TK_O-glycoproteome_Plasma1_RAX_OG-A_2.7095.7095.4.1.dta	20230224_TK_O-glycoproteome_Plasma1_RAX_OG-A_2.7095.7095.4.1.dta	20230224_TK_O-glycoproteome_Plasma1_RAX_OG-A_2	7095	1757.96	3599.6	900.656	0.0026	0.72365	0.79167	0.83333	0	0	0	0	2.07327e-126	2.07327e-126	-1	0	2.07327e-126	73685400			-1	-1
RAX-OG-AspN	Q92954-PRG4-485	Q92954	PRG4	485	13684600	16	4	1		TAPKKPAPTTPKEPAP	P		1630.92	3 3 3 0	H(3)N(3)A(3)	(N(H))(N(H(A(A)))(N(H(A))))	2108	0 1 0 0;0 2 0 0;0 3 0 0;1 1 0 0;1 1 1 0;1 1 2 0;1 2 0 0;1 2 1 0;1 2 2 0;1 3 0 0;1 3 1 0;1 3 2 0;2 2 0 0;2 2 1 0;2 2 2 0;2 2 3 0;2 3 0 0;2 3 1 0;2 3 2 0;2 3 3 0;3 3 0 0;3 3 1 0;3 3 2 0;	1968.68	1	81.1124	48.0686	142.479	4	20230224_TK_O-glycoproteome_Plasma1_RAX_OG-A_1.7066.7066.4.1.dta	20230224_TK_O-glycoproteome_Plasma1_RAX_OG-A_1.7066.7066.4.1.dta	20230224_TK_O-glycoproteome_Plasma1_RAX_OG-A_1	7066	1728.72	3599.6	900.656	0.00273	0.75921	0.79167	0.8	0	0	0	0	6.67431e-193	6.67431e-193	-1	0	6.67431e-193	92815200			-1	-1
RAX-OG-Tryp	P01042-KNG1-401	P01042	KNG1	401	41167800	17	3	1		TVSPPHTSMAPAQDEER	R		1852.85	2 2 2 0	H(2)N(2)A(2)	(N(H(A))(N(H(A))))	920	0 1 0 0;0 2 0 0;1 1 0 0;1 1 1 0;1 2 0 0;1 2 1 0;2 2 0 0;2 2 1 0;	1312.46	1	80.8817	84.5813	74.0109	4	20230224_TK_O-glycoproteome_Plasma1_RAX_OG-T_2.8324.8324.3.0.dta	20230224_TK_O-glycoproteome_Plasma1_RAX_OG-T_2.8324.8324.3.0.dta	20230224_TK_O-glycoproteome_Plasma1_RAX_OG-T_2	8324	1875.29	3165.31	1055.77	0.00154	0.48694	1	1.15625	0	0	0	0	5.93677e-19	8.38902e-20	-1	0	8.38902e-20	223863000			-1	-1
RAX-OG-Tryp	P05155-SERPING1-27	P05155	SERPING1	27	112532000	14	3	1		TSSSSQDPESLQDR	R		1536.68	1 1 1 0	H(1)N(1)A(1)	(N(H(A)))	1142	0 1 0 0;1 1 0 0;	656.228	1	80.8461	112.58	21.9109	3	20230224_TK_O-glycoproteome_Plasma1_RAX_OG-T_1.4511.4511.3.0.dta	20230224_TK_O-glycoproteome_Plasma1_RAX_OG-T_1.4511.4511.3.0.dta	20230224_TK_O-glycoproteome_Plasma1_RAX_OG-T_1	4511	1050.2	2192.91	731.64	0.00144	0.65886	1	1.34615	0	0	0	1	-1	0	-1	0	0	348695000			-1	-1
RAX-OG-GluC	P02652-APOA2-32	P02652	APOA2	32	5556140	19	3	1		SLVSQYFQTVTDYGKDLME	E	18,Oxidation[M];	2240.04	1 1 2 0	H(1)N(1)A(2)	(N(A)(H(A)))	23	0 1 0 0;0 1 1 0;1 1 0 0;1 1 1 0;	947.323	1	80.7344	108.668	28.858	4	20230224_TK_O-glycoproteome_Plasma1_RAX_OG-G_1.22528.22528.3.0.dta	20230224_TK_O-glycoproteome_Plasma1_RAX_OG-G_1.22528.22528.3.0.dta	20230224_TK_O-glycoproteome_Plasma1_RAX_OG-G_1	22528	6237.43	3187.37	1063.13	0.0019	0.59463	1	1.22222	0	0	0	1	-1	0	-1	0	0	30531600			-1	-1
RAX-OG-GluC	P02652-APOA2-32	P02652	APOA2	32	5364450	19	3	1		SLVSQYFQTVTDYGKDLME	E	18,Oxidation[M];	2240.04	1 1 2 0	H(1)N(1)A(2)	(N(A)(H(A)))	23	0 1 0 0;0 1 1 0;1 1 0 0;1 1 1 0;	947.323	1	80.65	109.928	26.276	4	20230224_TK_O-glycoproteome_Plasma1_RAX_OG-G_3.22500.22500.3.0.dta	20230224_TK_O-glycoproteome_Plasma1_RAX_OG-G_3.22500.22500.3.0.dta	20230224_TK_O-glycoproteome_Plasma1_RAX_OG-G_3	22500	6242.22	3187.37	1063.13	0.00156	0.49015	1	1.22222	0	0	0	1	-1	0	-1	0	0	30635100			-1	-1
RAX-OG-Tryp	P05155-SERPING1-27	P05155	SERPING1	27	130656000	14	3	1		TSSSSQDPESLQDR	R		1536.68	1 1 1 0	H(1)N(1)A(1)	(N(H(A)))	1142	0 1 0 0;1 1 0 0;	656.228	1	80.4314	112.013	21.78	3	20230224_TK_O-glycoproteome_Plasma1_RAX_OG-T_1.4792.4792.3.1.dta	20230224_TK_O-glycoproteome_Plasma1_RAX_OG-T_1.4792.4792.3.1.dta	20230224_TK_O-glycoproteome_Plasma1_RAX_OG-T_1	4792	1112.05	2192.91	731.64	0.00104	0.47418	1	1.34615	0	0	0	1	-1	0	-1	0	0	403496000			-1	-1
RAX-OG-Tryp	P01042-KNG1-401	P01042	KNG1	401	41349400	17	3	1		TVSPPHTSMAPAQDEER	R		1852.85	2 2 2 0	H(2)N(2)A(2)	(N(H(A))(N(H(A))))	920	0 1 0 0;0 2 0 0;1 1 0 0;1 1 1 0;1 2 0 0;1 2 1 0;2 2 0 0;2 2 1 0;	1312.46	1	80.2843	81.5771	77.8832	4	20230224_TK_O-glycoproteome_Plasma1_RAX_OG-T_2.8316.8316.3.0.dta	20230224_TK_O-glycoproteome_Plasma1_RAX_OG-T_2.8316.8316.3.0.dta	20230224_TK_O-glycoproteome_Plasma1_RAX_OG-T_2	8316	1873.32	3165.31	1055.77	0.00148	0.46799	1	1.15625	0	0	0	0	6.84673e-20	8.91504e-21	-1	0	8.91504e-21	224679000			-1	-1
RAX-OG-GluC	P02652-APOA2-32	P02652	APOA2	32	7864810	19	3	1		SLVSQYFQTVTDYGKDLME	E	18,Oxidation[M];	2240.04	1 1 1 0	H(1)N(1)A(1)	(N(H(A)))	1142	0 1 0 0;1 1 0 0;	656.228	1	80.2697	114.22	17.22	3	20230224_TK_O-glycoproteome_Plasma1_RAX_OG-G_1.22421.22421.3.0.dta	20230224_TK_O-glycoproteome_Plasma1_RAX_OG-G_1.22421.22421.3.0.dta	20230224_TK_O-glycoproteome_Plasma1_RAX_OG-G_1	22421	6205.82	2896.27	966.096	0.00183	0.63317	1	1.25	0	0	0	1	-1	0	-1	0	0	38439400			-1	-1
RAX-OG-Tryp	P05155-SERPING1-27	P05155	SERPING1	27	135561000	14	2	1		TSSSSQDPESLQDR	R		1536.68	1 1 1 0	H(1)N(1)A(1)	(N(H(A)))	1142	0 1 0 0;1 1 0 0;	656.228	1	80.1084	105.83	32.3393	3	20230224_TK_O-glycoproteome_Plasma1_RAX_OG-T_1.4652.4652.2.0.dta	20230224_TK_O-glycoproteome_Plasma1_RAX_OG-T_1.4652.4652.2.0.dta	20230224_TK_O-glycoproteome_Plasma1_RAX_OG-T_1	4652	1081.07	2192.91	1096.96	0.0005	0.22975	1	1.38462	0	0	0	1	-1	0	-1	0	0	420207000			-1	-1
RAX-OG-Tryp	P05155-SERPING1-27	P05155	SERPING1	27	21695500	14	2	1		TSSSSQDPESLQDR	R		1536.68	0 1 0 0	N(1)	(N)	2917		203.079	1	79.7215	115.67	12.9594	1	20230224_TK_O-glycoproteome_Plasma1_RAX_OG-T_2.4760.4760.2.0.dta	20230224_TK_O-glycoproteome_Plasma1_RAX_OG-T_2.4760.4760.2.0.dta	20230224_TK_O-glycoproteome_Plasma1_RAX_OG-T_2	4760	1065	1739.76	870.382	0.00059	0.3367	1	1.38462	0	0	0	1	-1	0	-1	0	0	51301400			-1	-1
RAX-OG-GluC	P02790-HPX-24	P02790	HPX	24	137810000	14	3	1		TPLPPTSAHGNVAE	E		1390.7	1 1 1 0	H(1)N(1)A(1)	(N(H(A)))	1142	0 1 0 0;1 1 0 0;	656.228	1	79.485	110.451	21.9768	3	20230224_TK_O-glycoproteome_Plasma1_RAX_OG-G_2.6746.6746.3.0.dta	20230224_TK_O-glycoproteome_Plasma1_RAX_OG-G_2.6746.6746.3.0.dta	20230224_TK_O-glycoproteome_Plasma1_RAX_OG-G_2	6746	1739.64	2046.92	682.98	0.00093	0.45523	1	1.26923	0	0	0	1	-1	0	-1	0	0	406703000			-1	-1
RAX-OG-Tryp	Q14624-ITIH4-723	Q14624	ITIH4	723	51573300	23	3	1		TQTPAPIQAPSAILPLPGQSVER	R		2371.3	1 1 1 0	H(1)N(1)A(1)	(N(H(A)))	1142	0 1 0 0;1 1 0 0;	656.228	1	79.4155	111.246	20.3026	3	20230224_TK_O-glycoproteome_Plasma1_RAX_OG-T_3.23530.23530.3.0.dta	20230224_TK_O-glycoproteome_Plasma1_RAX_OG-T_3.23530.23530.3.0.dta	20230224_TK_O-glycoproteome_Plasma1_RAX_OG-T_3	23530	5923.53	3027.53	1009.85	0.00541	1.78588	1	1	0	0	0	1	-1	0	-1	0	0	272071000			-1	-1
RAX-OG-Tryp	P02655-APOC2-23	P02655	APOC2	23	13116000	19	3	1		TQQPQQDEMPSPTFLTQVK	K		2203.07	1 1 1 0	H(1)N(1)A(1)	(N(H(A)))	1142	0 1 0 0;1 1 0 0;	656.228	1	79.2909	112.017	18.5133	3	20230224_TK_O-glycoproteome_Plasma1_RAX_OG-T_3.21595.21595.3.0.dta	20230224_TK_O-glycoproteome_Plasma1_RAX_OG-T_3.21595.21595.3.0.dta	20230224_TK_O-glycoproteome_Plasma1_RAX_OG-T_3	21595	5370.23	2859.31	953.774	0.00928	3.24583	1	1.16667	0	0	0	1	-1	0	-1	0	0	65872000			-1	-1
RAX-OG-Tryp	P01042-KNG1-401	P01042	KNG1	401	19067600	17	4	1		TVSPPHTSMAPAQDEER	R		1852.85	2 2 2 0	H(2)N(2)A(2)	(N(H(A))(N(H(A))))	920	0 1 0 0;0 2 0 0;1 1 0 0;1 1 1 0;1 2 0 0;1 2 1 0;2 2 0 0;2 2 1 0;	1312.46	1	79.2091	87.6429	63.5463	4	20230224_TK_O-glycoproteome_Plasma1_RAX_OG-T_2.8371.8371.4.2.dta	20230224_TK_O-glycoproteome_Plasma1_RAX_OG-T_2.8371.8371.4.2.dta	20230224_TK_O-glycoproteome_Plasma1_RAX_OG-T_2	8371	1886.39	3165.31	792.082	0.00202	0.63922	0.88889	1.15625	0	0	0	0	2.50521e-16	2.28503e-17	-1	0	2.28503e-17	102700000			-1	-1
RAX-OG-Tryp	P02671-FGA-522	P02671	FGA	522	1683540	15	2	1	D	HPDEAAFFDTASTGK	K		1593.72	0 1 0 0	N(1)	(N)	2917		203.079	10	79.1676	116.427	9.9712	1	20230224_TK_O-glycoproteome_Plasma1_RAX_OG-T_2.12995.12995.2.0.dta	20230224_TK_O-glycoproteome_Plasma1_RAX_OG-T_2.12995.12995.2.0.dta	20230224_TK_O-glycoproteome_Plasma1_RAX_OG-T_2	12995	3051.78	1796.8	898.903	0.00072	0.40337	1	1.5	0	0	0	1	-1	0	-1	0	0	4829440			-1	-1
RAX-OG-Tryp	P05155-SERPING1-27	P05155	SERPING1	27	16380000	14	2	1		TSSSSQDPESLQDR	R		1536.68	1 1 0 0	H(1)N(1)	(N(H))	2097	0 1 0 0;	365.132	1	79.134	112.232	17.6664	2	20230224_TK_O-glycoproteome_Plasma2_RAX_OG-T_2.5854.5854.2.0.dta	20230224_TK_O-glycoproteome_Plasma2_RAX_OG-T_2.5854.5854.2.0.dta	20230224_TK_O-glycoproteome_Plasma2_RAX_OG-T_2	5854	1045.76	1901.81	951.409	0.00113	0.59646	1	1.46154	0	0	0	1	-1	0	-1	0	0	45634900			-1	-1
RAX-OG-Tryp	P01042-KNG1-401	P01042	KNG1	401	35262600	17	3	1		TVSPPHTSMAPAQDEER	R		1852.85	2 2 2 0	H(2)N(2)A(2)	(N(H(A))(N(H(A))))	920	0 1 0 0;0 2 0 0;1 1 0 0;1 1 1 0;1 2 0 0;1 2 1 0;2 2 0 0;2 2 1 0;	1312.46	1	79.0405	81.8941	73.7408	4	20230224_TK_O-glycoproteome_Plasma1_RAX_OG-T_3.8319.8319.3.0.dta	20230224_TK_O-glycoproteome_Plasma1_RAX_OG-T_3.8319.8319.3.0.dta	20230224_TK_O-glycoproteome_Plasma1_RAX_OG-T_3	8319	1876.78	3165.31	1055.77	0.00114	0.36089	1	1.125	0	0	0	0	1.40266e-24	5.67804e-26	-1	0	5.67804e-26	189809000			-1	-1
RAX-OG-GluC	P01042-KNG1-408	P01042	KNG1	408	3232560	15	3	1		SMAPAQDEERDSGKE	E		1649.71	1 1 0 0	H(1)N(1)	(N(H))	2097	0 1 0 0;	365.132	1	78.8913	109.772	21.5413	2	20230224_TK_O-glycoproteome_Plasma2_RAX_OG-G_1.3055.3055.3.0.dta	20230224_TK_O-glycoproteome_Plasma2_RAX_OG-G_1.3055.3055.3.0.dta	20230224_TK_O-glycoproteome_Plasma2_RAX_OG-G_1	3055	761.113	2014.84	672.285	0.00089	0.44338	1	1.42857	0	0	0	1	-1	0	-1	0	0	8040730			-1	-1
RAX-OG-GluC	P02652-APOA2-32	P02652	APOA2	32	9930980	19	3	1		SLVSQYFQTVTDYGKDLME	E		2224.05	1 1 2 0	H(1)N(1)A(2)	(N(A)(H(A)))	23	0 1 0 0;0 1 1 0;1 1 0 0;1 1 1 0;	947.323	1	78.7271	107.538	25.222	4	20230224_TK_O-glycoproteome_Plasma1_RAX_OG-G_3.23283.23283.3.0.dta	20230224_TK_O-glycoproteome_Plasma1_RAX_OG-G_3.23283.23283.3.0.dta	20230224_TK_O-glycoproteome_Plasma1_RAX_OG-G_3	23283	6472.07	3171.37	1057.8	0.00231	0.72754	1	1.25	0	0	0	1	-1	0	-1	0	0	57141300			-1	-1
RAX-OG	Q92954-PRG4-485	Q92954	PRG4	485	30910300	16	4	1		TAPKKPAPTTPKEPAP	P		1630.92	3 3 3 0	H(3)N(3)A(3)	(N(H))(N(H(A(A)))(N(H(A))))	2108	0 1 0 0;0 2 0 0;0 3 0 0;1 1 0 0;1 1 1 0;1 1 2 0;1 2 0 0;1 2 1 0;1 2 2 0;1 3 0 0;1 3 1 0;1 3 2 0;2 2 0 0;2 2 1 0;2 2 2 0;2 2 3 0;2 3 0 0;2 3 1 0;2 3 2 0;2 3 3 0;3 3 0 0;3 3 1 0;3 3 2 0;	1968.68	1	78.5383	52.129	127.584	4	20230224_TK_O-glycoproteome_Plasma_RAX_OG-2.6991.6991.4.2.dta	20230224_TK_O-glycoproteome_Plasma_RAX_OG-2.6991.6991.4.2.dta	20230224_TK_O-glycoproteome_Plasma_RAX_OG-2	6991	1689.35	3599.6	900.656	0.00388	1.07813	0.79167	0.86667	0	0	0	0	1.05189e-49	3.28033e-50	-1	0	3.28033e-50	208673000			-1	-1
RAX-OG-Tryp	P04196-HRG-271	P04196	HRG	271	11486000	14	3	1		SSTTKPPFKPHGSR	R		1526.81	1 1 1 0	H(1)N(1)A(1)	(N(H(A)))	1142	0 1 0 0;1 1 0 0;	656.228	1	78.4521	98.4627	41.2895	3	20230224_TK_O-glycoproteome_Plasma2_RAX_OG-T_3.2883.2883.3.0.dta	20230224_TK_O-glycoproteome_Plasma2_RAX_OG-T_3.2883.2883.3.0.dta	20230224_TK_O-glycoproteome_Plasma2_RAX_OG-T_3	2883	645.136	2183.03	728.349	-0.00111	-0.50626	1	1.11538	0	0	0	1	-1	0	-1	0	0	33847100			-1	-1
RAX-OG-GluC	P02652-APOA2-32	P02652	APOA2	32	9809020	19	3	1		SLVSQYFQTVTDYGKDLME	E		2224.05	1 1 2 0	H(1)N(1)A(2)	(N(A)(H(A)))	23	0 1 0 0;0 1 1 0;1 1 0 0;1 1 1 0;	947.323	1	78.3487	106.743	25.6156	4	20230224_TK_O-glycoproteome_Plasma1_RAX_OG-G_1.23421.23421.3.0.dta	20230224_TK_O-glycoproteome_Plasma1_RAX_OG-G_1.23421.23421.3.0.dta	20230224_TK_O-glycoproteome_Plasma1_RAX_OG-G_1	23421	6500.98	3171.37	1057.8	0.00176	0.55632	1	1.22222	0	0	0	1	-1	0	-1	0	0	57627700			-1	-1
RAX-OG-GluC	P01042-KNG1-408	P01042	KNG1	408	6990860	15	2	1		SMAPAQDEERDSGKE	E		1649.71	0 1 0 0	N(1)	(N)	2917		203.079	1	78.2516	114.051	11.7677	1	20230224_TK_O-glycoproteome_Plasma1_RAX_OG-G_1.3261.3261.2.0.dta	20230224_TK_O-glycoproteome_Plasma1_RAX_OG-G_1.3261.3261.2.0.dta	20230224_TK_O-glycoproteome_Plasma1_RAX_OG-G_1	3261	783.514	1852.79	926.898	0.00136	0.73445	1	1.39286	0	0	0	1	-1	0	-1	0	0	14032300			-1	-1
RAX-OG-Tryp	P05155-SERPING1-27	P05155	SERPING1	27	194623000	14	2	1		TSSSSQDPESLQDR	R		1536.68	1 1 1 0	H(1)N(1)A(1)	(N(H(A)))	1142	0 1 0 0;1 1 0 0;	656.228	1	78.1796	102.515	32.9848	3	20230224_TK_O-glycoproteome_Plasma1_RAX_OG-T_2.4878.4878.2.0.dta	20230224_TK_O-glycoproteome_Plasma1_RAX_OG-T_2.4878.4878.2.0.dta	20230224_TK_O-glycoproteome_Plasma1_RAX_OG-T_2	4878	1089.3	2192.91	1096.96	0.00061	0.27809	1	1.34615	0	0	0	1	-1	0	-1	0	0	593764000			-1	-1
RAX-OG-AspN	Q13790-APOF-269	Q13790	APOF	269	63825800	18	3	1	I	DAJISQPETTKEGLRAIS	S		1929.99	1 1 1 0	H(1)N(1)A(1)	(N(H(A)))	1142	0 1 0 0;1 1 0 0;	656.228	5	78.0773	101.683	34.2377	3	20230224_TK_O-glycoproteome_Plasma1_RAX_OG-A_1.11731.11731.3.0.dta	20230224_TK_O-glycoproteome_Plasma1_RAX_OG-A_1.11731.11731.3.0.dta	20230224_TK_O-glycoproteome_Plasma1_RAX_OG-A_1	11731	2986.94	2586.22	862.744	0.00178	0.68858	1	1.08824	0	0	0	1	-1	0	-1	0	0	278572000			-1	-1
RAX-OG-AspN	Q92954-PRG4-485	Q92954	PRG4	485	11841900	16	4	1		TAPKKPAPTTPKEPAP	P		1630.92	3 3 3 0	H(3)N(3)A(3)	(N(H))(N(H(A(A)))(N(H(A))))	2108	0 1 0 0;0 2 0 0;0 3 0 0;1 1 0 0;1 1 1 0;1 1 2 0;1 2 0 0;1 2 1 0;1 2 2 0;1 3 0 0;1 3 1 0;1 3 2 0;2 2 0 0;2 2 1 0;2 2 2 0;2 2 3 0;2 3 0 0;2 3 1 0;2 3 2 0;2 3 3 0;3 3 0 0;3 3 1 0;3 3 2 0;	1968.68	1	78.0127	46.2718	136.96	4	20230224_TK_O-glycoproteome_Plasma1_RAX_OG-A_3.7145.7145.4.1.dta	20230224_TK_O-glycoproteome_Plasma1_RAX_OG-A_3.7145.7145.4.1.dta	20230224_TK_O-glycoproteome_Plasma1_RAX_OG-A_3	7145	1764.17	3599.6	900.656	0.00242	0.67253	0.79167	0.83333	0	0	0	0	1.61914e-45	1.61914e-45	-1	0	1.61914e-45	77127100			-1	-1
RAX-OG-GluC	P01042-KNG1-408	P01042	KNG1	408	9020080	15	2	1		SMAPAQDEERDSGKE	E		1649.71	1 1 1 0	H(1)N(1)A(1)	(N(H(A)))	1142	0 1 0 0;1 1 0 0;	656.228	1	77.9515	105.194	27.3577	3	20230224_TK_O-glycoproteome_Plasma1_RAX_OG-G_3.3376.3376.2.0.dta	20230224_TK_O-glycoproteome_Plasma1_RAX_OG-G_3.3376.3376.2.0.dta	20230224_TK_O-glycoproteome_Plasma1_RAX_OG-G_3	3376	852.648	2305.94	1153.47	0.00096	0.41754	1	1.39286	0	0	0	1	-1	0	-1	0	0	30958900			-1	-1
RAX-OG-GluC	P02652-APOA2-32	P02652	APOA2	32	9809020	19	3	1		SLVSQYFQTVTDYGKDLME	E		2224.05	1 1 2 0	H(1)N(1)A(2)	(N(A)(H(A)))	23	0 1 0 0;0 1 1 0;1 1 0 0;1 1 1 0;	947.323	1	77.9156	109.423	19.4008	4	20230224_TK_O-glycoproteome_Plasma1_RAX_OG-G_1.23317.23317.3.0.dta	20230224_TK_O-glycoproteome_Plasma1_RAX_OG-G_1.23317.23317.3.0.dta	20230224_TK_O-glycoproteome_Plasma1_RAX_OG-G_1	23317	6470.08	3171.37	1057.8	0.00193	0.6074	0.8	1.19444	0	0	0	1	-1	0	-1	0	0	57627700			-1	-1
RAX-OG-Tryp	Q14624-ITIH4-723	Q14624	ITIH4	723	4933810	23	3	1		TQTPAPIQAPSAILPLPGQSVER	R		2371.3	1 1 0 0	H(1)N(1)	(N(H))	2097	0 1 0 0;	365.132	1	77.8826	119.072	1.38815	1	20230224_TK_O-glycoproteome_Plasma2_RAX_OG-T_2.28754.28754.3.0.dta	20230224_TK_O-glycoproteome_Plasma2_RAX_OG-T_2.28754.28754.3.0.dta	20230224_TK_O-glycoproteome_Plasma2_RAX_OG-T_2	28754	5641.78	2736.43	912.815	0.00157	0.57314	0.5	0.95455	0	0	0	1	-1	0	-1	0	0	19939700			-1	-1
RAX-OG-GluC	Q92954-PRG4-485	Q92954	PRG4	485	7216120	16	4	1		TAPKKPAPTTPKEPAP	P		1630.92	3 3 3 0	H(3)N(3)A(3)	(N(H))(N(H(A(A)))(N(H(A))))	2108	0 1 0 0;0 2 0 0;0 3 0 0;1 1 0 0;1 1 1 0;1 1 2 0;1 2 0 0;1 2 1 0;1 2 2 0;1 3 0 0;1 3 1 0;1 3 2 0;2 2 0 0;2 2 1 0;2 2 2 0;2 2 3 0;2 3 0 0;2 3 1 0;2 3 2 0;2 3 3 0;3 3 0 0;3 3 1 0;3 3 2 0;	1968.68	1	77.44	47.5954	132.866	4	20230224_TK_O-glycoproteome_Plasma1_RAX_OG-G_1.7022.7022.4.1.dta	20230224_TK_O-glycoproteome_Plasma1_RAX_OG-G_1.7022.7022.4.1.dta	20230224_TK_O-glycoproteome_Plasma1_RAX_OG-G_1	7022	1779.76	3599.6	900.656	0.00174	0.48473	0.79167	0.83333	0	0	0	0	0	0	-1	0	0	47283000			-1	-1
RAX-OG-Tryp	P04196-HRG-271	P04196	HRG	271	9888200	14	3	1		SSTTKPPFKPHGSR	R		1526.81	1 1 1 0	H(1)N(1)A(1)	(N(H(A)))	1142	0 1 0 0;1 1 0 0;	656.228	1	77.3	96.6739	41.3198	3	20230224_TK_O-glycoproteome_Plasma2_RAX_OG-T_1.2907.2907.3.0.dta	20230224_TK_O-glycoproteome_Plasma2_RAX_OG-T_1.2907.2907.3.0.dta	20230224_TK_O-glycoproteome_Plasma2_RAX_OG-T_1	2907	645.882	2183.03	728.35	-1e-05	-0.00466	1	1.11538	0	0	0	1	-1	0	-1	0	0	33135000			-1	-1
RAX-OG-Tryp	P05155-SERPING1-27	P05155	SERPING1	27	117541000	14	2	1		TSSSSQDPESLQDR	R		1536.68	1 1 1 0	H(1)N(1)A(1)	(N(H(A)))	1142	0 1 0 0;1 1 0 0;	656.228	1	77.1086	100.383	33.8845	3	20230224_TK_O-glycoproteome_Plasma2_RAX_OG-T_1.5810.5810.2.0.dta	20230224_TK_O-glycoproteome_Plasma2_RAX_OG-T_1.5810.5810.2.0.dta	20230224_TK_O-glycoproteome_Plasma2_RAX_OG-T_1	5810	1039.28	2192.91	1096.96	0.00019	0.08839	1	1.30769	0	0	0	1	-1	0	-1	0	0	369787000			-1	-1
RAX-OG-GluC	P02652-APOA2-32	P02652	APOA2	32	7864810	19	3	1		SLVSQYFQTVTDYGKDLME	E	18,Oxidation[M];	2240.04	1 1 1 0	H(1)N(1)A(1)	(N(H(A)))	1142	0 1 0 0;1 1 0 0;	656.228	1	77.0641	109.258	17.2749	3	20230224_TK_O-glycoproteome_Plasma1_RAX_OG-G_1.22527.22527.3.0.dta	20230224_TK_O-glycoproteome_Plasma1_RAX_OG-G_1.22527.22527.3.0.dta	20230224_TK_O-glycoproteome_Plasma1_RAX_OG-G_1	22527	6237.12	2896.27	966.096	0.00197	0.67874	1	1.25	0	0	0	1	-1	0	-1	0	0	38439400			-1	-1
RAX-OG-AspN	Q13790-APOF-269	Q13790	APOF	269	35335800	18	3	1	I	DAJISQPETTKEGLRAIS	S		1929.99	1 1 2 0	H(1)N(1)A(2)	(N(A)(H(A)))	23	0 1 0 0;0 1 1 0;1 1 0 0;1 1 1 0;	947.323	5	77.0076	89.1241	54.5054	4	20230224_TK_O-glycoproteome_Plasma1_RAX_OG-A_1.12237.12237.3.0.dta	20230224_TK_O-glycoproteome_Plasma1_RAX_OG-A_1.12237.12237.3.0.dta	20230224_TK_O-glycoproteome_Plasma1_RAX_OG-A_1	12237	3130.26	2877.31	959.776	0.00241	0.8363	1	1.05882	0	0	0	1	-1	0	-1	0	0	164792000			-1	-1
RAX-OG-GluC	P01042-KNG1-408	P01042	KNG1	408	2188840	15	3	1		SMAPAQDEERDSGKE	E		1649.71	0 1 0 0	N(1)	(N)	2917		203.079	1	76.9746	112.704	10.6196	1	20230224_TK_O-glycoproteome_Plasma1_RAX_OG-G_1.2811.2811.3.0.dta	20230224_TK_O-glycoproteome_Plasma1_RAX_OG-G_1.2811.2811.3.0.dta	20230224_TK_O-glycoproteome_Plasma1_RAX_OG-G_1	2811	679.994	1852.79	618.267	-0.00063	-0.34231	1	1.35714	0	0	0	1	-1	0	-1	0	0	5489480			-1	-1
RAX-OG-Tryp	Q92954-PRG4-991	Q92954	PRG4	991	6462100	18	4	1		TITTTEIMNKPEETAKPK	K		2032.06	2 2 2 0	H(2)N(2)A(2)	(N(H(A))(N(H(A))))	920	0 1 0 0;0 2 0 0;1 1 0 0;1 1 1 0;1 2 0 0;1 2 1 0;2 2 0 0;2 2 1 0;	1312.46	1	76.9347	69.698	90.3744	4	20230224_TK_O-glycoproteome_Plasma2_RAX_OG-T_3.12018.12018.4.1.dta	20230224_TK_O-glycoproteome_Plasma2_RAX_OG-T_3.12018.12018.4.1.dta	20230224_TK_O-glycoproteome_Plasma2_RAX_OG-T_3	12018	2021.08	3344.52	836.886	0.00523	1.56355	1	1.02941	0	0	0	0	1.71939e-24	5.92509e-25	-1	0	5.92509e-25	39020100			-1	-1
RAX-OG-AspN	Q13790-APOF-269	Q13790	APOF	269	44850900	18	3	1	I	DAJISQPETTKEGLRAIS	S		1929.99	1 1 1 0	H(1)N(1)A(1)	(N(H(A)))	1142	0 1 0 0;1 1 0 0;	656.228	5	76.8903	99.1274	35.5927	3	20230224_TK_O-glycoproteome_Plasma1_RAX_OG-A_3.11681.11681.3.0.dta	20230224_TK_O-glycoproteome_Plasma1_RAX_OG-A_3.11681.11681.3.0.dta	20230224_TK_O-glycoproteome_Plasma1_RAX_OG-A_3	11681	3022.65	2586.22	862.744	0.00201	0.7779	1	1.08824	0	0	0	1	-1	0	-1	0	0	192261000			-1	-1
RAX-OG-GluC	P01042-KNG1-408	P01042	KNG1	408	4916330	15	2	1		SMAPAQDEERDSGKE	E		1649.71	0 1 0 0	N(1)	(N)	2917		203.079	1	76.8712	112.039	11.5601	1	20230224_TK_O-glycoproteome_Plasma1_RAX_OG-G_3.3381.3381.2.0.dta	20230224_TK_O-glycoproteome_Plasma1_RAX_OG-G_3.3381.3381.2.0.dta	20230224_TK_O-glycoproteome_Plasma1_RAX_OG-G_3	3381	854.14	1852.79	926.897	0.00089	0.48186	1	1.39286	0	0	0	1	-1	0	-1	0	0	11686700			-1	-1
RAX-OG-Tryp	P01042-KNG1-401	P01042	KNG1	401	35262600	17	3	1		TVSPPHTSMAPAQDEER	R		1852.85	2 2 2 0	H(2)N(2)A(2)	(N(H(A))(N(H(A))))	920	0 1 0 0;0 2 0 0;1 1 0 0;1 1 1 0;1 2 0 0;1 2 1 0;2 2 0 0;2 2 1 0;	1312.46	1	76.8561	80.3407	70.3846	4	20230224_TK_O-glycoproteome_Plasma1_RAX_OG-T_3.8581.8581.3.0.dta	20230224_TK_O-glycoproteome_Plasma1_RAX_OG-T_3.8581.8581.3.0.dta	20230224_TK_O-glycoproteome_Plasma1_RAX_OG-T_3	8581	1939.06	3165.31	1055.77	0.00137	0.43197	1	1.1875	0	0	0	0	1.70309e-23	1.68184e-24	-1	0	1.68184e-24	189809000			-1	-1
RAX-OG-Tryp	P01042-KNG1-401	P01042	KNG1	401	1793830	17	3	1		TVSPPHTSMAPAQDEER	R		1852.85	2 2 3 0	H(2)N(2)A(3)	(N(H(A(A)))(N(H(A))))	519	0 1 0 0;0 2 0 0;1 1 0 0;1 1 1 0;1 1 2 0;1 2 0 0;1 2 1 0;1 2 2 0;2 2 0 0;2 2 1 0;2 2 2 0;	1603.55	1	76.8137	76.406	77.571	4	20230224_TK_O-glycoproteome_Plasma2_RAX_OG-T_2.12371.12371.3.0.dta	20230224_TK_O-glycoproteome_Plasma2_RAX_OG-T_2.12371.12371.3.0.dta	20230224_TK_O-glycoproteome_Plasma2_RAX_OG-T_2	12371	2091.66	3456.4	1152.81	0.00327	0.94543	1	1.1875	0	0	0	0	2.32287e-57	3.57864e-58	-1	0	3.57864e-58	11856300			-1	-1
RAX-OG-Tryp	P04196-HRG-271	P04196	HRG	271	12222700	14	3	1		SSTTKPPFKPHGSR	R		1526.81	1 1 1 0	H(1)N(1)A(1)	(N(H(A)))	1142	0 1 0 0;1 1 0 0;	656.228	1	76.8094	96.0176	41.1371	3	20230224_TK_O-glycoproteome_Plasma2_RAX_OG-T_2.2914.2914.3.0.dta	20230224_TK_O-glycoproteome_Plasma2_RAX_OG-T_2.2914.2914.3.0.dta	20230224_TK_O-glycoproteome_Plasma2_RAX_OG-T_2	2914	646.446	2183.04	728.35	0.00057	0.26331	1	1.11538	0	0	0	1	-1	0	-1	0	0	36350400			-1	-1
RAX-OG-Tryp	P01042-KNG1-401	P01042	KNG1	401	6377590	17	4	1		TVSPPHTSMAPAQDEER	R		1852.85	2 2 3 0	H(2)N(2)A(3)	(N(H(A(A)))(N(H(A))))	519	0 1 0 0;0 2 0 0;1 1 0 0;1 1 1 0;1 1 2 0;1 2 0 0;1 2 1 0;1 2 2 0;2 2 0 0;2 2 1 0;2 2 2 0;	1603.55	1	76.7219	78.6162	73.204	4	20230224_TK_O-glycoproteome_Plasma1_RAX_OG-T_3.9172.9172.4.1.dta	20230224_TK_O-glycoproteome_Plasma1_RAX_OG-T_3.9172.9172.4.1.dta	20230224_TK_O-glycoproteome_Plasma1_RAX_OG-T_3	9172	2079.45	3456.4	864.856	0.00249	0.71948	0.83333	1.15625	0	0	0	0	2.0908e-24	1.11754e-25	-1	0	1.11754e-25	32816100			-1	-1
RAX-OG-Tryp	P02655-APOC2-23	P02655	APOC2	23	3962180	19	3	1		TQQPQQDEMPSPTFLTQVK	K		2203.07	1 1 2 0	H(1)N(1)A(2)	(N(A)(H(A)))	23	0 1 0 0;0 1 1 0;1 1 0 0;1 1 1 0;	947.323	1	76.6967	103.593	26.7458	4	20230224_TK_O-glycoproteome_Plasma1_RAX_OG-T_2.22436.22436.3.0.dta	20230224_TK_O-glycoproteome_Plasma1_RAX_OG-T_2.22436.22436.3.0.dta	20230224_TK_O-glycoproteome_Plasma1_RAX_OG-T_2	22436	5597.06	3150.4	1050.8	0.00356	1.13043	1	1.16667	0	0	0	1	-1	0	-1	0	0	22674800			-1	-1
RAX-OG-AspN	Q13790-APOF-269	Q13790	APOF	269	23560100	18	3	1	I	DAJISQPETTKEGLRAIS	S		1929.99	1 1 2 0	H(1)N(1)A(2)	(N(A)(H(A)))	23	0 1 0 0;0 1 1 0;1 1 0 0;1 1 1 0;	947.323	5	76.675	89.6453	52.5872	4	20230224_TK_O-glycoproteome_Plasma1_RAX_OG-A_2.12069.12069.3.0.dta	20230224_TK_O-glycoproteome_Plasma1_RAX_OG-A_2.12069.12069.3.0.dta	20230224_TK_O-glycoproteome_Plasma1_RAX_OG-A_2	12069	3138.39	2877.31	959.776	0.00221	0.76957	1	1.08824	0	0	0	1	-1	0	-1	0	0	110426000			-1	-1
RAX-OG-Tryp	P05155-SERPING1-27	P05155	SERPING1	27	122762000	14	2	1		TSSSSQDPESLQDR	R		1536.68	1 1 1 0	H(1)N(1)A(1)	(N(H(A)))	1142	0 1 0 0;1 1 0 0;	656.228	1	76.3946	101.204	30.3193	3	20230224_TK_O-glycoproteome_Plasma2_RAX_OG-T_2.6012.6012.2.0.dta	20230224_TK_O-glycoproteome_Plasma2_RAX_OG-T_2.6012.6012.2.0.dta	20230224_TK_O-glycoproteome_Plasma2_RAX_OG-T_2	6012	1069.34	2192.91	1096.96	0.00024	0.10936	1	1.38462	0	0	0	1	-1	0	-1	0	0	364911000			-1	-1
RAX-OG-Tryp	P05155-SERPING1-27	P05155	SERPING1	27	130997000	14	3	1		TSSSSQDPESLQDR	R		1536.68	1 1 1 0	H(1)N(1)A(1)	(N(H(A)))	1142	0 1 0 0;1 1 0 0;	656.228	1	76.223	105.96	20.9969	3	20230224_TK_O-glycoproteome_Plasma1_RAX_OG-T_3.4881.4881.3.0.dta	20230224_TK_O-glycoproteome_Plasma1_RAX_OG-T_3.4881.4881.3.0.dta	20230224_TK_O-glycoproteome_Plasma1_RAX_OG-T_3	4881	1090.49	2192.91	731.64	0.00117	0.53574	1	1.30769	0	0	0	1	-1	0	-1	0	0	406375000			-1	-1
RAX-OG-Tryp	P04196-HRG-271	P04196	HRG	271	19070900	14	3	1		SSTTKPPFKPHGSR	R		1526.81	1 1 1 0	H(1)N(1)A(1)	(N(H(A)))	1142	0 1 0 0;1 1 0 0;	656.228	1	76.1389	94.3506	42.3172	3	20230224_TK_O-glycoproteome_Plasma1_RAX_OG-T_1.2688.2688.3.0.dta	20230224_TK_O-glycoproteome_Plasma1_RAX_OG-T_1.2688.2688.3.0.dta	20230224_TK_O-glycoproteome_Plasma1_RAX_OG-T_1	2688	663.182	2183.04	728.35	0.00027	0.12452	1	1.15385	0	0	0	1	-1	0	-1	0	0	60874100			-1	-1
RAX-OG-Tryp	P05155-SERPING1-27	P05155	SERPING1	27	24624100	14	2	1		TSSSSQDPESLQDR	R		1536.68	1 1 0 0	H(1)N(1)	(N(H))	2097	0 1 0 0;	365.132	1	76.1379	107.509	17.8774	2	20230224_TK_O-glycoproteome_Plasma1_RAX_OG-T_3.3936.3936.2.0.dta	20230224_TK_O-glycoproteome_Plasma1_RAX_OG-T_3.3936.3936.2.0.dta	20230224_TK_O-glycoproteome_Plasma1_RAX_OG-T_3	3936	897.832	1901.81	951.409	0.00145	0.76367	1	1.42308	0	0	0	1	-1	0	-1	0	0	60018700			-1	-1
RAX-OG	P01042-KNG1-546	P01042	KNG1	546	65135900	11	3	1		TPIPSLAKPGV	V		1079.65	2 2 2 0	H(2)N(2)A(2)	(N(H(A))(N(H(A))))	920	0 1 0 0;0 2 0 0;1 1 0 0;1 1 1 0;1 2 0 0;1 2 1 0;2 2 0 0;2 2 1 0;	1312.46	1	76.1031	72.3371	83.097	4	20230224_TK_O-glycoproteome_Plasma_RAX_OG-1_20230307164623.11452.11452.3.0.dta	20230224_TK_O-glycoproteome_Plasma_RAX_OG-1_20230307164623.11452.11452.3.0.dta	20230224_TK_O-glycoproteome_Plasma_RAX_OG-1_20230307164623	11452	2902.18	2392.11	798.041	0.00599	2.50504	1	1.2	0	0	0	0	1.5394e-16	1.43005e-17	-1	0	1.43005e-17	231284000			-1	-1
RAX-OG-Tryp	Q92954-PRG4-991	Q92954	PRG4	991	19278900	18	4	1		TITTTEIMNKPEETAKPK	K		2032.06	2 2 2 0	H(2)N(2)A(2)	(N(H(A))(N(H(A))))	920	0 1 0 0;0 2 0 0;1 1 0 0;1 1 1 0;1 2 0 0;1 2 1 0;2 2 0 0;2 2 1 0;	1312.46	1	75.6016	65.762	93.875	4	20230224_TK_O-glycoproteome_Plasma1_RAX_OG-T_3.9156.9156.4.1.dta	20230224_TK_O-glycoproteome_Plasma1_RAX_OG-T_3.9156.9156.4.1.dta	20230224_TK_O-glycoproteome_Plasma1_RAX_OG-T_3	9156	2075.63	3344.52	836.885	0.00159	0.47401	1	1	0	0	0	0	2.92079e-31	2.20514e-32	-1	0	2.20514e-32	119002000			-1	-1
RAX-OG-GluC	P02652-APOA2-32	P02652	APOA2	32	7285510	19	3	1		SLVSQYFQTVTDYGKDLME	E	18,Oxidation[M];	2240.04	1 1 1 0	H(1)N(1)A(1)	(N(H(A)))	1142	0 1 0 0;1 1 0 0;	656.228	1	75.4857	113.654	4.60141	2	20230224_TK_O-glycoproteome_Plasma1_RAX_OG-G_3.22480.22480.3.0.dta	20230224_TK_O-glycoproteome_Plasma1_RAX_OG-G_3.22480.22480.3.0.dta	20230224_TK_O-glycoproteome_Plasma1_RAX_OG-G_3	22480	6236.23	2896.27	966.096	0.00233	0.80615	0.66667	1.25	0	0	0	1	-1	0	-1	0	0	36902900			-1	-1
RAX-OG-Tryp	Q92954-PRG4-991	Q92954	PRG4	991	2512760	18	3	1		TITTTEIMNKPEETAKPK	K		2032.06	1 1 1 0	H(1)N(1)A(1)	(N(H(A)))	1142	0 1 0 0;1 1 0 0;	656.228	1	75.2846	100.079	29.2381	3	20230224_TK_O-glycoproteome_Plasma1_RAX_OG-T_1.9737.9737.3.0.dta	20230224_TK_O-glycoproteome_Plasma1_RAX_OG-T_1.9737.9737.3.0.dta	20230224_TK_O-glycoproteome_Plasma1_RAX_OG-T_1	9737	2293.3	2688.29	896.769	0.00113	0.4199	1	1.26471	0	0	0	1	-1	0	-1	0	0	9531570			-1	-1
RAX-OG-Tryp	P01042-KNG1-521	P01042	KNG1	521	5264760	25	3	1		TEHLASSSEDSTTPSAQTQEKTEGP	P		2618.17	2 2 2 0	H(2)N(2)A(2)	(N(H(A))(N(H(A))))	920	0 1 0 0;0 2 0 0;1 1 0 0;1 1 1 0;1 2 0 0;1 2 1 0;2 2 0 0;2 2 1 0;	1312.46	1	75.2175	77.6817	70.6409	4	20230224_TK_O-glycoproteome_Plasma1_RAX_OG-T_2.6603.6603.3.1.dta	20230224_TK_O-glycoproteome_Plasma1_RAX_OG-T_2.6603.6603.3.1.dta	20230224_TK_O-glycoproteome_Plasma1_RAX_OG-T_2	6603	1470.54	3930.63	1310.88	0.0004	0.10185	1	0.85417	0	0	0	0	4.01306e-18	3.55498e-19	-1	0	3.55498e-19	41191500			-1	-1
RAX-OG	Q92954-PRG4-485	Q92954	PRG4	485	34582600	16	4	1		TAPKKPAPTTPKEPAP	P		1630.92	3 3 3 0	H(3)N(3)A(3)	(N(H))(N(H(A(A)))(N(H(A))))	2108	0 1 0 0;0 2 0 0;0 3 0 0;1 1 0 0;1 1 1 0;1 1 2 0;1 2 0 0;1 2 1 0;1 2 2 0;1 3 0 0;1 3 1 0;1 3 2 0;2 2 0 0;2 2 1 0;2 2 2 0;2 2 3 0;2 3 0 0;2 3 1 0;2 3 2 0;2 3 3 0;3 3 0 0;3 3 1 0;3 3 2 0;	1968.68	1	75.1763	42.4064	136.035	4	20230224_TK_O-glycoproteome_Plasma_RAX_OG-1_20230307164623.7211.7211.4.1.dta	20230224_TK_O-glycoproteome_Plasma_RAX_OG-1_20230307164623.7211.7211.4.1.dta	20230224_TK_O-glycoproteome_Plasma_RAX_OG-1_20230307164623	7211	1737.83	3599.6	900.656	0.00389	1.08035	0.79167	0.8	0	0	0	0	1.37165e-25	2.94277e-26	-1	0	2.94277e-26	233174000			-1	-1
RAX-OG	Q92954-PRG4-485	Q92954	PRG4	485	7537230	16	3	1		TAPKKPAPTTPKEPAP	P		1630.92	3 3 3 0	H(3)N(3)A(3)	(N(H))(N(H(A(A)))(N(H(A))))	2108	0 1 0 0;0 2 0 0;0 3 0 0;1 1 0 0;1 1 1 0;1 1 2 0;1 2 0 0;1 2 1 0;1 2 2 0;1 3 0 0;1 3 1 0;1 3 2 0;2 2 0 0;2 2 1 0;2 2 2 0;2 2 3 0;2 3 0 0;2 3 1 0;2 3 2 0;2 3 3 0;3 3 0 0;3 3 1 0;3 3 2 0;	1968.68	1	75.1047	53.8732	114.535	4	20230224_TK_O-glycoproteome_Plasma_RAX_OG-2.6907.6907.3.0.dta	20230224_TK_O-glycoproteome_Plasma_RAX_OG-2.6907.6907.3.0.dta	20230224_TK_O-glycoproteome_Plasma_RAX_OG-2	6907	1667.75	3599.6	1200.54	0.00103	0.28693	0.79167	0.96667	0	0	0	0	8.68579e-45	7.66657e-46	-1	0	7.66657e-46	51997500			-1	-1
RAX-OG-Tryp	P05155-SERPING1-27	P05155	SERPING1	27	125276000	14	2	1		TSSSSQDPESLQDR	R		1536.68	1 1 1 0	H(1)N(1)A(1)	(N(H(A)))	1142	0 1 0 0;1 1 0 0;	656.228	1	75.069	98.4583	31.6316	3	20230224_TK_O-glycoproteome_Plasma1_RAX_OG-T_1.4506.4506.2.0.dta	20230224_TK_O-glycoproteome_Plasma1_RAX_OG-T_1.4506.4506.2.0.dta	20230224_TK_O-glycoproteome_Plasma1_RAX_OG-T_1	4506	1049.23	2192.91	1096.96	0.00051	0.23157	1	1.34615	0	0	0	1	-1	0	-1	0	0	386936000			-1	-1
RAX-OG-Tryp	P05155-SERPING1-27	P05155	SERPING1	27	57443900	14	3	1		TSSSSQDPESLQDR	R		1536.68	1 1 1 0	H(1)N(1)A(1)	(N(H(A)))	1142	0 1 0 0;1 1 0 0;	656.228	1	74.9445	103.319	22.2492	3	20230224_TK_O-glycoproteome_Plasma2_RAX_OG-T_3.5826.5826.3.1.dta	20230224_TK_O-glycoproteome_Plasma2_RAX_OG-T_3.5826.5826.3.1.dta	20230224_TK_O-glycoproteome_Plasma2_RAX_OG-T_3	5826	1041.54	2192.91	731.64	0.00106	0.48512	1	1.23077	0	0	0	1	-1	0	-1	0	0	168994000			-1	-1
RAX-OG-Tryp	P05155-SERPING1-27	P05155	SERPING1	27	19166300	14	2	1		TSSSSQDPESLQDR	R		1536.68	1 1 0 0	H(1)N(1)	(N(H))	2097	0 1 0 0;	365.132	1	74.9212	105.7	17.7614	2	20230224_TK_O-glycoproteome_Plasma2_RAX_OG-T_3.5850.5850.2.0.dta	20230224_TK_O-glycoproteome_Plasma2_RAX_OG-T_3.5850.5850.2.0.dta	20230224_TK_O-glycoproteome_Plasma2_RAX_OG-T_3	5850	1044.54	1901.81	951.409	0.00065	0.34301	1	1.38462	0	0	0	1	-1	0	-1	0	0	46355400			-1	-1
RAX-OG-Tryp	P02655-APOC2-23	P02655	APOC2	23	17819800	19	3	1		TQQPQQDEMPSPTFLTQVK	K		2203.07	1 1 1 0	H(1)N(1)A(1)	(N(H(A)))	1142	0 1 0 0;1 1 0 0;	656.228	1	74.9209	107.409	14.5849	3	20230224_TK_O-glycoproteome_Plasma1_RAX_OG-T_2.21608.21608.3.0.dta	20230224_TK_O-glycoproteome_Plasma1_RAX_OG-T_2.21608.21608.3.0.dta	20230224_TK_O-glycoproteome_Plasma1_RAX_OG-T_2	21608	5364.73	2859.31	953.773	0.00826	2.89015	1	1.16667	0	0	0	1	-1	0	-1	0	0	87828400			-1	-1
RAX-OG-Tryp	P04196-HRG-271	P04196	HRG	271	35803100	14	4	1		SSTTKPPFKPHGSR	R		1526.81	1 1 1 0	H(1)N(1)A(1)	(N(H(A)))	1142	0 1 0 0;1 1 0 0;	656.228	1	74.8873	98.6258	30.8016	3	20230224_TK_O-glycoproteome_Plasma1_RAX_OG-T_2.2741.2741.4.1.dta	20230224_TK_O-glycoproteome_Plasma1_RAX_OG-T_2.2741.2741.4.1.dta	20230224_TK_O-glycoproteome_Plasma1_RAX_OG-T_2	2741	660.636	2183.03	546.514	-0.00037	-0.16774	1	1.07692	0	0	0	1	-1	0	-1	0	0	111434000			-1	-1
RAX-OG-Tryp	P02655-APOC2-23	P02655	APOC2	23	7323440	19	3	1		TQQPQQDEMPSPTFLTQVK	K		2203.07	1 1 1 0	H(1)N(1)A(1)	(N(H(A)))	1142	0 1 0 0;1 1 0 0;	656.228	1	74.7746	105.082	18.4888	3	20230224_TK_O-glycoproteome_Plasma2_RAX_OG-T_1.27437.27437.3.0.dta	20230224_TK_O-glycoproteome_Plasma2_RAX_OG-T_1.27437.27437.3.0.dta	20230224_TK_O-glycoproteome_Plasma2_RAX_OG-T_1	27437	5360.38	2859.3	953.773	0.00711	2.48516	1	1.11111	0	0	0	1	-1	0	-1	0	0	34653200			-1	-1
RAX-OG-Tryp	P05155-SERPING1-27	P05155	SERPING1	27	27895200	14	2	1		TSSSSQDPESLQDR	R		1536.68	1 1 0 0	H(1)N(1)	(N(H))	2097	0 1 0 0;	365.132	1	74.7733	105.417	17.8638	2	20230224_TK_O-glycoproteome_Plasma2_RAX_OG-T_3.4511.4511.2.0.dta	20230224_TK_O-glycoproteome_Plasma2_RAX_OG-T_3.4511.4511.2.0.dta	20230224_TK_O-glycoproteome_Plasma2_RAX_OG-T_3	4511	862.236	1901.81	951.409	0.00217	1.1391	1	1.38462	0	0	0	1	-1	0	-1	0	0	60408700			-1	-1
RAX-OG-Tryp	P04196-HRG-271	P04196	HRG	271	4735470	14	4	1		SSTTKPPFKPHGSR	R		1526.81	2 2 2 0	H(2)N(2)A(2)	(N(H(A))(N(H(A))))	920	0 1 0 0;0 2 0 0;1 1 0 0;1 1 1 0;1 2 0 0;1 2 1 0;2 2 0 0;2 2 1 0;	1312.46	1	74.7699	55.8953	109.823	4	20230224_TK_O-glycoproteome_Plasma1_RAX_OG-T_3.2750.2750.4.1.dta	20230224_TK_O-glycoproteome_Plasma1_RAX_OG-T_3.2750.2750.4.1.dta	20230224_TK_O-glycoproteome_Plasma1_RAX_OG-T_3	2750	660.267	2839.26	710.571	-0.00129	-0.45599	1	0.92308	0	0	0	0	1.71132e-36	3.61679e-37	-1	0	3.61679e-37	20791800			-1	-1
RAX-OG	P01042-KNG1-546	P01042	KNG1	546	93789700	11	2	1		TPIPSLAKPGV	V		1079.65	1 1 2 0	H(1)N(1)A(2)	(N(A)(H(A)))	23	0 1 0 0;0 1 1 0;1 1 0 0;1 1 1 0;	947.323	1	74.6597	84.174	56.9902	4	20230224_TK_O-glycoproteome_Plasma_RAX_OG-2.11898.11898.2.0.dta	20230224_TK_O-glycoproteome_Plasma_RAX_OG-2.11898.11898.2.0.dta	20230224_TK_O-glycoproteome_Plasma_RAX_OG-2	11898	3042.41	2026.97	1013.99	0.00347	1.71206	1	1.35	0	0	0	1	-1	0	-1	0	0	277588000			-1	-1
RAX-OG-GluC	P02790-HPX-24	P02790	HPX	24	178816000	14	3	1		TPLPPTSAHGNVAE	E		1390.7	1 1 1 0	H(1)N(1)A(1)	(N(H(A)))	1142	0 1 0 0;1 1 0 0;	656.228	1	74.5365	102.149	23.2553	3	20230224_TK_O-glycoproteome_Plasma1_RAX_OG-G_3.6657.6657.3.0.dta	20230224_TK_O-glycoproteome_Plasma1_RAX_OG-G_3.6657.6657.3.0.dta	20230224_TK_O-glycoproteome_Plasma1_RAX_OG-G_3	6657	1730.91	2046.93	682.98	0.0013	0.63403	1	1.11538	0	0	0	1	-1	0	-1	0	0	532454000			-1	-1
RAX-OG-Tryp	P05155-SERPING1-27	P05155	SERPING1	27	21323200	14	2	1		TSSSSQDPESLQDR	R		1536.68	1 1 0 0	H(1)N(1)	(N(H))	2097	0 1 0 0;	365.132	1	74.468	104.935	17.8857	2	20230224_TK_O-glycoproteome_Plasma2_RAX_OG-T_1.4527.4527.2.0.dta	20230224_TK_O-glycoproteome_Plasma2_RAX_OG-T_1.4527.4527.2.0.dta	20230224_TK_O-glycoproteome_Plasma2_RAX_OG-T_1	4527	862.922	1901.81	951.409	0.00136	0.71634	1	1.38462	0	0	0	1	-1	0	-1	0	0	53058700			-1	-1
RAX-OG-Tryp	P05155-SERPING1-27	P05155	SERPING1	27	135365000	14	3	1		TSSSSQDPESLQDR	R		1536.68	1 1 1 0	H(1)N(1)A(1)	(N(H(A)))	1142	0 1 0 0;1 1 0 0;	656.228	1	74.4655	103.409	20.7135	3	20230224_TK_O-glycoproteome_Plasma1_RAX_OG-T_1.4933.4933.3.1.dta	20230224_TK_O-glycoproteome_Plasma1_RAX_OG-T_1.4933.4933.3.1.dta	20230224_TK_O-glycoproteome_Plasma1_RAX_OG-T_1	4933	1143.56	2192.91	731.64	0.00068	0.31138	1	1.34615	0	0	0	1	-1	0	-1	0	0	418972000			-1	-1
RAX-OG-Tryp	P05155-SERPING1-27	P05155	SERPING1	27	23733000	14	2	1		TSSSSQDPESLQDR	R		1536.68	1 1 0 0	H(1)N(1)	(N(H))	2097	0 1 0 0;	365.132	1	74.3187	104.782	17.7432	2	20230224_TK_O-glycoproteome_Plasma2_RAX_OG-T_2.4499.4499.2.0.dta	20230224_TK_O-glycoproteome_Plasma2_RAX_OG-T_2.4499.4499.2.0.dta	20230224_TK_O-glycoproteome_Plasma2_RAX_OG-T_2	4499	859.026	1901.81	951.409	0.00137	0.7195	1	1.38462	0	0	0	1	-1	0	-1	0	0	59959200			-1	-1
RAX-OG-AspN	Q13790-APOF-269	Q13790	APOF	269	63825800	18	3	1	I	DAJISQPETTKEGLRAIS	S		1929.99	1 1 1 0	H(1)N(1)A(1)	(N(H(A)))	1142	0 1 0 0;1 1 0 0;	656.228	5	74.298	95.2316	35.4212	3	20230224_TK_O-glycoproteome_Plasma1_RAX_OG-A_1.11840.11840.3.0.dta	20230224_TK_O-glycoproteome_Plasma1_RAX_OG-A_1.11840.11840.3.0.dta	20230224_TK_O-glycoproteome_Plasma1_RAX_OG-A_1	11840	3018.17	2586.22	862.744	0.00187	0.72454	1	1.05882	0	0	0	1	-1	0	-1	0	0	278572000			-1	-1
RAX-OG-Tryp	P01042-KNG1-401	P01042	KNG1	401	16186900	17	4	1		TVSPPHTSMAPAQDEER	R		1852.85	2 2 2 0	H(2)N(2)A(2)	(N(H(A))(N(H(A))))	920	0 1 0 0;0 2 0 0;1 1 0 0;1 1 1 0;1 2 0 0;1 2 1 0;2 2 0 0;2 2 1 0;	1312.46	1	74.2866	85.8855	52.7459	4	20230224_TK_O-glycoproteome_Plasma1_RAX_OG-T_1.8141.8141.4.2.dta	20230224_TK_O-glycoproteome_Plasma1_RAX_OG-T_1.8141.8141.4.2.dta	20230224_TK_O-glycoproteome_Plasma1_RAX_OG-T_1	8141	1897.36	3165.31	792.082	0.00151	0.47747	0.77778	1.15625	0	0	0	0	3.81061e-20	1.4942e-21	-1	0	1.4942e-21	88318800			-1	-1
RAX-OG-AspN	P02790-HPX-24	P02790	HPX	24	192165000	13	3	1		TPLPPTSAHGNVA	A		1261.65	1 1 1 0	H(1)N(1)A(1)	(N(H(A)))	1142	0 1 0 0;1 1 0 0;	656.228	1	74.2434	101.951	22.7856	3	20230224_TK_O-glycoproteome_Plasma1_RAX_OG-A_3.6190.6190.3.0.dta	20230224_TK_O-glycoproteome_Plasma1_RAX_OG-A_3.6190.6190.3.0.dta	20230224_TK_O-glycoproteome_Plasma1_RAX_OG-A_3	6190	1504.18	1917.88	639.966	0.00083	0.43528	1	1.25	0	0	0	1	-1	0	-1	0	0	536249000			-1	-1
RAX-OG-Tryp	P05155-SERPING1-27	P05155	SERPING1	27	116417000	14	2	1		TSSSSQDPESLQDR	R		1536.68	1 1 1 0	H(1)N(1)A(1)	(N(H(A)))	1142	0 1 0 0;1 1 0 0;	656.228	1	74.0507	97.0844	31.274	3	20230224_TK_O-glycoproteome_Plasma2_RAX_OG-T_3.6057.6057.2.0.dta	20230224_TK_O-glycoproteome_Plasma2_RAX_OG-T_3.6057.6057.2.0.dta	20230224_TK_O-glycoproteome_Plasma2_RAX_OG-T_3	6057	1074.28	2192.91	1096.96	0.0004	0.18415	1	1.34615	0	0	0	1	-1	0	-1	0	0	360038000			-1	-1
RAX-OG	Q92954-PRG4-485	Q92954	PRG4	485	29073100	16	4	1		TAPKKPAPTTPKEPAP	P		1630.92	3 3 3 0	H(3)N(3)A(3)	(N(H))(N(H(A(A)))(N(H(A))))	2108	0 1 0 0;0 2 0 0;0 3 0 0;1 1 0 0;1 1 1 0;1 1 2 0;1 2 0 0;1 2 1 0;1 2 2 0;1 3 0 0;1 3 1 0;1 3 2 0;2 2 0 0;2 2 1 0;2 2 2 0;2 2 3 0;2 3 0 0;2 3 1 0;2 3 2 0;2 3 3 0;3 3 0 0;3 3 1 0;3 3 2 0;	1968.68	1	74.0337	44.5988	128.699	4	20230224_TK_O-glycoproteome_Plasma_RAX_OG-2_20230307204856.7019.7019.4.1.dta	20230224_TK_O-glycoproteome_Plasma_RAX_OG-2_20230307204856.7019.7019.4.1.dta	20230224_TK_O-glycoproteome_Plasma_RAX_OG-2_20230307204856	7019	1715.21	3599.6	900.656	0.00355	0.9859	0.79167	0.83333	0	0	0	0	5.20031e-111	1.30051e-111	-1	0	1.30051e-111	195591000			-1	-1
RAX-OG-Tryp	P05155-SERPING1-27	P05155	SERPING1	27	123624000	14	3	1		TSSSSQDPESLQDR	R		1536.68	1 1 1 0	H(1)N(1)A(1)	(N(H(A)))	1142	0 1 0 0;1 1 0 0;	656.228	1	74.0227	102.155	21.7778	3	20230224_TK_O-glycoproteome_Plasma1_RAX_OG-T_1.4653.4653.3.1.dta	20230224_TK_O-glycoproteome_Plasma1_RAX_OG-T_1.4653.4653.3.1.dta	20230224_TK_O-glycoproteome_Plasma1_RAX_OG-T_1	4653	1081.17	2192.91	731.64	0.00133	0.60551	1	1.26923	0	0	0	1	-1	0	-1	0	0	381533000			-1	-1
RAX-OG	Q92954-PRG4-667	Q92954	PRG4	667	7886660	16	3	1		TTPKAAAPNTPKEPAP	P		1590.85	3 3 3 0	H(3)N(3)A(3)	(N(H))(N(H(A(A)))(N(H(A))))	2108	0 1 0 0;0 2 0 0;0 3 0 0;1 1 0 0;1 1 1 0;1 1 2 0;1 2 0 0;1 2 1 0;1 2 2 0;1 3 0 0;1 3 1 0;1 3 2 0;2 2 0 0;2 2 1 0;2 2 2 0;2 2 3 0;2 3 0 0;2 3 1 0;2 3 2 0;2 3 3 0;3 3 0 0;3 3 1 0;3 3 2 0;	1968.68	1	74.0081	50.842	117.031	4	20230224_TK_O-glycoproteome_Plasma_RAX_OG-2.8248.8248.3.0.dta	20230224_TK_O-glycoproteome_Plasma_RAX_OG-2.8248.8248.3.0.dta	20230224_TK_O-glycoproteome_Plasma_RAX_OG-2	8248	2022.97	3559.53	1187.18	0.00201	0.56435	0.79167	0.86667	0	0	0	0	9.81457e-46	1.06729e-46	-1	0	1.06729e-46	51206700			-1	-1
RAX-OG-Tryp	Q92954-PRG4-991	Q92954	PRG4	991	6263760	18	4	1		TITTTEIMNKPEETAKPK	K		2032.06	2 2 2 0	H(2)N(2)A(2)	(N(H(A))(N(H(A))))	920	0 1 0 0;0 2 0 0;1 1 0 0;1 1 1 0;1 2 0 0;1 2 1 0;2 2 0 0;2 2 1 0;	1312.46	1	73.8336	63.787	92.4916	4	20230224_TK_O-glycoproteome_Plasma2_RAX_OG-T_2.11925.11925.4.1.dta	20230224_TK_O-glycoproteome_Plasma2_RAX_OG-T_2.11925.11925.4.1.dta	20230224_TK_O-glycoproteome_Plasma2_RAX_OG-T_2	11925	2013.57	3344.52	836.886	0.00511	1.52767	1	1	0	0	0	0	2.31779e-68	5.79448e-69	-1	0	5.79448e-69	40610700			-1	-1
RAX-OG	Q92954-PRG4-667	Q92954	PRG4	667	8498170	16	3	1		TTPKAAAPNTPKEPAP	P		1590.85	3 3 3 0	H(3)N(3)A(3)	(N(H))(N(H(A(A)))(N(H(A))))	2108	0 1 0 0;0 2 0 0;0 3 0 0;1 1 0 0;1 1 1 0;1 1 2 0;1 2 0 0;1 2 1 0;1 2 2 0;1 3 0 0;1 3 1 0;1 3 2 0;2 2 0 0;2 2 1 0;2 2 2 0;2 2 3 0;2 3 0 0;2 3 1 0;2 3 2 0;2 3 3 0;3 3 0 0;3 3 1 0;3 3 2 0;	1968.68	1	73.5719	51.4499	114.656	4	20230224_TK_O-glycoproteome_Plasma_RAX_OG-1_20230307164623.8415.8415.3.0.dta	20230224_TK_O-glycoproteome_Plasma_RAX_OG-1_20230307164623.8415.8415.3.0.dta	20230224_TK_O-glycoproteome_Plasma_RAX_OG-1_20230307164623	8415	2057.52	3559.53	1187.18	0.00118	0.33174	0.79167	0.86667	0	0	0	0	6.853e-22	9.03947e-23	-1	0	9.03947e-23	55775400			-1	-1
RAX-OG	Q92954-PRG4-485	Q92954	PRG4	485	29073100	16	4	1		TAPKKPAPTTPKEPAP	P		1630.92	3 3 3 0	H(3)N(3)A(3)	(N(H))(N(H(A(A)))(N(H(A))))	2108	0 1 0 0;0 2 0 0;0 3 0 0;1 1 0 0;1 1 1 0;1 1 2 0;1 2 0 0;1 2 1 0;1 2 2 0;1 3 0 0;1 3 1 0;1 3 2 0;2 2 0 0;2 2 1 0;2 2 2 0;2 2 3 0;2 3 0 0;2 3 1 0;2 3 2 0;2 3 3 0;3 3 0 0;3 3 1 0;3 3 2 0;	1968.68	1	73.4979	41.6992	132.553	4	20230224_TK_O-glycoproteome_Plasma_RAX_OG-2_20230307204856.6900.6900.4.2.dta	20230224_TK_O-glycoproteome_Plasma_RAX_OG-2_20230307204856.6900.6900.4.2.dta	20230224_TK_O-glycoproteome_Plasma_RAX_OG-2_20230307204856	6900	1683.77	3599.6	900.656	0.00398	1.10702	0.79167	0.76667	0	0	0	0	1.71834e-114	5.72782e-115	-1	0	5.72782e-115	195591000			-1	-1
RAX-OG-GluC	P02790-HPX-24	P02790	HPX	24	176604000	14	3	1		TPLPPTSAHGNVAE	E		1390.7	1 1 1 0	H(1)N(1)A(1)	(N(H(A)))	1142	0 1 0 0;1 1 0 0;	656.228	1	73.4192	101.153	21.9137	3	20230224_TK_O-glycoproteome_Plasma1_RAX_OG-G_3.6877.6877.3.0.dta	20230224_TK_O-glycoproteome_Plasma1_RAX_OG-G_3.6877.6877.3.0.dta	20230224_TK_O-glycoproteome_Plasma1_RAX_OG-G_3	6877	1793.11	2046.93	682.98	0.00129	0.62964	1	1.23077	0	0	0	1	-1	0	-1	0	0	523800000			-1	-1
RAX-OG-GluC	P02790-HPX-24	P02790	HPX	24	149029000	14	3	1		TPLPPTSAHGNVAE	E		1390.7	1 1 1 0	H(1)N(1)A(1)	(N(H(A)))	1142	0 1 0 0;1 1 0 0;	656.228	1	73.3913	100.868	22.3631	3	20230224_TK_O-glycoproteome_Plasma1_RAX_OG-G_3.6433.6433.3.0.dta	20230224_TK_O-glycoproteome_Plasma1_RAX_OG-G_3.6433.6433.3.0.dta	20230224_TK_O-glycoproteome_Plasma1_RAX_OG-G_3	6433	1668.49	2046.92	682.98	0.00123	0.60326	1	1.19231	0	0	0	1	-1	0	-1	0	0	445009000			-1	-1
RAX-OG	Q04756-HGFAC-70	Q04756	HGFAC	70	3500670	22	3	1		TSAPEAEGPQSGGLPPPPRAVP	P		2112.07	1 1 1 0	H(1)N(1)A(1)	(N(H(A)))	1142	0 1 0 0;1 1 0 0;	656.228	1	73.1342	102.092	19.3559	3	20230224_TK_O-glycoproteome_Plasma_RAX_OG-2_20230307204856.13529.13529.3.0.dta	20230224_TK_O-glycoproteome_Plasma_RAX_OG-2_20230307204856.13529.13529.3.0.dta	20230224_TK_O-glycoproteome_Plasma_RAX_OG-2_20230307204856	13529	3521.78	2768.31	923.44	0.00541	1.95564	1	1.07143	0	0	0	1	-1	0	-1	0	0	15026700			-1	-1
RAX-OG-GluC	P02790-HPX-24	P02790	HPX	24	105227000	14	2	1		TPLPPTSAHGNVAE	E		1390.7	1 1 1 0	H(1)N(1)A(1)	(N(H(A)))	1142	0 1 0 0;1 1 0 0;	656.228	1	73.1008	95.3433	31.7932	3	20230224_TK_O-glycoproteome_Plasma1_RAX_OG-G_3.6578.6578.2.0.dta	20230224_TK_O-glycoproteome_Plasma1_RAX_OG-G_3.6578.6578.2.0.dta	20230224_TK_O-glycoproteome_Plasma1_RAX_OG-G_3	6578	1708.72	2046.93	1023.97	0.00129	0.63061	1	1.34615	0	0	0	1	-1	0	-1	0	0	312623000			-1	-1
RAX-OG-Tryp	P05155-SERPING1-27	P05155	SERPING1	27	117541000	14	2	1		TSSSSQDPESLQDR	R		1536.68	1 1 1 0	H(1)N(1)A(1)	(N(H(A)))	1142	0 1 0 0;1 1 0 0;	656.228	1	73.0265	97.7034	27.1978	3	20230224_TK_O-glycoproteome_Plasma2_RAX_OG-T_1.6021.6021.2.0.dta	20230224_TK_O-glycoproteome_Plasma2_RAX_OG-T_1.6021.6021.2.0.dta	20230224_TK_O-glycoproteome_Plasma2_RAX_OG-T_1	6021	1071.49	2192.9	1096.96	0.00011	0.05099	1	1.34615	0	0	0	1	-1	0	-1	0	0	369787000			-1	-1
RAX-OG-Tryp	P05155-SERPING1-27	P05155	SERPING1	27	7365210	14	2	1		TSSSSQDPESLQDR	R		1536.68	0 1 0 0	N(1)	(N)	2917		203.079	1	73.0174	105.83	12.0796	1	20230224_TK_O-glycoproteome_Plasma2_RAX_OG-T_3.5876.5876.2.0.dta	20230224_TK_O-glycoproteome_Plasma2_RAX_OG-T_3.5876.5876.2.0.dta	20230224_TK_O-glycoproteome_Plasma2_RAX_OG-T_3	5876	1048.22	1739.76	870.382	0.00095	0.54478	1	1.38462	0	0	0	1	-1	0	-1	0	0	15204400			-1	-1
RAX-OG-Tryp	P01042-KNG1-546	P01042	KNG1	546	41704200	11	3	1		TPIPSLAKPGV	V		1079.65	2 2 2 0	H(2)N(2)A(2)	(N(H(A))(N(H(A))))	920	0 1 0 0;0 2 0 0;1 1 0 0;1 1 1 0;1 2 0 0;1 2 1 0;2 2 0 0;2 2 1 0;	1312.46	1	72.9828	70.8613	76.9226	4	20230224_TK_O-glycoproteome_Plasma1_RAX_OG-T_2.13830.13830.3.0.dta	20230224_TK_O-glycoproteome_Plasma1_RAX_OG-T_2.13830.13830.3.0.dta	20230224_TK_O-glycoproteome_Plasma1_RAX_OG-T_2	13830	3267.88	2392.1	798.04	0.00357	1.49171	1	1.25	0	0	0	0	9.22914e-39	7.45288e-40	-1	0	7.45288e-40	148179000			-1	-1
RAX-OG-AspN	Q13790-APOF-269	Q13790	APOF	269	43921800	18	3	1	I	DAJISQPETTKEGLRAIS	S		1929.99	1 1 1 0	H(1)N(1)A(1)	(N(H(A)))	1142	0 1 0 0;1 1 0 0;	656.228	5	72.9309	92.6484	36.3126	3	20230224_TK_O-glycoproteome_Plasma1_RAX_OG-A_2.11641.11641.3.0.dta	20230224_TK_O-glycoproteome_Plasma1_RAX_OG-A_2.11641.11641.3.0.dta	20230224_TK_O-glycoproteome_Plasma1_RAX_OG-A_2	11641	3015.85	2586.22	862.744	0.00189	0.7315	1	1	0	0	0	1	-1	0	-1	0	0	189518000			-1	-1
RAX-OG-AspN	Q13790-APOF-269	Q13790	APOF	269	14839000	18	3	1	I	DAJISQPETTKEGLRAIS	S		1929.99	1 1 2 0	H(1)N(1)A(2)	(N(A)(H(A)))	23	0 1 0 0;0 1 1 0;1 1 0 0;1 1 1 0;	947.323	5	72.9116	87.3436	46.1094	4	20230224_TK_O-glycoproteome_Plasma2_RAX_OG-A_1.14435.14435.3.0.dta	20230224_TK_O-glycoproteome_Plasma2_RAX_OG-A_1.14435.14435.3.0.dta	20230224_TK_O-glycoproteome_Plasma2_RAX_OG-A_1	14435	3117.49	2877.31	959.776	0.00249	0.86549	1	1.11765	0	0	0	1	-1	0	-1	0	0	67202500			-1	-1
RAX-OG-Tryp	Q92954-PRG4-253	Q92954	PRG4	253	127904000	11	3	1	I	ITTAKPINPRP	P		1207.72	1 1 1 0	H(1)N(1)A(1)	(N(H(A)))	1142	0 1 0 0;1 1 0 0;	656.228	2	72.901	95	31.8601	3	20230224_TK_O-glycoproteome_Plasma1_RAX_OG-T_1.6701.6701.3.0.dta	20230224_TK_O-glycoproteome_Plasma1_RAX_OG-T_1.6701.6701.3.0.dta	20230224_TK_O-glycoproteome_Plasma1_RAX_OG-T_1	6701	1550.82	1863.94	621.986	0.0005	0.2703	1	1.3	0	0	0	1	-1	0	-1	0	0	350126000			-1	-1
RAX-OG-Tryp	Q92954-PRG4-253	Q92954	PRG4	253	127904000	11	3	1	I	ITTAKPINPRP	P		1207.72	1 1 1 0	H(1)N(1)A(1)	(N(H(A)))	1142	0 1 0 0;1 1 0 0;	656.228	2	72.901	95	31.8601	3	20230224_TK_O-glycoproteome_Plasma1_RAX_OG-T_1.6701.6701.3.0.dta	20230224_TK_O-glycoproteome_Plasma1_RAX_OG-T_1.6701.6701.3.0.dta	20230224_TK_O-glycoproteome_Plasma1_RAX_OG-T_1	6701	1550.82	1863.94	621.986	0.0005	0.2703	1	1.3	0	0	0	1	-1	0	-1	0	0	350126000			-1	-1
RAX-OG-Tryp	P05155-SERPING1-27	P05155	SERPING1	27	7568970	14	2	1		TSSSSQDPESLQDR	R		1536.68	0 1 0 0	N(1)	(N)	2917		203.079	1	72.8909	105.647	12.0574	1	20230224_TK_O-glycoproteome_Plasma2_RAX_OG-T_1.5869.5869.2.0.dta	20230224_TK_O-glycoproteome_Plasma2_RAX_OG-T_1.5869.5869.2.0.dta	20230224_TK_O-glycoproteome_Plasma2_RAX_OG-T_1	5869	1048.28	1739.76	870.383	0.00128	0.73446	1	1.38462	0	0	0	1	-1	0	-1	0	0	17564000			-1	-1
RAX-OG-Tryp	P05155-SERPING1-27	P05155	SERPING1	27	26353400	14	2	1		TSSSSQDPESLQDR	R		1536.68	1 1 0 0	H(1)N(1)	(N(H))	2097	0 1 0 0;	365.132	1	72.8239	102.268	18.1422	2	20230224_TK_O-glycoproteome_Plasma1_RAX_OG-T_2.3940.3940.2.0.dta	20230224_TK_O-glycoproteome_Plasma1_RAX_OG-T_2.3940.3940.2.0.dta	20230224_TK_O-glycoproteome_Plasma1_RAX_OG-T_2	3940	898.342	1901.81	951.409	0.00134	0.70688	1	1.34615	0	0	0	1	-1	0	-1	0	0	65778000			-1	-1
RAX-OG	Q92954-PRG4-667	Q92954	PRG4	667	13172100	16	3	1		TTPKAAAPNTPKEPAP	P		1590.85	2 2 2 0	H(2)N(2)A(2)	(N(H(A))(N(H(A))))	920	0 1 0 0;0 2 0 0;1 1 0 0;1 1 1 0;1 2 0 0;1 2 1 0;2 2 0 0;2 2 1 0;	1312.46	1	72.8097	71.9071	74.4858	4	20230224_TK_O-glycoproteome_Plasma_RAX_OG-2.7112.7112.3.0.dta	20230224_TK_O-glycoproteome_Plasma_RAX_OG-2.7112.7112.3.0.dta	20230224_TK_O-glycoproteome_Plasma_RAX_OG-2	7112	1720.5	2903.31	968.44	0.00269	0.92699	1	1.1	0	0	0	0	1.30235e-29	5.93567e-31	-1	0	5.93567e-31	60600600			-1	-1
RAX-OG-GluC	P02790-HPX-24	P02790	HPX	24	94087800	14	2	1		TPLPPTSAHGNVAE	E		1390.7	1 1 1 0	H(1)N(1)A(1)	(N(A)(H))	124	0 1 0 0;0 1 1 0;1 1 0 0;	656.228	1	72.8072	93.0235	35.2627	4	20230224_TK_O-glycoproteome_Plasma2_RAX_OG-G_3.7294.7294.2.0.dta	20230224_TK_O-glycoproteome_Plasma2_RAX_OG-G_3.7294.7294.2.0.dta	20230224_TK_O-glycoproteome_Plasma2_RAX_OG-G_3	7294	1793.56	2046.92	1023.97	0.00088	0.42836	1	1.34615	0	0	0	1	-1	0	-1	0	0	277437000			-1	-1
RAX-OG-Tryp	Q14624-ITIH4-723	Q14624	ITIH4	723	7963420	23	3	1		TQTPAPIQAPSAILPLPGQSVER	R		2371.3	1 1 2 0	H(1)N(1)A(2)	(N(A)(H(A)))	23	0 1 0 0;0 1 1 0;1 1 0 0;1 1 1 0;	947.323	1	72.7841	100.03	22.1846	4	20230224_TK_O-glycoproteome_Plasma1_RAX_OG-T_3.23773.23773.3.0.dta	20230224_TK_O-glycoproteome_Plasma1_RAX_OG-T_3.23773.23773.3.0.dta	20230224_TK_O-glycoproteome_Plasma1_RAX_OG-T_3	23773	5994.5	3318.63	1106.88	0.00743	2.23806	1	0.93182	0	0	0	1	-1	0	-1	0	0	51313200			-1	-1
RAX-OG-GluC	P02652-APOA2-32	P02652	APOA2	32	1634690	19	3	1		SLVSQYFQTVTDYGKDLME	E	18,Oxidation[M];	2240.04	1 1 2 0	H(1)N(1)A(2)	(N(A)(H(A)))	23	0 1 0 0;0 1 1 0;1 1 0 0;1 1 1 0;	947.323	1	72.7107	101.316	19.586	4	20230224_TK_O-glycoproteome_Plasma2_RAX_OG-G_3.23407.23407.3.0.dta	20230224_TK_O-glycoproteome_Plasma2_RAX_OG-G_3.23407.23407.3.0.dta	20230224_TK_O-glycoproteome_Plasma2_RAX_OG-G_3	23407	6255.28	3187.37	1063.13	0.00325	1.021	0.8	1.22222	0	0	0	1	-1	0	-1	0	0	9846600			-1	-1
RAX-OG	Q92954-PRG4-667	Q92954	PRG4	667	11795800	16	3	1		TTPKAAAPNTPKEPAP	P		1590.85	2 2 2 0	H(2)N(2)A(2)	(N(H(A))(N(H(A))))	920	0 1 0 0;0 2 0 0;1 1 0 0;1 1 1 0;1 2 0 0;1 2 1 0;2 2 0 0;2 2 1 0;	1312.46	1	72.6588	68.6941	80.0218	4	20230224_TK_O-glycoproteome_Plasma_RAX_OG-2_20230307204856.7118.7118.3.0.dta	20230224_TK_O-glycoproteome_Plasma_RAX_OG-2_20230307204856.7118.7118.3.0.dta	20230224_TK_O-glycoproteome_Plasma_RAX_OG-2_20230307204856	7118	1739.94	2903.31	968.44	0.00307	1.05718	1	1.03333	0	0	0	0	1.1734e-66	3.09295e-68	-1	0	3.09295e-68	54942000			-1	-1
RAX-OG-GluC	P01042-KNG1-408	P01042	KNG1	408	8866470	15	2	1		SMAPAQDEERDSGKE	E		1649.71	1 1 1 0	H(1)N(1)A(1)	(N(H(A)))	1142	0 1 0 0;1 1 0 0;	656.228	1	72.5261	97.3886	26.3527	3	20230224_TK_O-glycoproteome_Plasma2_RAX_OG-G_3.3740.3740.2.0.dta	20230224_TK_O-glycoproteome_Plasma2_RAX_OG-G_3.3740.3740.2.0.dta	20230224_TK_O-glycoproteome_Plasma2_RAX_OG-G_3	3740	909.055	2305.94	1153.47	0.00073	0.3152	1	1.39286	0	0	0	1	-1	0	-1	0	0	30449900			-1	-1
RAX-OG-AspN	Q13790-APOF-269	Q13790	APOF	269	23514800	18	3	1	I	DAJISQPETTKEGLRAIS	S		1929.99	1 1 1 0	H(1)N(1)A(1)	(N(H(A)))	1142	0 1 0 0;1 1 0 0;	656.228	5	72.499	93.4727	33.5479	3	20230224_TK_O-glycoproteome_Plasma2_RAX_OG-A_1.13899.13899.3.0.dta	20230224_TK_O-glycoproteome_Plasma2_RAX_OG-A_1.13899.13899.3.0.dta	20230224_TK_O-glycoproteome_Plasma2_RAX_OG-A_1	13899	2979.01	2586.22	862.745	0.00491	1.89845	1	1.11765	0	0	0	1	-1	0	-1	0	0	102220000			-1	-1
RAX-OG	Q92954-PRG4-667	Q92954	PRG4	667	5285980	16	4	1		TTPKAAAPNTPKEPAP	P		1590.85	3 3 3 0	H(3)N(3)A(3)	(N(H))(N(H(A(A)))(N(H(A))))	2108	0 1 0 0;0 2 0 0;0 3 0 0;1 1 0 0;1 1 1 0;1 1 2 0;1 2 0 0;1 2 1 0;1 2 2 0;1 3 0 0;1 3 1 0;1 3 2 0;2 2 0 0;2 2 1 0;2 2 2 0;2 2 3 0;2 3 0 0;2 3 1 0;2 3 2 0;2 3 3 0;3 3 0 0;3 3 1 0;3 3 2 0;	1968.68	1	72.3505	58.8811	97.3652	4	20230224_TK_O-glycoproteome_Plasma_RAX_OG-1_20230307164623.8437.8437.4.1.dta	20230224_TK_O-glycoproteome_Plasma_RAX_OG-1_20230307164623.8437.8437.4.1.dta	20230224_TK_O-glycoproteome_Plasma_RAX_OG-1_20230307164623	8437	2063.39	3559.54	890.639	0.00446	1.25377	0.70833	1.03333	0	0	0	0	6.2913e-19	7.35325e-20	-1	0	7.35325e-20	32761500			-1	-1
RAX-OG-AspN	Q13790-APOF-269	Q13790	APOF	269	10814800	18	3	1	I	DAJISQPETTKEGLRAIS	S		1929.99	1 1 2 0	H(1)N(1)A(2)	(N(A)(H(A)))	23	0 1 0 0;0 1 1 0;1 1 0 0;1 1 1 0;	947.323	5	72.3044	83.6243	51.2817	4	20230224_TK_O-glycoproteome_Plasma2_RAX_OG-A_3.13904.13904.3.0.dta	20230224_TK_O-glycoproteome_Plasma2_RAX_OG-A_3.13904.13904.3.0.dta	20230224_TK_O-glycoproteome_Plasma2_RAX_OG-A_3	13904	3101.94	2877.31	959.776	0.00388	1.34823	1	1.05882	0	0	0	1	-1	0	-1	0	0	50560700			-1	-1
RAX-OG-GluC	P02790-HPX-24	P02790	HPX	24	199936000	14	3	1		TPLPPTSAHGNVAE	E		1390.7	1 1 1 0	H(1)N(1)A(1)	(N(H(A)))	1142	0 1 0 0;1 1 0 0;	656.228	1	72.2404	99.0332	22.4822	3	20230224_TK_O-glycoproteome_Plasma1_RAX_OG-G_1.6632.6632.3.0.dta	20230224_TK_O-glycoproteome_Plasma1_RAX_OG-G_1.6632.6632.3.0.dta	20230224_TK_O-glycoproteome_Plasma1_RAX_OG-G_1	6632	1672.56	2046.92	682.98	0.0007	0.34091	1	1.19231	0	0	0	1	-1	0	-1	0	0	593755000			-1	-1
RAX-OG-Tryp	P05155-SERPING1-27	P05155	SERPING1	27	142818000	14	2	1		TSSSSQDPESLQDR	R		1536.68	1 1 1 0	H(1)N(1)A(1)	(N(H(A)))	1142	0 1 0 0;1 1 0 0;	656.228	1	72.1746	94.5212	30.674	3	20230224_TK_O-glycoproteome_Plasma1_RAX_OG-T_1.4791.4791.2.0.dta	20230224_TK_O-glycoproteome_Plasma1_RAX_OG-T_1.4791.4791.2.0.dta	20230224_TK_O-glycoproteome_Plasma1_RAX_OG-T_1	4791	1111.96	2192.91	1096.96	0.00048	0.21789	1	1.34615	0	0	0	1	-1	0	-1	0	0	442819000			-1	-1
RAX-OG-Tryp	Q92954-PRG4-991	Q92954	PRG4	991	21090700	18	4	1		TITTTEIMNKPEETAKPK	K		2032.06	2 2 2 0	H(2)N(2)A(2)	(N(H(A))(N(H(A))))	920	0 1 0 0;0 2 0 0;1 1 0 0;1 1 1 0;1 2 0 0;1 2 1 0;2 2 0 0;2 2 1 0;	1312.46	1	72.1277	62.5988	89.824	4	20230224_TK_O-glycoproteome_Plasma1_RAX_OG-T_2.9118.9118.4.1.dta	20230224_TK_O-glycoproteome_Plasma1_RAX_OG-T_2.9118.9118.4.1.dta	20230224_TK_O-glycoproteome_Plasma1_RAX_OG-T_2	9118	2068.94	3344.52	836.885	0.0014	0.41899	1	0.94118	0	0	0	0	1.0142e-22	9.22371e-24	-1	0	9.22371e-24	131547000			-1	-1
RAX-OG-GluC	P02790-HPX-24	P02790	HPX	24	204825000	14	3	1		TPLPPTSAHGNVAE	E		1390.7	1 1 1 0	H(1)N(1)A(1)	(N(H(A)))	1142	0 1 0 0;1 1 0 0;	656.228	1	72.1165	98.4619	23.1895	3	20230224_TK_O-glycoproteome_Plasma1_RAX_OG-G_1.6519.6519.3.0.dta	20230224_TK_O-glycoproteome_Plasma1_RAX_OG-G_1.6519.6519.3.0.dta	20230224_TK_O-glycoproteome_Plasma1_RAX_OG-G_1	6519	1641.12	2046.92	682.98	0.00074	0.36143	1	1.15385	0	0	0	1	-1	0	-1	0	0	607678000			-1	-1
RAX-OG-GluC	Q92954-PRG4-485	Q92954	PRG4	485	5782880	16	4	1		TAPKKPAPTTPKEPAP	P		1630.92	3 3 3 0	H(3)N(3)A(3)	(N(H))(N(H(A(A)))(N(H(A))))	2108	0 1 0 0;0 2 0 0;0 3 0 0;1 1 0 0;1 1 1 0;1 1 2 0;1 2 0 0;1 2 1 0;1 2 2 0;1 3 0 0;1 3 1 0;1 3 2 0;2 2 0 0;2 2 1 0;2 2 2 0;2 2 3 0;2 3 0 0;2 3 1 0;2 3 2 0;2 3 3 0;3 3 0 0;3 3 1 0;3 3 2 0;	1968.68	1	72.0265	41.0988	129.463	4	20230224_TK_O-glycoproteome_Plasma1_RAX_OG-G_3.7148.7148.4.1.dta	20230224_TK_O-glycoproteome_Plasma1_RAX_OG-G_3.7148.7148.4.1.dta	20230224_TK_O-glycoproteome_Plasma1_RAX_OG-G_3	7148	1868.06	3599.6	900.656	0.00164	0.45584	0.79167	0.76667	0	0	0	0	6.12155e-113	6.12155e-113	-1	0	6.12155e-113	38273900			-1	-1
RAX-OG	P01042-KNG1-546	P01042	KNG1	546	251920000	11	2	1		TPIPSLAKPGV	V		1079.65	1 1 1 0	H(1)N(1)A(1)	(N(A)(H))	124	0 1 0 0;0 1 1 0;1 1 0 0;	656.228	1	71.9832	88.2183	41.8323	4	20230224_TK_O-glycoproteome_Plasma_RAX_OG-2_20230307204856.10983.10983.2.0.dta	20230224_TK_O-glycoproteome_Plasma_RAX_OG-2_20230307204856.10983.10983.2.0.dta	20230224_TK_O-glycoproteome_Plasma_RAX_OG-2_20230307204856	10983	2802.91	1735.88	868.442	0.00354	2.03864	1	1.35	0	0	0	1	-1	0	-1	0	0	647604000			-1	-1
RAX-OG-GluC	P02790-HPX-24	P02790	HPX	24	164935000	14	3	1		TPLPPTSAHGNVAE	E		1390.7	1 1 1 0	H(1)N(1)A(1)	(N(H(A)))	1142	0 1 0 0;1 1 0 0;	656.228	1	71.9798	98.9803	21.8362	3	20230224_TK_O-glycoproteome_Plasma1_RAX_OG-G_1.6748.6748.3.0.dta	20230224_TK_O-glycoproteome_Plasma1_RAX_OG-G_1.6748.6748.3.0.dta	20230224_TK_O-glycoproteome_Plasma1_RAX_OG-G_1	6748	1704.14	2046.92	682.98	0.00092	0.4479	1	1.15385	0	0	0	1	-1	0	-1	0	0	487729000			-1	-1
RAX-OG-Tryp	P04196-HRG-271	P04196	HRG	271	5377740	14	4	1		SSTTKPPFKPHGSR	R		1526.81	2 2 2 0	H(2)N(2)A(2)	(N(H(A))(N(H(A))))	920	0 1 0 0;0 2 0 0;1 1 0 0;1 1 1 0;1 2 0 0;1 2 1 0;2 2 0 0;2 2 1 0;	1312.46	1	71.8916	55.0579	103.154	4	20230224_TK_O-glycoproteome_Plasma1_RAX_OG-T_1.2684.2684.4.1.dta	20230224_TK_O-glycoproteome_Plasma1_RAX_OG-T_1.2684.2684.4.1.dta	20230224_TK_O-glycoproteome_Plasma1_RAX_OG-T_1	2684	662.172	2839.26	710.571	5e-05	0.01737	1	0.96154	0	0	0	0	6.2767e-40	9.37979e-41	-1	0	9.37979e-41	19009800			-1	-1
RAX-OG-AspN	Q13790-APOF-269	Q13790	APOF	269	9551360	18	3	1	I	DAJISQPETTKEGLRAIS	S		1929.99	1 1 2 0	H(1)N(1)A(2)	(N(A)(H(A)))	23	0 1 0 0;0 1 1 0;1 1 0 0;1 1 1 0;	947.323	5	71.86	85.8288	45.9178	4	20230224_TK_O-glycoproteome_Plasma2_RAX_OG-A_2.13997.13997.3.0.dta	20230224_TK_O-glycoproteome_Plasma2_RAX_OG-A_2.13997.13997.3.0.dta	20230224_TK_O-glycoproteome_Plasma2_RAX_OG-A_2	13997	3099.23	2877.32	959.777	0.00497	1.72567	1	1.08824	0	0	0	1	-1	0	-1	0	0	42288300			-1	-1
RAX-OG-GluC	P01042-KNG1-408	P01042	KNG1	408	10666300	15	2	1		SMAPAQDEERDSGKE	E		1649.71	1 1 1 0	H(1)N(1)A(1)	(N(H(A)))	1142	0 1 0 0;1 1 0 0;	656.228	1	71.7911	95.4279	27.8942	3	20230224_TK_O-glycoproteome_Plasma1_RAX_OG-G_1.3257.3257.2.0.dta	20230224_TK_O-glycoproteome_Plasma1_RAX_OG-G_1.3257.3257.2.0.dta	20230224_TK_O-glycoproteome_Plasma1_RAX_OG-G_1	3257	782.612	2305.94	1153.47	0.00085	0.3707	1	1.28571	0	0	0	1	-1	0	-1	0	0	35803600			-1	-1
RAX-OG-Tryp	P01042-KNG1-401	P01042	KNG1	401	7745150	17	4	1		TVSPPHTSMAPAQDEER	R		1852.85	2 2 3 0	H(2)N(2)A(3)	(N(H(A(A)))(N(H(A))))	519	0 1 0 0;0 2 0 0;1 1 0 0;1 1 1 0;1 1 2 0;1 2 0 0;1 2 1 0;1 2 2 0;2 2 0 0;2 2 1 0;2 2 2 0;	1603.55	1	71.777	71.7621	71.8049	4	20230224_TK_O-glycoproteome_Plasma1_RAX_OG-T_2.9177.9177.4.1.dta	20230224_TK_O-glycoproteome_Plasma1_RAX_OG-T_2.9177.9177.4.1.dta	20230224_TK_O-glycoproteome_Plasma1_RAX_OG-T_2	9177	2081.76	3456.4	864.856	0.0005	0.14547	0.83333	1.03125	0	0	0	0	2.06674e-18	2.06694e-19	-1	0	2.06694e-19	47061400			-1	-1
RAX-OG-Tryp	Q13790-APOF-269	Q13790	APOF	269	61488700	15	3	1	I	DAJISQPETTKEGLR	R		1658.83	1 1 1 0	H(1)N(1)A(1)	(N(H(A)))	1142	0 1 0 0;1 1 0 0;	656.228	5	71.5919	93.3163	31.2467	3	20230224_TK_O-glycoproteome_Plasma1_RAX_OG-T_1.7148.7148.3.0.dta	20230224_TK_O-glycoproteome_Plasma1_RAX_OG-T_1.7148.7148.3.0.dta	20230224_TK_O-glycoproteome_Plasma1_RAX_OG-T_1	7148	1654.12	2315.06	772.359	2e-05	0.00856	1	1.17857	0	0	0	1	-1	0	-1	0	0	225907000			-1	-1
RAX-OG-GluC	P02652-APOA2-32	P02652	APOA2	32	7937150	19	3	1		SLVSQYFQTVTDYGKDLME	E		2224.05	1 1 1 0	H(1)N(1)A(1)	(N(H(A)))	1142	0 1 0 0;1 1 0 0;	656.228	1	71.5738	107.021	5.74275	2	20230224_TK_O-glycoproteome_Plasma1_RAX_OG-G_2.23407.23407.3.0.dta	20230224_TK_O-glycoproteome_Plasma1_RAX_OG-G_2.23407.23407.3.0.dta	20230224_TK_O-glycoproteome_Plasma1_RAX_OG-G_2	23407	6495.41	2880.28	960.764	0.00262	0.90888	0.66667	1.19444	0	0	0	1	-1	0	-1	0	0	42264900			-1	-1
RAX-OG-Tryp	Q92954-PRG4-253	Q92954	PRG4	253	163324000	11	3	1	I	ITTAKPINPRP	P		1207.72	1 1 1 0	H(1)N(1)A(1)	(N(H(A)))	1142	0 1 0 0;1 1 0 0;	656.228	2	71.5156	91.6312	34.1582	3	20230224_TK_O-glycoproteome_Plasma1_RAX_OG-T_2.6909.6909.3.0.dta	20230224_TK_O-glycoproteome_Plasma1_RAX_OG-T_2.6909.6909.3.0.dta	20230224_TK_O-glycoproteome_Plasma1_RAX_OG-T_2	6909	1539.57	1863.94	621.986	0.00032	0.17373	1	1.25	0	0	0	1	-1	0	-1	0	0	431827000			-1	-1
RAX-OG-Tryp	Q92954-PRG4-253	Q92954	PRG4	253	163324000	11	3	1	I	ITTAKPINPRP	P		1207.72	1 1 1 0	H(1)N(1)A(1)	(N(H(A)))	1142	0 1 0 0;1 1 0 0;	656.228	2	71.5156	91.6312	34.1582	3	20230224_TK_O-glycoproteome_Plasma1_RAX_OG-T_2.6909.6909.3.0.dta	20230224_TK_O-glycoproteome_Plasma1_RAX_OG-T_2.6909.6909.3.0.dta	20230224_TK_O-glycoproteome_Plasma1_RAX_OG-T_2	6909	1539.57	1863.94	621.986	0.00032	0.17373	1	1.25	0	0	0	1	-1	0	-1	0	0	431827000			-1	-1
RAX-OG-Tryp	Q92954-PRG4-712	Q92954	PRG4	712	8653540	15	3	1		TAPTTLKEPAPTTPK	K		1552.86	2 2 2 0	H(2)N(2)A(2)	(N(H(A))(N(H(A))))	920	0 1 0 0;0 2 0 0;1 1 0 0;1 1 1 0;1 2 0 0;1 2 1 0;2 2 0 0;2 2 1 0;	1312.46	1	71.3714	80.3286	54.7364	4	20230224_TK_O-glycoproteome_Plasma1_RAX_OG-T_3.10040.10040.3.0.dta	20230224_TK_O-glycoproteome_Plasma1_RAX_OG-T_3.10040.10040.3.0.dta	20230224_TK_O-glycoproteome_Plasma1_RAX_OG-T_3	10040	2292.57	2865.32	955.777	0.00224	0.78013	1	1.25	0	0	0	0	2.8483e-18	8.64382e-20	-1	0	8.64382e-20	36251400			-1	-1
RAX-OG-GluC	P01042-KNG1-408	P01042	KNG1	408	3832510	15	3	1		SMAPAQDEERDSGKE	E		1649.71	1 1 0 0	H(1)N(1)	(N(H))	2097	0 1 0 0;	365.132	1	71.2761	98.4911	20.734	2	20230224_TK_O-glycoproteome_Plasma2_RAX_OG-G_2.3209.3209.3.1.dta	20230224_TK_O-glycoproteome_Plasma2_RAX_OG-G_2.3209.3209.3.1.dta	20230224_TK_O-glycoproteome_Plasma2_RAX_OG-G_2	3209	788.44	2014.84	672.285	0.00025	0.12624	1	1.35714	0	0	0	1	-1	0	-1	0	0	10135400			-1	-1
RAX-OG-GluC	P01042-KNG1-408	P01042	KNG1	408	105072000	15	3	1		SMAPAQDEERDSGKE	E		1649.71	1 1 1 0	H(1)N(1)A(1)	(N(H(A)))	1142	0 1 0 0;1 1 0 0;	656.228	1	71.1016	93.2945	29.8862	3	20230224_TK_O-glycoproteome_Plasma1_RAX_OG-G_1.3375.3375.3.0.dta	20230224_TK_O-glycoproteome_Plasma1_RAX_OG-G_1.3375.3375.3.0.dta	20230224_TK_O-glycoproteome_Plasma1_RAX_OG-G_1	3375	810.842	2305.94	769.317	0.00152	0.65736	1	1.25	0	0	0	1	-1	0	-1	0	0	352562000			-1	-1
RAX-OG	Q92954-PRG4-667	Q92954	PRG4	667	7259200	16	3	1		TTPKAAAPNTPKEPAP	P		1590.85	3 3 3 0	H(3)N(3)A(3)	(N(H))(N(H(A(A)))(N(H(A))))	2108	0 1 0 0;0 2 0 0;0 3 0 0;1 1 0 0;1 1 1 0;1 1 2 0;1 2 0 0;1 2 1 0;1 2 2 0;1 3 0 0;1 3 1 0;1 3 2 0;2 2 0 0;2 2 1 0;2 2 2 0;2 2 3 0;2 3 0 0;2 3 1 0;2 3 2 0;2 3 3 0;3 3 0 0;3 3 1 0;3 3 2 0;	1968.68	1	71.0939	45.5731	118.49	4	20230224_TK_O-glycoproteome_Plasma_RAX_OG-2_20230307204856.8177.8177.3.0.dta	20230224_TK_O-glycoproteome_Plasma_RAX_OG-2_20230307204856.8177.8177.3.0.dta	20230224_TK_O-glycoproteome_Plasma_RAX_OG-2_20230307204856	8177	2021.62	3559.53	1187.18	0.00224	0.62925	0.79167	0.83333	0	0	0	0	9.46406e-102	1.6927e-102	-1	0	1.6927e-102	49057700			-1	-1
RAX-OG-AspN	Q13790-APOF-269	Q13790	APOF	269	43716000	18	3	1	I	DAJISQPETTKEGLRAIS	S		1929.99	1 1 1 0	H(1)N(1)A(1)	(N(H(A)))	1142	0 1 0 0;1 1 0 0;	656.228	5	70.9925	92.6909	30.6956	3	20230224_TK_O-glycoproteome_Plasma1_RAX_OG-A_2.11972.11972.3.0.dta	20230224_TK_O-glycoproteome_Plasma1_RAX_OG-A_2.11972.11972.3.0.dta	20230224_TK_O-glycoproteome_Plasma1_RAX_OG-A_2	11972	3111.16	2586.22	862.744	0.00232	0.89622	1	1.14706	0	0	0	1	-1	0	-1	0	0	190016000			-1	-1
RAX-OG-Tryp	P01042-KNG1-401	P01042	KNG1	401	12654800	17	3	1		TVSPPHTSMAPAQDEER	R		1852.85	2 2 2 0	H(2)N(2)A(2)	(N(H(A))(N(H(A))))	920	0 1 0 0;0 2 0 0;1 1 0 0;1 1 1 0;1 2 0 0;1 2 1 0;2 2 0 0;2 2 1 0;	1312.46	1	70.9281	72.602	67.8196	4	20230224_TK_O-glycoproteome_Plasma2_RAX_OG-T_3.11213.11213.3.0.dta	20230224_TK_O-glycoproteome_Plasma2_RAX_OG-T_3.11213.11213.3.0.dta	20230224_TK_O-glycoproteome_Plasma2_RAX_OG-T_3	11213	1885.49	3165.31	1055.77	0.00266	0.84141	1	1.09375	0	0	0	0	1.07436e-18	1.01385e-19	-1	0	1.01385e-19	69722700			-1	-1
RAX-OG-GluC	P02790-HPX-24	P02790	HPX	24	119869000	14	2	1		TPLPPTSAHGNVAE	E		1390.7	1 1 1 0	H(1)N(1)A(1)	(N(H(A)))	1142	0 1 0 0;1 1 0 0;	656.228	1	70.8459	92.3633	30.8851	3	20230224_TK_O-glycoproteome_Plasma1_RAX_OG-G_1.6543.6543.2.0.dta	20230224_TK_O-glycoproteome_Plasma1_RAX_OG-G_1.6543.6543.2.0.dta	20230224_TK_O-glycoproteome_Plasma1_RAX_OG-G_1	6543	1647.53	2046.92	1023.97	0.00045	0.2222	1	1.34615	0	0	0	1	-1	0	-1	0	0	361207000			-1	-1
RAX-OG-GluC	P05155-SERPING1-48	P05155	SERPING1	48	4265870	14	2	1		TVISKMLFVEPILE	E		1618.91	1 1 1 0	H(1)N(1)A(1)	(N(H(A)))	1142	0 1 0 0;1 1 0 0;	656.228	1	70.7654	97.8335	20.4962	3	20230224_TK_O-glycoproteome_Plasma2_RAX_OG-G_3.24159.24159.2.0.dta	20230224_TK_O-glycoproteome_Plasma2_RAX_OG-G_3.24159.24159.2.0.dta	20230224_TK_O-glycoproteome_Plasma2_RAX_OG-G_3	24159	6470.91	2275.14	1138.07	0.00154	0.6768	1	1.42308	0	0	0	1	-1	0	-1	0	0	14228900			-1	-1
RAX-OG-Tryp	P05155-SERPING1-27	P05155	SERPING1	27	39273200	14	2	1		TSSSSQDPESLQDR	R		1536.68	1 1 0 0	H(1)N(1)	(N(H))	2097	0 1 0 0;	365.132	1	70.7518	99.984	16.4632	2	20230224_TK_O-glycoproteome_Plasma1_RAX_OG-T_1.4533.4533.2.0.dta	20230224_TK_O-glycoproteome_Plasma1_RAX_OG-T_1.4533.4533.2.0.dta	20230224_TK_O-glycoproteome_Plasma1_RAX_OG-T_1	4533	1054.55	1901.81	951.409	0.00173	0.90984	1	1.46154	0	0	0	1	-1	0	-1	0	0	101593000			-1	-1
RAX-OG-GluC	P02652-APOA2-32	P02652	APOA2	32	3684150	19	3	1		SLVSQYFQTVTDYGKDLME	E	18,Oxidation[M];	2240.04	1 1 1 0	H(1)N(1)A(1)	(N(H(A)))	1142	0 1 0 0;1 1 0 0;	656.228	1	70.7112	101.438	13.6472	3	20230224_TK_O-glycoproteome_Plasma2_RAX_OG-G_3.23486.23486.3.0.dta	20230224_TK_O-glycoproteome_Plasma2_RAX_OG-G_3.23486.23486.3.0.dta	20230224_TK_O-glycoproteome_Plasma2_RAX_OG-G_3	23486	6278.14	2896.27	966.096	0.00225	0.77611	1	1.19444	0	0	0	1	-1	0	-1	0	0	18198100			-1	-1
RAX-OG-Tryp	Q92954-PRG4-991	Q92954	PRG4	991	18218800	18	4	1		TITTTEIMNKPEETAKPK	K		2032.06	2 2 2 0	H(2)N(2)A(2)	(N(H(A))(N(H(A))))	920	0 1 0 0;0 2 0 0;1 1 0 0;1 1 1 0;1 2 0 0;1 2 1 0;2 2 0 0;2 2 1 0;	1312.46	1	70.6975	59.7572	91.0151	4	20230224_TK_O-glycoproteome_Plasma1_RAX_OG-T_1.8812.8812.4.1.dta	20230224_TK_O-glycoproteome_Plasma1_RAX_OG-T_1.8812.8812.4.1.dta	20230224_TK_O-glycoproteome_Plasma1_RAX_OG-T_1	8812	2059.86	3344.52	836.885	0.00107	0.32092	1	0.97059	0	0	0	0	2.75955e-35	3.17187e-36	-1	0	3.17187e-36	109422000			-1	-1
RAX-OG-Tryp	Q92954-PRG4-991	Q92954	PRG4	991	8913370	18	4	1		TITTTEIMNKPEETAKPK	K		2032.06	1 1 1 0	H(1)N(1)A(1)	(N(H(A)))	1142	0 1 0 0;1 1 0 0;	656.228	1	70.6888	95.04	25.4652	3	20230224_TK_O-glycoproteome_Plasma1_RAX_OG-T_1.9692.9692.4.1.dta	20230224_TK_O-glycoproteome_Plasma1_RAX_OG-T_1.9692.9692.4.1.dta	20230224_TK_O-glycoproteome_Plasma1_RAX_OG-T_1	9692	2282.36	2688.29	672.829	0.00164	0.61073	1	1.08824	0	0	0	1	-1	0	-1	0	0	34367900			-1	-1
RAX-OG-Tryp	P02647-APOA1-221	P02647	APOA1	221	31577900	10	2	1		TEHLSTLSEK	K		1144.58	1 1 1 0	H(1)N(1)A(1)	(N(A)(H))	124	0 1 0 0;0 1 1 0;1 1 0 0;	656.228	1	70.6693	87.6244	39.1812	4	20230224_TK_O-glycoproteome_Plasma2_RAX_OG-T_2.5068.5068.2.1.dta	20230224_TK_O-glycoproteome_Plasma2_RAX_OG-T_2.5068.5068.2.1.dta	20230224_TK_O-glycoproteome_Plasma2_RAX_OG-T_2	5068	938.22	1800.81	900.91	0.00123	0.68181	1	1.5	0	0	0	1	-1	0	-1	0	0	77513300			-1	-1
RAX-OG-GluC	P02790-HPX-24	P02790	HPX	24	93970200	14	3	1		TPLPPTSAHGNVAE	E		1390.7	1 1 1 0	H(1)N(1)A(1)	(N(H(A)))	1142	0 1 0 0;1 1 0 0;	656.228	1	70.6686	96.8487	22.0485	3	20230224_TK_O-glycoproteome_Plasma2_RAX_OG-G_3.7443.7443.3.0.dta	20230224_TK_O-glycoproteome_Plasma2_RAX_OG-G_3.7443.7443.3.0.dta	20230224_TK_O-glycoproteome_Plasma2_RAX_OG-G_3	7443	1831.32	2046.92	682.98	0.00084	0.40833	1	1.19231	0	0	0	1	-1	0	-1	0	0	280693000			-1	-1
RAX-OG-Tryp	P04196-HRG-271	P04196	HRG	271	4881450	14	4	1		SSTTKPPFKPHGSR	R		1526.81	2 2 2 0	H(2)N(2)A(2)	(N(H(A))(N(H(A))))	920	0 1 0 0;0 2 0 0;1 1 0 0;1 1 1 0;1 2 0 0;1 2 1 0;2 2 0 0;2 2 1 0;	1312.46	1	70.6268	54.4165	100.732	4	20230224_TK_O-glycoproteome_Plasma1_RAX_OG-T_2.2745.2745.4.1.dta	20230224_TK_O-glycoproteome_Plasma1_RAX_OG-T_2.2745.2745.4.1.dta	20230224_TK_O-glycoproteome_Plasma1_RAX_OG-T_2	2745	661.333	2839.26	710.571	0.00017	0.06105	1	0.92308	0	0	0	0	2.55924e-25	3.98888e-26	-1	0	3.98888e-26	21632700			-1	-1
RAX-OG	Q92954-PRG4-485	Q92954	PRG4	485	1154060	16	3	1		TAPKKPAPTTPKEPAP	P		1630.92	2 3 2 0	H(2)N(3)A(2)	(N(H(A)(N))(N(H(A))))	632	0 1 0 0;0 2 0 0;1 1 0 0;1 1 1 0;1 2 0 0;1 2 1 0;1 3 0 0;1 3 1 0;2 2 0 0;2 2 1 0;2 2 2 0;2 3 0 0;2 3 1 0;	1515.53	1	70.619	50.8135	107.401	4	20230224_TK_O-glycoproteome_Plasma_RAX_OG-1_20230307164623.7039.7039.3.0.dta	20230224_TK_O-glycoproteome_Plasma_RAX_OG-1_20230307164623.7039.7039.3.0.dta	20230224_TK_O-glycoproteome_Plasma_RAX_OG-1_20230307164623	7039	1692.96	3146.45	1049.49	-0.00049	-0.15675	1	0.86667	0	0	0	0	1.23948e-20	1.78364e-21	-1	0	1.78364e-21	5643980			-1	-1
RAX-OG-AspN	Q13790-APOF-269	Q13790	APOF	269	23514800	18	3	1	I	DAJISQPETTKEGLRAIS	S		1929.99	1 1 1 0	H(1)N(1)A(1)	(N(H(A)))	1142	0 1 0 0;1 1 0 0;	656.228	5	70.6121	91.9694	30.9486	3	20230224_TK_O-glycoproteome_Plasma2_RAX_OG-A_1.13775.13775.3.0.dta	20230224_TK_O-glycoproteome_Plasma2_RAX_OG-A_1.13775.13775.3.0.dta	20230224_TK_O-glycoproteome_Plasma2_RAX_OG-A_1	13775	2946.33	2586.22	862.745	0.00525	2.03185	1	1.08824	0	0	0	1	-1	0	-1	0	0	102220000			-1	-1
RAX-OG-Tryp	P02655-APOC2-23	P02655	APOC2	23	7146690	19	3	1		TQQPQQDEMPSPTFLTQVK	K		2203.07	1 1 1 0	H(1)N(1)A(1)	(N(H(A)))	1142	0 1 0 0;1 1 0 0;	656.228	1	70.5637	98.5467	18.5951	3	20230224_TK_O-glycoproteome_Plasma2_RAX_OG-T_3.27730.27730.3.0.dta	20230224_TK_O-glycoproteome_Plasma2_RAX_OG-T_3.27730.27730.3.0.dta	20230224_TK_O-glycoproteome_Plasma2_RAX_OG-T_3	27730	5362.88	2859.3	953.773	0.0067	2.34247	1	1.08333	0	0	0	1	-1	0	-1	0	0	37332300			-1	-1
RAX-OG-Tryp	P01042-KNG1-521	P01042	KNG1	521	4312690	25	3	1		TEHLASSSEDSTTPSAQTQEKTEGP	P		2618.17	2 2 2 0	H(2)N(2)A(2)	(N(H(A))(N(H(A))))	920	0 1 0 0;0 2 0 0;1 1 0 0;1 1 1 0;1 2 0 0;1 2 1 0;2 2 0 0;2 2 1 0;	1312.46	1	70.5508	76.0564	60.3262	4	20230224_TK_O-glycoproteome_Plasma1_RAX_OG-T_3.6567.6567.3.0.dta	20230224_TK_O-glycoproteome_Plasma1_RAX_OG-T_3.6567.6567.3.0.dta	20230224_TK_O-glycoproteome_Plasma1_RAX_OG-T_3	6567	1464.25	3930.63	1310.88	0.00093	0.23618	1	0.85417	0	0	0	0	3.47703e-20	2.00275e-21	-1	0	2.00275e-21	38079200			-1	-1
RAX-OG-GluC	P02790-HPX-24	P02790	HPX	24	75796700	14	2	1		TPLPPTSAHGNVAE	E		1390.7	1 1 1 0	H(1)N(1)A(1)	(N(A)(H))	124	0 1 0 0;0 1 1 0;1 1 0 0;	656.228	1	70.4803	91.0006	32.371	4	20230224_TK_O-glycoproteome_Plasma2_RAX_OG-G_1.7256.7256.2.0.dta	20230224_TK_O-glycoproteome_Plasma2_RAX_OG-G_1.7256.7256.2.0.dta	20230224_TK_O-glycoproteome_Plasma2_RAX_OG-G_1	7256	1790.76	2046.92	1023.97	0.00046	0.22317	1	1.38462	0	0	0	1	-1	0	-1	0	0	224112000			-1	-1
RAX-OG-Tryp	P01042-KNG1-401	P01042	KNG1	401	3963160	17	3	1		TVSPPHTSMAPAQDEER	R		1852.85	2 2 1 0	H(2)N(2)A(1)	(N(H(A))(N(H)))	1120	0 1 0 0;0 2 0 0;1 1 0 0;1 1 1 0;1 2 0 0;1 2 1 0;2 2 0 0;	1021.36	1	70.4381	81.6048	49.6999	4	20230224_TK_O-glycoproteome_Plasma1_RAX_OG-T_1.6924.6924.3.0.dta	20230224_TK_O-glycoproteome_Plasma1_RAX_OG-T_1.6924.6924.3.0.dta	20230224_TK_O-glycoproteome_Plasma1_RAX_OG-T_1	6924	1602.49	2874.21	958.742	0.00248	0.86245	0.875	1.125	0	0	0	0	6.55547e-19	2.5478e-20	-1	0	2.5478e-20	16564300			-1	-1
RAX-OG-Tryp	P01042-KNG1-401	P01042	KNG1	401	12881300	17	3	1		TVSPPHTSMAPAQDEER	R		1852.85	2 2 2 0	H(2)N(2)A(2)	(N(H(A))(N(H(A))))	920	0 1 0 0;0 2 0 0;1 1 0 0;1 1 1 0;1 2 0 0;1 2 1 0;2 2 0 0;2 2 1 0;	1312.46	1	70.1933	69.0677	72.2837	4	20230224_TK_O-glycoproteome_Plasma2_RAX_OG-T_2.11130.11130.3.0.dta	20230224_TK_O-glycoproteome_Plasma2_RAX_OG-T_2.11130.11130.3.0.dta	20230224_TK_O-glycoproteome_Plasma2_RAX_OG-T_2	11130	1882.77	3165.31	1055.77	0.00198	0.62627	1	1.09375	0	0	0	0	2.00808e-53	1.88563e-54	-1	0	1.88563e-54	66431400			-1	-1
RAX-OG-Tryp	Q92954-PRG4-253	Q92954	PRG4	253	127904000	11	3	1	I	ITTAKPINPRP	P		1207.72	1 1 1 0	H(1)N(1)A(1)	(N(H(A)))	1142	0 1 0 0;1 1 0 0;	656.228	2	70.1263	91.9207	29.6508	3	20230224_TK_O-glycoproteome_Plasma1_RAX_OG-T_1.6832.6832.3.0.dta	20230224_TK_O-glycoproteome_Plasma1_RAX_OG-T_1.6832.6832.3.0.dta	20230224_TK_O-glycoproteome_Plasma1_RAX_OG-T_1	6832	1581.91	1863.94	621.986	0.00053	0.28639	1	1.3	0	0	0	1	-1	0	-1	0	0	350126000			-1	-1
RAX-OG-Tryp	Q92954-PRG4-253	Q92954	PRG4	253	127904000	11	3	1	I	ITTAKPINPRP	P		1207.72	1 1 1 0	H(1)N(1)A(1)	(N(H(A)))	1142	0 1 0 0;1 1 0 0;	656.228	2	70.1263	91.9207	29.6508	3	20230224_TK_O-glycoproteome_Plasma1_RAX_OG-T_1.6832.6832.3.0.dta	20230224_TK_O-glycoproteome_Plasma1_RAX_OG-T_1.6832.6832.3.0.dta	20230224_TK_O-glycoproteome_Plasma1_RAX_OG-T_1	6832	1581.91	1863.94	621.986	0.00053	0.28639	1	1.3	0	0	0	1	-1	0	-1	0	0	350126000			-1	-1
RAX-OG	P01042-KNG1-546	P01042	KNG1	546	103627000	11	2	1		TPIPSLAKPGV	V		1079.65	1 1 2 0	H(1)N(1)A(2)	(N(A)(H(A)))	23	0 1 0 0;0 1 1 0;1 1 0 0;1 1 1 0;	947.323	1	70.1248	76.8263	57.6792	4	20230224_TK_O-glycoproteome_Plasma_RAX_OG-1_20230307164623.11985.11985.2.0.dta	20230224_TK_O-glycoproteome_Plasma_RAX_OG-1_20230307164623.11985.11985.2.0.dta	20230224_TK_O-glycoproteome_Plasma_RAX_OG-1_20230307164623	11985	3051.55	2026.97	1013.99	0.00313	1.54629	1	1.25	0	0	0	1	-1	0	-1	0	0	310899000			-1	-1
RAX-OG-GluC	P02652-APOA2-32	P02652	APOA2	32	8593080	19	3	1		SLVSQYFQTVTDYGKDLME	E		2224.05	1 1 2 0	H(1)N(1)A(2)	(N(A)(H(A)))	23	0 1 0 0;0 1 1 0;1 1 0 0;1 1 1 0;	947.323	1	70.0735	94.1842	25.2966	4	20230224_TK_O-glycoproteome_Plasma1_RAX_OG-G_2.23334.23334.3.0.dta	20230224_TK_O-glycoproteome_Plasma1_RAX_OG-G_2.23334.23334.3.0.dta	20230224_TK_O-glycoproteome_Plasma1_RAX_OG-G_2	23334	6473.76	3171.37	1057.8	0.00245	0.77294	1	1.11111	0	0	0	1	-1	0	-1	0	0	48533100			-1	-1
RAX-OG-AspN	Q13790-APOF-269	Q13790	APOF	269	19021300	18	3	1	I	DAJISQPETTKEGLRAIS	S		1929.99	1 1 1 0	H(1)N(1)A(1)	(N(H(A)))	1142	0 1 0 0;1 1 0 0;	656.228	5	70.055	90.1883	32.6648	3	20230224_TK_O-glycoproteome_Plasma2_RAX_OG-A_2.13621.13621.3.0.dta	20230224_TK_O-glycoproteome_Plasma2_RAX_OG-A_2.13621.13621.3.0.dta	20230224_TK_O-glycoproteome_Plasma2_RAX_OG-A_2	13621	3000.52	2586.22	862.745	0.00474	1.83118	1	1.08824	0	0	0	1	-1	0	-1	0	0	81324300			-1	-1
RAX-OG-AspN	Q13790-APOF-269	Q13790	APOF	269	19186300	18	3	1	I	DAJISQPETTKEGLRAIS	S		1929.99	1 1 1 0	H(1)N(1)A(1)	(N(H(A)))	1142	0 1 0 0;1 1 0 0;	656.228	5	69.9017	89.071	34.3014	3	20230224_TK_O-glycoproteome_Plasma2_RAX_OG-A_3.13468.13468.3.0.dta	20230224_TK_O-glycoproteome_Plasma2_RAX_OG-A_3.13468.13468.3.0.dta	20230224_TK_O-glycoproteome_Plasma2_RAX_OG-A_3	13468	2982.89	2586.22	862.745	0.00403	1.55858	1	1.11765	0	0	0	1	-1	0	-1	0	0	81646900			-1	-1
RAX-OG-Tryp	P05155-SERPING1-27	P05155	SERPING1	27	177392000	14	2	1		TSSSSQDPESLQDR	R		1536.68	1 1 1 0	H(1)N(1)A(1)	(N(H(A)))	1142	0 1 0 0;1 1 0 0;	656.228	1	69.8204	90.541	31.3392	3	20230224_TK_O-glycoproteome_Plasma1_RAX_OG-T_3.4880.4880.2.0.dta	20230224_TK_O-glycoproteome_Plasma1_RAX_OG-T_3.4880.4880.2.0.dta	20230224_TK_O-glycoproteome_Plasma1_RAX_OG-T_3	4880	1090.37	2192.91	1096.96	0.00073	0.33463	1	1.30769	0	0	0	1	-1	0	-1	0	0	531140000			-1	-1
RAX-OG-GluC	P02790-HPX-24	P02790	HPX	24	167048000	14	3	1		TPLPPTSAHGNVAE	E		1390.7	1 1 1 0	H(1)N(1)A(1)	(N(H(A)))	1142	0 1 0 0;1 1 0 0;	656.228	1	69.7712	94.8003	23.2885	3	20230224_TK_O-glycoproteome_Plasma1_RAX_OG-G_3.6547.6547.3.0.dta	20230224_TK_O-glycoproteome_Plasma1_RAX_OG-G_3.6547.6547.3.0.dta	20230224_TK_O-glycoproteome_Plasma1_RAX_OG-G_3	6547	1699.53	2046.92	682.98	0.00127	0.62084	1	1.11538	0	0	0	1	-1	0	-1	0	0	498480000			-1	-1
RAX-OG	P01042-KNG1-546	P01042	KNG1	546	94713400	11	2	1		TPIPSLAKPGV	V		1079.65	1 1 2 0	H(1)N(1)A(2)	(N(A)(H(A)))	23	0 1 0 0;0 1 1 0;1 1 0 0;1 1 1 0;	947.323	1	69.5415	76.1715	57.2286	4	20230224_TK_O-glycoproteome_Plasma_RAX_OG-2_20230307204856.11810.11810.2.0.dta	20230224_TK_O-glycoproteome_Plasma_RAX_OG-2_20230307204856.11810.11810.2.0.dta	20230224_TK_O-glycoproteome_Plasma_RAX_OG-2_20230307204856	11810	3038.44	2026.97	1013.99	0.00352	1.7387	1	1.25	0	0	0	1	-1	0	-1	0	0	284448000			-1	-1
RAX-OG-GluC	P01042-KNG1-408	P01042	KNG1	408	5675270	15	3	1		SMAPAQDEERDSGKE	E		1649.71	1 1 0 0	H(1)N(1)	(N(H))	2097	0 1 0 0;	365.132	1	69.4521	94.8221	22.3363	2	20230224_TK_O-glycoproteome_Plasma1_RAX_OG-G_2.2862.2862.3.0.dta	20230224_TK_O-glycoproteome_Plasma1_RAX_OG-G_2.2862.2862.3.0.dta	20230224_TK_O-glycoproteome_Plasma1_RAX_OG-G_2	2862	720.605	2014.84	672.285	0.00029	0.14262	1	1.28571	0	0	0	1	-1	0	-1	0	0	14987200			-1	-1
RAX-OG-GluC	P02652-APOA2-32	P02652	APOA2	32	3842260	19	3	1		SLVSQYFQTVTDYGKDLME	E		2224.05	1 1 2 0	H(1)N(1)A(2)	(N(A)(H(A)))	23	0 1 0 0;0 1 1 0;1 1 0 0;1 1 1 0;	947.323	1	69.3286	93.4296	24.5696	4	20230224_TK_O-glycoproteome_Plasma2_RAX_OG-G_1.24191.24191.3.0.dta	20230224_TK_O-glycoproteome_Plasma2_RAX_OG-G_1.24191.24191.3.0.dta	20230224_TK_O-glycoproteome_Plasma2_RAX_OG-G_1	24191	6478.56	3171.37	1057.8	0.00197	0.62064	1	1.11111	0	0	0	1	-1	0	-1	0	0	22326500			-1	-1
RAX-OG-Tryp	P05155-SERPING1-27	P05155	SERPING1	27	147278000	14	2	1		TSSSSQDPESLQDR	R		1536.68	1 1 1 0	H(1)N(1)A(1)	(N(H(A)))	1142	0 1 0 0;1 1 0 0;	656.228	1	69.2993	92.3397	26.5098	3	20230224_TK_O-glycoproteome_Plasma1_RAX_OG-T_1.4931.4931.2.0.dta	20230224_TK_O-glycoproteome_Plasma1_RAX_OG-T_1.4931.4931.2.0.dta	20230224_TK_O-glycoproteome_Plasma1_RAX_OG-T_1	4931	1142.95	2192.9	1096.96	-0.00014	-0.06575	1	1.34615	0	0	0	1	-1	0	-1	0	0	455672000			-1	-1
RAX-OG-AspN	P02790-HPX-24	P02790	HPX	24	49593200	13	3	1		TPLPPTSAHGNVA	A		1261.65	2 2 2 0	H(2)N(2)A(2)	(N(H(A))(N(H(A))))	920	0 1 0 0;0 2 0 0;1 1 0 0;1 1 1 0;1 2 0 0;1 2 1 0;2 2 0 0;2 2 1 0;	1312.46	1	69.2636	73.2202	61.9156	4	20230224_TK_O-glycoproteome_Plasma1_RAX_OG-A_2.6348.6348.3.0.dta	20230224_TK_O-glycoproteome_Plasma1_RAX_OG-A_2.6348.6348.3.0.dta	20230224_TK_O-glycoproteome_Plasma1_RAX_OG-A_2	6348	1557.34	2574.11	858.708	0.0015	0.58363	1	1.16667	0	0	0	0	7.53955e-57	4.15501e-58	-1	0	4.15501e-58	189561000			-1	-1
RAX-OG-Tryp	Q92954-PRG4-712	Q92954	PRG4	712	8762760	15	3	1		TAPTTLKEPAPTTPK	K		1552.86	2 2 2 0	H(2)N(2)A(2)	(N(H(A))(N(H(A))))	920	0 1 0 0;0 2 0 0;1 1 0 0;1 1 1 0;1 2 0 0;1 2 1 0;2 2 0 0;2 2 1 0;	1312.46	1	69.1594	73.0579	61.9192	4	20230224_TK_O-glycoproteome_Plasma1_RAX_OG-T_1.9682.9682.3.0.dta	20230224_TK_O-glycoproteome_Plasma1_RAX_OG-T_1.9682.9682.3.0.dta	20230224_TK_O-glycoproteome_Plasma1_RAX_OG-T_1	9682	2279.82	2865.31	955.776	0.00133	0.46499	1	1.21429	0	0	0	0	7.40576e-24	2.4176e-25	-1	0	2.4176e-25	36585500			-1	-1
RAX-OG-AspN	Q92954-PRG4-485	Q92954	PRG4	485	13754600	16	4	1		TAPKKPAPTTPKEPAP	P		1630.92	3 3 3 0	H(3)N(3)A(3)	(N(H))(N(H(A(A)))(N(H(A))))	2108	0 1 0 0;0 2 0 0;0 3 0 0;1 1 0 0;1 1 1 0;1 1 2 0;1 2 0 0;1 2 1 0;1 2 2 0;1 3 0 0;1 3 1 0;1 3 2 0;2 2 0 0;2 2 1 0;2 2 2 0;2 2 3 0;2 3 0 0;2 3 1 0;2 3 2 0;2 3 3 0;3 3 0 0;3 3 1 0;3 3 2 0;	1968.68	1	69.1209	39.3038	124.496	4	20230224_TK_O-glycoproteome_Plasma1_RAX_OG-A_1.6950.6950.4.1.dta	20230224_TK_O-glycoproteome_Plasma1_RAX_OG-A_1.6950.6950.4.1.dta	20230224_TK_O-glycoproteome_Plasma1_RAX_OG-A_1	6950	1697.9	3599.6	900.656	0.00286	0.79588	0.79167	0.76667	0	0	0	0	2.28056e-168	1.14028e-168	-1	0	1.14028e-168	93256800			-1	-1
RAX-OG-AspN	Q13790-APOF-269	Q13790	APOF	269	24064000	18	3	1	I	DAJISQPETTKEGLRAIS	S		1929.99	1 1 2 0	H(1)N(1)A(2)	(N(A)(H(A)))	23	0 1 0 0;0 1 1 0;1 1 0 0;1 1 1 0;	947.323	5	68.945	79.6932	48.9839	4	20230224_TK_O-glycoproteome_Plasma1_RAX_OG-A_3.12090.12090.3.0.dta	20230224_TK_O-glycoproteome_Plasma1_RAX_OG-A_3.12090.12090.3.0.dta	20230224_TK_O-glycoproteome_Plasma1_RAX_OG-A_3	12090	3138.62	2877.31	959.776	0.0019	0.66009	1	1.02941	0	0	0	1	-1	0	-1	0	0	116798000			-1	-1
RAX-OG-AspN	Q92954-PRG4-485	Q92954	PRG4	485	2739890	16	4	1		TAPKKPAPTTPKEPAP	P		1630.92	3 3 3 0	H(3)N(3)A(3)	(N(H))(N(H(A(A)))(N(H(A))))	2108	0 1 0 0;0 2 0 0;0 3 0 0;1 1 0 0;1 1 1 0;1 1 2 0;1 2 0 0;1 2 1 0;1 2 2 0;1 3 0 0;1 3 1 0;1 3 2 0;2 2 0 0;2 2 1 0;2 2 2 0;2 2 3 0;2 3 0 0;2 3 1 0;2 3 2 0;2 3 3 0;3 3 0 0;3 3 1 0;3 3 2 0;	1968.68	1	68.9287	41.9263	119.076	4	20230224_TK_O-glycoproteome_Plasma2_RAX_OG-A_2.8258.8258.4.1.dta	20230224_TK_O-glycoproteome_Plasma2_RAX_OG-A_2.8258.8258.4.1.dta	20230224_TK_O-glycoproteome_Plasma2_RAX_OG-A_2	8258	1730.27	3599.6	900.656	0.00198	0.5514	0.79167	0.83333	0	0	0	0	0	0	-1	0	0	17994900			-1	-1
RAX-OG-AspN	Q13790-APOF-269	Q13790	APOF	269	13327000	18	3	1	I	DAJISQPETTKEGLRAIS	S		1929.99	1 1 2 0	H(1)N(1)A(2)	(N(A)(H(A)))	23	0 1 0 0;0 1 1 0;1 1 0 0;1 1 1 0;	947.323	5	68.882	80.9739	46.4258	4	20230224_TK_O-glycoproteome_Plasma1_RAX_OG-A_2.11240.11240.3.0.dta	20230224_TK_O-glycoproteome_Plasma1_RAX_OG-A_2.11240.11240.3.0.dta	20230224_TK_O-glycoproteome_Plasma1_RAX_OG-A_2	11240	2900.64	2877.31	959.775	0.0012	0.4182	1	1.11765	0	0	0	1	-1	0	-1	0	0	65475900			-1	-1
RAX-OG-AspN	Q92954-PRG4-485	Q92954	PRG4	485	11841900	16	4	1		TAPKKPAPTTPKEPAP	P		1630.92	3 3 3 0	H(3)N(3)A(3)	(N(H))(N(H(A(A)))(N(H(A))))	2108	0 1 0 0;0 2 0 0;0 3 0 0;1 1 0 0;1 1 1 0;1 1 2 0;1 2 0 0;1 2 1 0;1 2 2 0;1 3 0 0;1 3 1 0;1 3 2 0;2 2 0 0;2 2 1 0;2 2 2 0;2 2 3 0;2 3 0 0;2 3 1 0;2 3 2 0;2 3 3 0;3 3 0 0;3 3 1 0;3 3 2 0;	1968.68	1	68.7893	40.6341	121.078	4	20230224_TK_O-glycoproteome_Plasma1_RAX_OG-A_3.7027.7027.4.1.dta	20230224_TK_O-glycoproteome_Plasma1_RAX_OG-A_3.7027.7027.4.1.dta	20230224_TK_O-glycoproteome_Plasma1_RAX_OG-A_3	7027	1731.48	3599.6	900.656	0.00192	0.53251	0.79167	0.83333	0	0	0	0	2.86883e-40	9.56291e-41	-1	0	9.56291e-41	77127100			-1	-1
RAX-OG	Q92954-PRG4-485	Q92954	PRG4	485	1074620	16	3	1		TAPKKPAPTTPKEPAP	P		1630.92	3 3 2 0	H(3)N(3)A(2)	(N(H(A))(N(H(N(H(A))))))	1037	0 1 0 0;0 2 0 0;1 1 0 0;1 1 1 0;1 2 0 0;1 2 1 0;1 3 0 0;2 2 0 0;2 2 1 0;2 3 0 0;2 3 1 0;3 3 0 0;3 3 1 0;	1677.59	1	68.7188	45.6738	111.517	4	20230224_TK_O-glycoproteome_Plasma_RAX_OG-1_20230307164623.7051.7051.3.0.dta	20230224_TK_O-glycoproteome_Plasma_RAX_OG-1_20230307164623.7051.7051.3.0.dta	20230224_TK_O-glycoproteome_Plasma_RAX_OG-1_20230307164623	7051	1696.35	3308.51	1103.51	0.00267	0.80682	1	0.83333	0	0	0	0	2.4082e-21	6.46043e-22	-1	0	6.46043e-22	5721240			-1	-1
RAX-OG-Tryp	P02647-APOA1-221	P02647	APOA1	221	46114700	10	3	1		TEHLSTLSEK	K		1144.58	1 1 1 0	H(1)N(1)A(1)	(N(H(A)))	1142	0 1 0 0;1 1 0 0;	656.228	1	68.7045	92.6544	24.2262	3	20230224_TK_O-glycoproteome_Plasma2_RAX_OG-T_1.5065.5065.3.1.dta	20230224_TK_O-glycoproteome_Plasma2_RAX_OG-T_1.5065.5065.3.1.dta	20230224_TK_O-glycoproteome_Plasma2_RAX_OG-T_1	5065	938.282	1800.81	600.942	0.00051	0.28533	1	1.5	0	0	0	1	-1	0	-1	0	0	118593000			-1	-1
RAX-OG-Tryp	P02647-APOA1-221	P02647	APOA1	221	37299000	10	2	1		TEHLSTLSEK	K		1144.58	1 1 1 0	H(1)N(1)A(1)	(N(H(A)))	1142	0 1 0 0;1 1 0 0;	656.228	1	68.5276	86.4273	35.2853	3	20230224_TK_O-glycoproteome_Plasma1_RAX_OG-T_3.4298.4298.2.0.dta	20230224_TK_O-glycoproteome_Plasma1_RAX_OG-T_3.4298.4298.2.0.dta	20230224_TK_O-glycoproteome_Plasma1_RAX_OG-T_3	4298	972.204	1800.81	900.91	0.0012	0.66849	1	1.5	0	0	0	1	-1	0	-1	0	0	96598900			-1	-1
RAX-OG-GluC	P02790-HPX-24	P02790	HPX	24	125473000	14	3	1		TPLPPTSAHGNVAE	E		1390.7	1 1 1 0	H(1)N(1)A(1)	(N(H(A)))	1142	0 1 0 0;1 1 0 0;	656.228	1	68.5028	93.4192	22.2294	3	20230224_TK_O-glycoproteome_Plasma1_RAX_OG-G_2.6631.6631.3.0.dta	20230224_TK_O-glycoproteome_Plasma1_RAX_OG-G_2.6631.6631.3.0.dta	20230224_TK_O-glycoproteome_Plasma1_RAX_OG-G_2	6631	1707.96	2046.92	682.98	0.00092	0.4479	1	1.19231	0	0	0	1	-1	0	-1	0	0	369582000			-1	-1
RAX-OG-GluC	P01042-KNG1-408	P01042	KNG1	408	3654900	15	2	1		SMAPAQDEERDSGKE	E		1649.71	0 1 0 0	N(1)	(N)	2917		203.079	1	68.4888	99.6482	10.6213	1	20230224_TK_O-glycoproteome_Plasma1_RAX_OG-G_2.3322.3322.2.0.dta	20230224_TK_O-glycoproteome_Plasma1_RAX_OG-G_2.3322.3322.2.0.dta	20230224_TK_O-glycoproteome_Plasma1_RAX_OG-G_2	3322	835.063	1852.79	926.898	0.00152	0.82189	1	1.39286	0	0	0	1	-1	0	-1	0	0	5846870			-1	-1
RAX-OG-Tryp	P05155-SERPING1-27	P05155	SERPING1	27	19087500	14	2	1		TSSSSQDPESLQDR	R		1536.68	1 1 0 0	H(1)N(1)	(N(H))	2097	0 1 0 0;	365.132	1	68.4703	95.9046	17.5209	2	20230224_TK_O-glycoproteome_Plasma2_RAX_OG-T_1.5841.5841.2.0.dta	20230224_TK_O-glycoproteome_Plasma2_RAX_OG-T_1.5841.5841.2.0.dta	20230224_TK_O-glycoproteome_Plasma2_RAX_OG-T_1	5841	1044.32	1901.81	951.409	0.00068	0.35774	1	1.38462	0	0	0	1	-1	0	-1	0	0	47806500			-1	-1
RAX-OG-Tryp	Q13790-APOF-269	Q13790	APOF	269	53562800	15	3	1	I	DAJISQPETTKEGLR	R		1658.83	1 1 1 0	H(1)N(1)A(1)	(N(H(A)))	1142	0 1 0 0;1 1 0 0;	656.228	5	68.4185	88.3247	31.4498	3	20230224_TK_O-glycoproteome_Plasma1_RAX_OG-T_1.6164.6164.3.0.dta	20230224_TK_O-glycoproteome_Plasma1_RAX_OG-T_1.6164.6164.3.0.dta	20230224_TK_O-glycoproteome_Plasma1_RAX_OG-T_1	6164	1425.31	2315.06	772.359	0.00083	0.35844	1	1.21429	0	0	0	1	-1	0	-1	0	0	204287000			-1	-1
RAX-OG-GluC	P02652-APOA2-32	P02652	APOA2	32	10054200	19	3	1		SLVSQYFQTVTDYGKDLME	E		2224.05	1 1 1 0	H(1)N(1)A(1)	(N(H(A)))	1142	0 1 0 0;1 1 0 0;	656.228	1	68.3506	102.835	4.30718	2	20230224_TK_O-glycoproteome_Plasma1_RAX_OG-G_3.23400.23400.3.0.dta	20230224_TK_O-glycoproteome_Plasma1_RAX_OG-G_3.23400.23400.3.0.dta	20230224_TK_O-glycoproteome_Plasma1_RAX_OG-G_3	23400	6506.67	2880.28	960.764	0.00224	0.77764	0.66667	1.25	0	0	0	1	-1	0	-1	0	0	50580700			-1	-1
RAX-OG-Tryp	P01042-KNG1-401	P01042	KNG1	401	16186900	17	4	1		TVSPPHTSMAPAQDEER	R		1852.85	2 2 2 0	H(2)N(2)A(2)	(N(H(A))(N(H(A))))	920	0 1 0 0;0 2 0 0;1 1 0 0;1 1 1 0;1 2 0 0;1 2 1 0;2 2 0 0;2 2 1 0;	1312.46	1	68.346	80.8606	45.1046	4	20230224_TK_O-glycoproteome_Plasma1_RAX_OG-T_1.8030.8030.4.2.dta	20230224_TK_O-glycoproteome_Plasma1_RAX_OG-T_1.8030.8030.4.2.dta	20230224_TK_O-glycoproteome_Plasma1_RAX_OG-T_1	8030	1870.42	3165.31	792.082	0.00144	0.45472	0.88889	1.125	0	0	0	0	4.22952e-17	6.97114e-19	-1	0	6.97114e-19	88318800			-1	-1
RAX-OG-AspN	P02790-HPX-24	P02790	HPX	24	193915000	13	3	1		TPLPPTSAHGNVA	A		1261.65	1 1 1 0	H(1)N(1)A(1)	(N(H(A)))	1142	0 1 0 0;1 1 0 0;	656.228	1	68.2719	92.8256	22.6723	3	20230224_TK_O-glycoproteome_Plasma1_RAX_OG-A_2.6144.6144.3.0.dta	20230224_TK_O-glycoproteome_Plasma1_RAX_OG-A_2.6144.6144.3.0.dta	20230224_TK_O-glycoproteome_Plasma1_RAX_OG-A_2	6144	1501.14	1917.88	639.966	0.00094	0.49003	1	1.16667	0	0	0	1	-1	0	-1	0	0	546090000			-1	-1
RAX-OG	Q92954-PRG4-485	Q92954	PRG4	485	29073100	16	4	1		TAPKKPAPTTPKEPAP	P		1630.92	3 3 3 0	H(3)N(3)A(3)	(N(H))(N(H(A(A)))(N(H(A))))	2108	0 1 0 0;0 2 0 0;0 3 0 0;1 1 0 0;1 1 1 0;1 1 2 0;1 2 0 0;1 2 1 0;1 2 2 0;1 3 0 0;1 3 1 0;1 3 2 0;2 2 0 0;2 2 1 0;2 2 2 0;2 2 3 0;2 3 0 0;2 3 1 0;2 3 2 0;2 3 3 0;3 3 0 0;3 3 1 0;3 3 2 0;	1968.68	1	68.2378	39.1214	122.311	4	20230224_TK_O-glycoproteome_Plasma_RAX_OG-2_20230307204856.6659.6659.4.1.dta	20230224_TK_O-glycoproteome_Plasma_RAX_OG-2_20230307204856.6659.6659.4.1.dta	20230224_TK_O-glycoproteome_Plasma_RAX_OG-2_20230307204856	6659	1621.45	3599.6	900.656	0.00408	1.13369	0.79167	0.8	0	0	0	0	3.18592e-105	6.37185e-106	-1	0	6.37185e-106	195591000			-1	-1
RAX-OG-Tryp	P02655-APOC2-23	P02655	APOC2	23	6795200	19	3	1		TQQPQQDEMPSPTFLTQVK	K		2203.07	1 1 1 0	H(1)N(1)A(1)	(N(H(A)))	1142	0 1 0 0;1 1 0 0;	656.228	1	68.1284	96.8787	14.735	3	20230224_TK_O-glycoproteome_Plasma2_RAX_OG-T_2.27606.27606.3.0.dta	20230224_TK_O-glycoproteome_Plasma2_RAX_OG-T_2.27606.27606.3.0.dta	20230224_TK_O-glycoproteome_Plasma2_RAX_OG-T_2	27606	5358.88	2859.31	953.774	0.00837	2.92792	1	1.08333	0	0	0	1	-1	0	-1	0	0	34207500			-1	-1
RAX-OG-GluC	P02652-APOA2-32	P02652	APOA2	32	1852340	19	3	1		SLVSQYFQTVTDYGKDLME	E	18,Oxidation[M];	2240.04	1 1 1 0	H(1)N(1)A(1)	(N(H(A)))	1142	0 1 0 0;1 1 0 0;	656.228	1	68.0993	97.5504	13.4046	3	20230224_TK_O-glycoproteome_Plasma2_RAX_OG-G_1.23425.23425.3.0.dta	20230224_TK_O-glycoproteome_Plasma2_RAX_OG-G_1.23425.23425.3.0.dta	20230224_TK_O-glycoproteome_Plasma2_RAX_OG-G_1	23425	6254.72	2896.27	966.096	0.00325	1.12207	1	1.19444	0	0	0	1	-1	0	-1	0	0	10066400			-1	-1
RAX-OG	Q92954-PRG4-376	Q92954	PRG4	376	242050000	8	2	1		TTPKEPAP	P		840.446	2 2 2 0	H(2)N(2)A(2)	(N(H(A))(N(H(A))))	920	0 1 0 0;0 2 0 0;1 1 0 0;1 1 1 0;1 2 0 0;1 2 1 0;2 2 0 0;2 2 1 0;	1312.46	1	68.0815	49.0196	103.482	4	20230224_TK_O-glycoproteome_Plasma_RAX_OG-2.3995.3995.2.0.dta	20230224_TK_O-glycoproteome_Plasma_RAX_OG-2.3995.3995.2.0.dta	20230224_TK_O-glycoproteome_Plasma_RAX_OG-2	3995	959.466	2152.9	1076.95	0.00076	0.35131	1	1.21429	0	0	0	0	1.42855e-40	8.5462e-42	-1	0	8.5462e-42	745851000			-1	-1
RAX-OG-GluC	P02790-HPX-24	P02790	HPX	24	80513200	14	2	1		TPLPPTSAHGNVAE	E		1390.7	1 1 1 0	H(1)N(1)A(1)	(N(A)(H))	124	0 1 0 0;0 1 1 0;1 1 0 0;	656.228	1	68.0699	87.3435	32.2761	4	20230224_TK_O-glycoproteome_Plasma1_RAX_OG-G_3.7025.7025.2.0.dta	20230224_TK_O-glycoproteome_Plasma1_RAX_OG-G_3.7025.7025.2.0.dta	20230224_TK_O-glycoproteome_Plasma1_RAX_OG-G_3	7025	1833.77	2046.93	1023.97	0.00151	0.74005	1	1.38462	0	0	0	1	-1	0	-1	0	0	240534000			-1	-1
RAX-OG	Q92954-PRG4-485	Q92954	PRG4	485	994469	16	3	1		TAPKKPAPTTPKEPAP	P		1630.92	3 3 2 0	H(3)N(3)A(2)	(N(H(A))(N(H(N(H(A))))))	1037	0 1 0 0;0 2 0 0;1 1 0 0;1 1 1 0;1 2 0 0;1 2 1 0;1 3 0 0;2 2 0 0;2 2 1 0;2 3 0 0;2 3 1 0;3 3 0 0;3 3 1 0;	1677.59	1	68.0357	45.0917	110.646	4	20230224_TK_O-glycoproteome_Plasma_RAX_OG-2_20230307204856.6736.6736.3.0.dta	20230224_TK_O-glycoproteome_Plasma_RAX_OG-2_20230307204856.6736.6736.3.0.dta	20230224_TK_O-glycoproteome_Plasma_RAX_OG-2_20230307204856	6736	1640.74	3308.51	1103.51	0.00241	0.72884	1	0.86667	0	0	0	0	1.34116e-94	1.40311e-95	-1	0	1.40311e-95	4915480			-1	-1
RAX-OG-Tryp	Q13790-APOF-269	Q13790	APOF	269	41296400	11	2	1	I	DAJISQPETTK	K		1203.59	1 1 1 0	H(1)N(1)A(1)	(N(H(A)))	1142	0 1 0 0;1 1 0 0;	656.228	5	68.0169	87.5786	31.688	3	20230224_TK_O-glycoproteome_Plasma2_RAX_OG-T_3.4459.4459.2.0.dta	20230224_TK_O-glycoproteome_Plasma2_RAX_OG-T_3.4459.4459.2.0.dta	20230224_TK_O-glycoproteome_Plasma2_RAX_OG-T_3	4459	855.588	1859.81	930.411	0.00099	0.53275	1	1.45	0	0	0	1	-1	0	-1	0	0	113805000			-1	-1
RAX-OG-Tryp	P02647-APOA1-221	P02647	APOA1	221	49407700	10	3	1		TEHLSTLSEK	K		1144.58	1 1 1 0	H(1)N(1)A(1)	(N(H(A)))	1142	0 1 0 0;1 1 0 0;	656.228	1	67.9128	91.5697	23.9785	3	20230224_TK_O-glycoproteome_Plasma2_RAX_OG-T_2.5054.5054.3.1.dta	20230224_TK_O-glycoproteome_Plasma2_RAX_OG-T_2.5054.5054.3.1.dta	20230224_TK_O-glycoproteome_Plasma2_RAX_OG-T_2	5054	936.1	1800.81	600.942	0.00037	0.2037	1	1.5	0	0	0	1	-1	0	-1	0	0	119194000			-1	-1
RAX-OG	P01042-KNG1-546	P01042	KNG1	546	65135900	11	3	1		TPIPSLAKPGV	V		1079.65	2 2 2 0	H(2)N(2)A(2)	(N(H(A))(N(H(A))))	920	0 1 0 0;0 2 0 0;1 1 0 0;1 1 1 0;1 2 0 0;1 2 1 0;2 2 0 0;2 2 1 0;	1312.46	1	67.9042	64.0666	75.031	4	20230224_TK_O-glycoproteome_Plasma_RAX_OG-1_20230307164623.11561.11561.3.1.dta	20230224_TK_O-glycoproteome_Plasma_RAX_OG-1_20230307164623.11561.11561.3.1.dta	20230224_TK_O-glycoproteome_Plasma_RAX_OG-1_20230307164623	11561	2933.08	2392.11	798.041	0.00637	2.66432	1	1.2	0	0	0	0	3.67314e-15	4.42863e-16	-1	0	4.42863e-16	231284000			-1	-1
RAX-OG-Tryp	P01042-KNG1-401	P01042	KNG1	401	6212260	17	3	1		TVSPPHTSMAPAQDEER	R		1852.85	2 2 3 0	H(2)N(2)A(3)	(N(H(A(A)))(N(H(A))))	519	0 1 0 0;0 2 0 0;1 1 0 0;1 1 1 0;1 1 2 0;1 2 0 0;1 2 1 0;1 2 2 0;2 2 0 0;2 2 1 0;2 2 2 0;	1603.55	1	67.8712	60.7118	81.167	4	20230224_TK_O-glycoproteome_Plasma1_RAX_OG-T_1.9021.9021.3.0.dta	20230224_TK_O-glycoproteome_Plasma1_RAX_OG-T_1.9021.9021.3.0.dta	20230224_TK_O-glycoproteome_Plasma1_RAX_OG-T_1	9021	2112	3456.4	1152.81	0.00109	0.31443	1	1	0	0	0	0	1.85571e-31	2.12935e-32	-1	0	2.12935e-32	37687500			-1	-1
RAX-OG-GluC	P02790-HPX-24	P02790	HPX	24	107281000	14	2	1		TPLPPTSAHGNVAE	E		1390.7	1 1 1 0	H(1)N(1)A(1)	(N(H(A)))	1142	0 1 0 0;1 1 0 0;	656.228	1	67.8464	87.1767	31.9474	3	20230224_TK_O-glycoproteome_Plasma1_RAX_OG-G_1.6313.6313.2.0.dta	20230224_TK_O-glycoproteome_Plasma1_RAX_OG-G_1.6313.6313.2.0.dta	20230224_TK_O-glycoproteome_Plasma1_RAX_OG-G_1	6313	1584.44	2046.92	1023.97	0.00096	0.46842	1	1.26923	0	0	0	1	-1	0	-1	0	0	322394000			-1	-1
RAX-OG-AspN	P02790-HPX-24	P02790	HPX	24	184977000	13	3	1		TPLPPTSAHGNVA	A		1261.65	1 1 1 0	H(1)N(1)A(1)	(N(H(A)))	1142	0 1 0 0;1 1 0 0;	656.228	1	67.8258	91.8413	23.2257	3	20230224_TK_O-glycoproteome_Plasma1_RAX_OG-A_2.6026.6026.3.0.dta	20230224_TK_O-glycoproteome_Plasma1_RAX_OG-A_2.6026.6026.3.0.dta	20230224_TK_O-glycoproteome_Plasma1_RAX_OG-A_2	6026	1469.49	1917.88	639.966	0.00089	0.46657	1	1.20833	0	0	0	1	-1	0	-1	0	0	520797000			-1	-1
RAX-OG-GluC	P02790-HPX-24	P02790	HPX	24	180932000	14	3	1		TPLPPTSAHGNVAE	E		1390.7	1 1 1 0	H(1)N(1)A(1)	(N(H(A)))	1142	0 1 0 0;1 1 0 0;	656.228	1	67.7783	91.6171	23.5063	3	20230224_TK_O-glycoproteome_Plasma1_RAX_OG-G_1.6291.6291.3.0.dta	20230224_TK_O-glycoproteome_Plasma1_RAX_OG-G_1.6291.6291.3.0.dta	20230224_TK_O-glycoproteome_Plasma1_RAX_OG-G_1	6291	1578.02	2046.93	682.98	0.00131	0.6399	1	1.07692	0	0	0	1	-1	0	-1	0	0	537942000			-1	-1
RAX-OG-GluC	P02790-HPX-24	P02790	HPX	24	204533000	14	3	1		TPLPPTSAHGNVAE	E		1390.7	1 1 1 0	H(1)N(1)A(1)	(N(H(A)))	1142	0 1 0 0;1 1 0 0;	656.228	1	67.7541	92.2461	22.2692	3	20230224_TK_O-glycoproteome_Plasma1_RAX_OG-G_1.6580.6580.3.0.dta	20230224_TK_O-glycoproteome_Plasma1_RAX_OG-G_1.6580.6580.3.0.dta	20230224_TK_O-glycoproteome_Plasma1_RAX_OG-G_1	6580	1658.22	2046.92	682.98	0.00067	0.32626	1	1.15385	0	0	0	1	-1	0	-1	0	0	607692000			-1	-1
RAX-OG-GluC	P02790-HPX-24	P02790	HPX	24	31966100	14	3	1		TPLPPTSAHGNVAE	E		1390.7	2 2 2 0	H(2)N(2)A(2)	(N(H(A))(N(H(A))))	920	0 1 0 0;0 2 0 0;1 1 0 0;1 1 1 0;1 2 0 0;1 2 1 0;2 2 0 0;2 2 1 0;	1312.46	1	67.6999	73.5792	56.7812	4	20230224_TK_O-glycoproteome_Plasma1_RAX_OG-G_1.6249.6249.3.0.dta	20230224_TK_O-glycoproteome_Plasma1_RAX_OG-G_1.6249.6249.3.0.dta	20230224_TK_O-glycoproteome_Plasma1_RAX_OG-G_1	6249	1566.22	2703.15	901.723	0.00208	0.76811	1	1.11538	0	0	0	0	0	0	-1	0	0	132916000			-1	-1
RAX-OG-GluC	P02790-HPX-24	P02790	HPX	24	115297000	14	2	1		TPLPPTSAHGNVAE	E		1390.7	1 1 1 0	H(1)N(1)A(1)	(N(H(A)))	1142	0 1 0 0;1 1 0 0;	656.228	1	67.6731	88.0638	29.8047	3	20230224_TK_O-glycoproteome_Plasma1_RAX_OG-G_1.6656.6656.2.0.dta	20230224_TK_O-glycoproteome_Plasma1_RAX_OG-G_1.6656.6656.2.0.dta	20230224_TK_O-glycoproteome_Plasma1_RAX_OG-G_1	6656	1679.11	2046.92	1023.97	0.00059	0.28864	1	1.34615	0	0	0	1	-1	0	-1	0	0	347993000			-1	-1
RAX-OG-Tryp	Q13790-APOF-269	Q13790	APOF	269	58646200	15	3	1	I	DAJISQPETTKEGLR	R		1658.83	1 1 1 0	H(1)N(1)A(1)	(N(A)(H))	124	0 1 0 0;0 1 1 0;1 1 0 0;	656.228	5	67.6104	83.3476	38.3842	4	20230224_TK_O-glycoproteome_Plasma1_RAX_OG-T_2.6129.6129.3.0.dta	20230224_TK_O-glycoproteome_Plasma1_RAX_OG-T_2.6129.6129.3.0.dta	20230224_TK_O-glycoproteome_Plasma1_RAX_OG-T_2	6129	1359.22	2315.06	772.359	0.00071	0.30661	1	1.10714	0	0	0	1	-1	0	-1	0	0	225629000			-1	-1
RAX-OG-Tryp	P01042-KNG1-546	P01042	KNG1	546	35017900	11	3	1		TPIPSLAKPGV	V		1079.65	2 2 2 0	H(2)N(2)A(2)	(N(H(A))(N(H(A))))	920	0 1 0 0;0 2 0 0;1 1 0 0;1 1 1 0;1 2 0 0;1 2 1 0;2 2 0 0;2 2 1 0;	1312.46	1	67.5809	63.1206	75.8642	4	20230224_TK_O-glycoproteome_Plasma1_RAX_OG-T_3.13827.13827.3.0.dta	20230224_TK_O-glycoproteome_Plasma1_RAX_OG-T_3.13827.13827.3.0.dta	20230224_TK_O-glycoproteome_Plasma1_RAX_OG-T_3	13827	3266.3	2392.1	798.04	0.00343	1.43277	1	1.15	0	0	0	0	1.69106e-26	1.38679e-27	-1	0	1.38679e-27	124221000			-1	-1
RAX-OG-Tryp	Q13790-APOF-269	Q13790	APOF	269	58921200	15	3	1	I	DAJISQPETTKEGLR	R		1658.83	1 1 1 0	H(1)N(1)A(1)	(N(H(A)))	1142	0 1 0 0;1 1 0 0;	656.228	5	67.5275	89.0673	27.5251	3	20230224_TK_O-glycoproteome_Plasma1_RAX_OG-T_1.7010.7010.3.0.dta	20230224_TK_O-glycoproteome_Plasma1_RAX_OG-T_1.7010.7010.3.0.dta	20230224_TK_O-glycoproteome_Plasma1_RAX_OG-T_1	7010	1622.85	2315.06	772.359	0.00057	0.2483	1	1.10714	0	0	0	1	-1	0	-1	0	0	214503000			-1	-1
RAX-OG-GluC	P02790-HPX-24	P02790	HPX	24	30172400	14	3	1		TPLPPTSAHGNVAE	E		1390.7	2 2 2 0	H(2)N(2)A(2)	(N(H(A))(N(H(A))))	920	0 1 0 0;0 2 0 0;1 1 0 0;1 1 1 0;1 2 0 0;1 2 1 0;2 2 0 0;2 2 1 0;	1312.46	1	67.3838	73.0584	56.8453	4	20230224_TK_O-glycoproteome_Plasma1_RAX_OG-G_3.6244.6244.3.0.dta	20230224_TK_O-glycoproteome_Plasma1_RAX_OG-G_3.6244.6244.3.0.dta	20230224_TK_O-glycoproteome_Plasma1_RAX_OG-G_3	6244	1615.59	2703.15	901.723	0.00196	0.72372	1	1.11538	0	0	0	0	3.08655e-50	1.85677e-51	-1	0	1.85677e-51	129503000			-1	-1
RAX-OG-GluC	P02790-HPX-24	P02790	HPX	24	45323400	14	2	1		TPLPPTSAHGNVAE	E		1390.7	1 1 0 0	H(1)N(1)	(N(H))	2097	0 1 0 0;	365.132	1	67.3238	94.6962	16.4894	2	20230224_TK_O-glycoproteome_Plasma1_RAX_OG-G_3.6703.6703.2.0.dta	20230224_TK_O-glycoproteome_Plasma1_RAX_OG-G_3.6703.6703.2.0.dta	20230224_TK_O-glycoproteome_Plasma1_RAX_OG-G_3	6703	1743.62	1755.83	878.419	0.00143	0.81292	1	1.42308	0	0	0	1	-1	0	-1	0	0	113192000			-1	-1
RAX-OG-Tryp	Q92954-PRG4-991	Q92954	PRG4	991	7548140	18	4	1		TITTTEIMNKPEETAKPK	K		2032.06	1 1 1 0	H(1)N(1)A(1)	(N(H(A)))	1142	0 1 0 0;1 1 0 0;	656.228	1	67.2784	89.9702	25.1366	3	20230224_TK_O-glycoproteome_Plasma1_RAX_OG-T_3.10079.10079.4.1.dta	20230224_TK_O-glycoproteome_Plasma1_RAX_OG-T_3.10079.10079.4.1.dta	20230224_TK_O-glycoproteome_Plasma1_RAX_OG-T_3	10079	2301.84	2688.29	672.829	0.00154	0.57204	1	1.05882	0	0	0	1	-1	0	-1	0	0	34720500			-1	-1
RAX-OG	Q92954-PRG4-376	Q92954	PRG4	376	125621000	8	3	1		TTPKEPAP	P		840.446	2 2 2 0	H(2)N(2)A(2)	(N(H(A))(N(H(A))))	920	0 1 0 0;0 2 0 0;1 1 0 0;1 1 1 0;1 2 0 0;1 2 1 0;2 2 0 0;2 2 1 0;	1312.46	1	67.2622	56.6801	86.9148	4	20230224_TK_O-glycoproteome_Plasma_RAX_OG-1_20230307164623.4157.4157.3.0.dta	20230224_TK_O-glycoproteome_Plasma_RAX_OG-1_20230307164623.4157.4157.3.0.dta	20230224_TK_O-glycoproteome_Plasma_RAX_OG-1_20230307164623	4157	994.732	2152.9	718.306	0.00123	0.57055	1	1.35714	0	0	0	0	3.51325e-17	4.14533e-18	-1	0	4.14533e-18	391203000			-1	-1
RAX-OG	Q92954-PRG4-485	Q92954	PRG4	485	759809	16	3	1		TAPKKPAPTTPKEPAP	P		1630.92	2 3 2 0	H(2)N(3)A(2)	(N(H(A)(N))(N(H(A))))	632	0 1 0 0;0 2 0 0;1 1 0 0;1 1 1 0;1 2 0 0;1 2 1 0;1 3 0 0;1 3 1 0;2 2 0 0;2 2 1 0;2 2 2 0;2 3 0 0;2 3 1 0;	1515.53	1	67.233	50.4905	98.3262	4	20230224_TK_O-glycoproteome_Plasma_RAX_OG-2_20230307204856.6751.6751.3.0.dta	20230224_TK_O-glycoproteome_Plasma_RAX_OG-2_20230307204856.6751.6751.3.0.dta	20230224_TK_O-glycoproteome_Plasma_RAX_OG-2_20230307204856	6751	1644.61	3146.45	1049.49	0.00188	0.59839	0.92857	0.9	0	0	0	0	2.55433e-83	1.9817e-84	-1	0	1.9817e-84	3789150			-1	-1
RAX-OG	P01042-KNG1-546	P01042	KNG1	546	59106900	11	3	1		TPIPSLAKPGV	V		1079.65	2 2 2 0	H(2)N(2)A(2)	(N(H(A))(N(H(A))))	920	0 1 0 0;0 2 0 0;1 1 0 0;1 1 1 0;1 2 0 0;1 2 1 0;2 2 0 0;2 2 1 0;	1312.46	1	67.2048	59.0447	82.3591	4	20230224_TK_O-glycoproteome_Plasma_RAX_OG-2.11338.11338.3.0.dta	20230224_TK_O-glycoproteome_Plasma_RAX_OG-2.11338.11338.3.0.dta	20230224_TK_O-glycoproteome_Plasma_RAX_OG-2	11338	2886.47	2392.11	798.041	0.00665	2.78095	1	1.05	0	0	0	0	1.44828e-32	9.882e-34	-1	0	9.882e-34	212179000			-1	-1
RAX-OG-AspN	P02790-HPX-24	P02790	HPX	24	181115000	13	3	1		TPLPPTSAHGNVA	A		1261.65	1 1 1 0	H(1)N(1)A(1)	(N(H(A)))	1142	0 1 0 0;1 1 0 0;	656.228	1	67.1933	90.9801	23.0177	3	20230224_TK_O-glycoproteome_Plasma1_RAX_OG-A_3.6070.6070.3.0.dta	20230224_TK_O-glycoproteome_Plasma1_RAX_OG-A_3.6070.6070.3.0.dta	20230224_TK_O-glycoproteome_Plasma1_RAX_OG-A_3	6070	1472.2	1917.88	639.966	0.00096	0.50098	1	1.125	0	0	0	1	-1	0	-1	0	0	503583000			-1	-1
RAX-OG-GluC	P01042-KNG1-408	P01042	KNG1	408	1891220	15	3	1		SMAPAQDEERDSGKE	E		1649.71	0 1 0 0	N(1)	(N)	2917		203.079	1	67.1886	97.8986	10.1559	1	20230224_TK_O-glycoproteome_Plasma1_RAX_OG-G_3.2925.2925.3.0.dta	20230224_TK_O-glycoproteome_Plasma1_RAX_OG-G_3.2925.2925.3.0.dta	20230224_TK_O-glycoproteome_Plasma1_RAX_OG-G_3	2925	746.209	1852.79	618.267	0.00076	0.41061	1	1.32143	0	0	0	1	-1	0	-1	0	0	5448490			-1	-1
RAX-OG-GluC	P01042-KNG1-408	P01042	KNG1	408	87450500	15	3	1		SMAPAQDEERDSGKE	E		1649.71	1 1 1 0	H(1)N(1)A(1)	(N(H(A)))	1142	0 1 0 0;1 1 0 0;	656.228	1	67.1807	87.9325	28.6417	3	20230224_TK_O-glycoproteome_Plasma1_RAX_OG-G_2.3659.3659.3.0.dta	20230224_TK_O-glycoproteome_Plasma1_RAX_OG-G_2.3659.3659.3.0.dta	20230224_TK_O-glycoproteome_Plasma1_RAX_OG-G_2	3659	920.056	2305.94	769.317	0.00103	0.4466	1	1.21429	0	0	0	1	-1	0	-1	0	0	288719000			-1	-1
RAX-OG-Tryp	Q92954-PRG4-991	Q92954	PRG4	991	21090700	18	4	1		TITTTEIMNKPEETAKPK	K		2032.06	2 2 2 0	H(2)N(2)A(2)	(N(H(A))(N(H(A))))	920	0 1 0 0;0 2 0 0;1 1 0 0;1 1 1 0;1 2 0 0;1 2 1 0;2 2 0 0;2 2 1 0;	1312.46	1	67.171	56.669	86.6748	4	20230224_TK_O-glycoproteome_Plasma1_RAX_OG-T_2.9266.9266.4.1.dta	20230224_TK_O-glycoproteome_Plasma1_RAX_OG-T_2.9266.9266.4.1.dta	20230224_TK_O-glycoproteome_Plasma1_RAX_OG-T_2	9266	2102.41	3344.52	836.885	0.00076	0.22644	1	0.94118	0	0	0	0	5.59946e-22	9.25805e-23	-1	0	9.25805e-23	131547000			-1	-1
RAX-OG-GluC	P01042-KNG1-408	P01042	KNG1	408	54357500	15	3	1		SMAPAQDEERDSGKE	E		1649.71	1 1 1 0	H(1)N(1)A(1)	(N(H(A)))	1142	0 1 0 0;1 1 0 0;	656.228	1	67.1186	90.3579	23.9599	3	20230224_TK_O-glycoproteome_Plasma2_RAX_OG-G_1.3925.3925.3.0.dta	20230224_TK_O-glycoproteome_Plasma2_RAX_OG-G_1.3925.3925.3.0.dta	20230224_TK_O-glycoproteome_Plasma2_RAX_OG-G_1	3925	964.381	2305.94	769.317	0.00098	0.42708	1	1.28571	0	0	0	1	-1	0	-1	0	0	175274000			-1	-1
RAX-OG	P01042-KNG1-546	P01042	KNG1	546	281322000	11	2	1		TPIPSLAKPGV	V		1079.65	1 1 1 0	H(1)N(1)A(1)	(N(A)(H))	124	0 1 0 0;0 1 1 0;1 1 0 0;	656.228	1	67.1149	80.5878	42.0938	4	20230224_TK_O-glycoproteome_Plasma_RAX_OG-1_20230307164623.11106.11106.2.0.dta	20230224_TK_O-glycoproteome_Plasma_RAX_OG-1_20230307164623.11106.11106.2.0.dta	20230224_TK_O-glycoproteome_Plasma_RAX_OG-1_20230307164623	11106	2805.53	1735.88	868.442	0.00268	1.54436	1	1.25	0	0	0	1	-1	0	-1	0	0	726679000			-1	-1
RAX-OG-GluC	P01042-KNG1-408	P01042	KNG1	408	1747590	15	2	1		SMAPAQDEERDSGKE	E		1649.71	1 1 0 0	H(1)N(1)	(N(H))	2097	0 1 0 0;	365.132	1	67.0873	94.4363	16.2962	2	20230224_TK_O-glycoproteome_Plasma1_RAX_OG-G_3.3388.3388.2.0.dta	20230224_TK_O-glycoproteome_Plasma1_RAX_OG-G_3.3388.3388.2.0.dta	20230224_TK_O-glycoproteome_Plasma1_RAX_OG-G_3	3388	855.581	2014.84	1007.92	0.00264	1.30995	1	1.35714	0	0	0	1	-1	0	-1	0	0	4302240			-1	-1
RAX-OG	Q92954-PRG4-485	Q92954	PRG4	485	34582600	16	4	1		TAPKKPAPTTPKEPAP	P		1630.92	3 3 3 0	H(3)N(3)A(3)	(N(H))(N(H(A(A)))(N(H(A))))	2108	0 1 0 0;0 2 0 0;0 3 0 0;1 1 0 0;1 1 1 0;1 1 2 0;1 2 0 0;1 2 1 0;1 2 2 0;1 3 0 0;1 3 1 0;1 3 2 0;2 2 0 0;2 2 1 0;2 2 2 0;2 2 3 0;2 3 0 0;2 3 1 0;2 3 2 0;2 3 3 0;3 3 0 0;3 3 1 0;3 3 2 0;	1968.68	1	66.9336	39.0944	118.635	4	20230224_TK_O-glycoproteome_Plasma_RAX_OG-1_20230307164623.6963.6963.4.1.dta	20230224_TK_O-glycoproteome_Plasma_RAX_OG-1_20230307164623.6963.6963.4.1.dta	20230224_TK_O-glycoproteome_Plasma_RAX_OG-1_20230307164623	6963	1673.65	3599.6	900.656	0.00337	0.937	0.79167	0.76667	0	0	0	0	1.38752e-22	2.42941e-23	-1	0	2.42941e-23	233174000			-1	-1
RAX-OG-Tryp	Q92954-PRG4-376	Q92954	PRG4	376	278167000	8	2	1		TTPKEPAP	P		840.446	2 2 2 0	H(2)N(2)A(2)	(N(H(A))(N(H(A))))	920	0 1 0 0;0 2 0 0;1 1 0 0;1 1 1 0;1 2 0 0;1 2 1 0;2 2 0 0;2 2 1 0;	1312.46	1	66.8752	48.3922	101.201	4	20230224_TK_O-glycoproteome_Plasma1_RAX_OG-T_2.4306.4306.2.0.dta	20230224_TK_O-glycoproteome_Plasma1_RAX_OG-T_2.4306.4306.2.0.dta	20230224_TK_O-glycoproteome_Plasma1_RAX_OG-T_2	4306	975.475	2152.9	1076.95	0.00115	0.53246	1	1.21429	0	0	0	0	3.35353e-50	1.67686e-50	-1	0	1.67686e-50	865668000			-1	-1
RAX-OG	P01042-KNG1-546	P01042	KNG1	546	56453700	11	3	1		TPIPSLAKPGV	V		1079.65	2 2 2 0	H(2)N(2)A(2)	(N(H(A))(N(H(A))))	920	0 1 0 0;0 2 0 0;1 1 0 0;1 1 1 0;1 2 0 0;1 2 1 0;2 2 0 0;2 2 1 0;	1312.46	1	66.8453	60.5678	78.5034	4	20230224_TK_O-glycoproteome_Plasma_RAX_OG-2_20230307204856.11372.11372.3.0.dta	20230224_TK_O-glycoproteome_Plasma_RAX_OG-2_20230307204856.11372.11372.3.0.dta	20230224_TK_O-glycoproteome_Plasma_RAX_OG-2_20230307204856	11372	2913.14	2392.11	798.041	0.00681	2.84867	1	1.15	0	0	0	0	2.74066e-65	1.10714e-66	-1	0	1.10714e-66	200743000			-1	-1
RAX-OG-GluC	P02790-HPX-24	P02790	HPX	24	71623000	14	2	1		TPLPPTSAHGNVAE	E		1390.7	1 1 1 0	H(1)N(1)A(1)	(N(H(A)))	1142	0 1 0 0;1 1 0 0;	656.228	1	66.8229	86.6493	30.0023	3	20230224_TK_O-glycoproteome_Plasma1_RAX_OG-G_2.6644.6644.2.0.dta	20230224_TK_O-glycoproteome_Plasma1_RAX_OG-G_2.6644.6644.2.0.dta	20230224_TK_O-glycoproteome_Plasma1_RAX_OG-G_2	6644	1711.52	2046.92	1023.97	0.00059	0.28962	1	1.34615	0	0	0	1	-1	0	-1	0	0	210896000			-1	-1
RAX-OG	Q92954-PRG4-667	Q92954	PRG4	667	13107800	16	3	1		TTPKAAAPNTPKEPAP	P		1590.85	2 2 2 0	H(2)N(2)A(2)	(N(H(A))(N(H(A))))	920	0 1 0 0;0 2 0 0;1 1 0 0;1 1 1 0;1 2 0 0;1 2 1 0;2 2 0 0;2 2 1 0;	1312.46	1	66.7937	58.8444	81.5566	4	20230224_TK_O-glycoproteome_Plasma_RAX_OG-1_20230307164623.7404.7404.3.0.dta	20230224_TK_O-glycoproteome_Plasma_RAX_OG-1_20230307164623.7404.7404.3.0.dta	20230224_TK_O-glycoproteome_Plasma_RAX_OG-1_20230307164623	7404	1787.8	2903.31	968.44	0.00234	0.80506	1	0.96667	0	0	0	0	2.80462e-16	3.80074e-17	-1	0	3.80074e-17	63049100			-1	-1
RAX-OG-Tryp	P02647-APOA1-221	P02647	APOA1	221	93997400	10	3	1		TEHLSTLSEK	K		1144.58	1 1 1 0	H(1)N(1)A(1)	(N(H(A)))	1142	0 1 0 0;1 1 0 0;	656.228	1	66.7678	89.9165	23.7773	3	20230224_TK_O-glycoproteome_Plasma1_RAX_OG-T_2.4280.4280.3.2.dta	20230224_TK_O-glycoproteome_Plasma1_RAX_OG-T_2.4280.4280.3.2.dta	20230224_TK_O-glycoproteome_Plasma1_RAX_OG-T_2	4280	970.388	1800.81	600.942	0.00067	0.37362	1	1.5	0	0	0	1	-1	0	-1	0	0	240423000			-1	-1
RAX-OG-GluC	P02790-HPX-24	P02790	HPX	24	27380600	14	3	1		TPLPPTSAHGNVAE	E		1390.7	1 1 2 0	H(1)N(1)A(2)	(N(A)(H(A)))	23	0 1 0 0;0 1 1 0;1 1 0 0;1 1 1 0;	947.323	1	66.7073	85.4423	31.9136	4	20230224_TK_O-glycoproteome_Plasma1_RAX_OG-G_3.7149.7149.3.0.dta	20230224_TK_O-glycoproteome_Plasma1_RAX_OG-G_3.7149.7149.3.0.dta	20230224_TK_O-glycoproteome_Plasma1_RAX_OG-G_3	7149	1868.37	2338.02	780.012	0.0016	0.68404	1	1.23077	0	0	0	1	-1	0	-1	0	0	94295800			-1	-1
RAX-OG-AspN	P02790-HPX-24	P02790	HPX	24	96999200	13	3	1		TPLPPTSAHGNVA	A		1261.65	1 1 1 0	H(1)N(1)A(1)	(N(H(A)))	1142	0 1 0 0;1 1 0 0;	656.228	1	66.6508	90.4871	22.3834	3	20230224_TK_O-glycoproteome_Plasma2_RAX_OG-A_3.6865.6865.3.0.dta	20230224_TK_O-glycoproteome_Plasma2_RAX_OG-A_3.6865.6865.3.0.dta	20230224_TK_O-glycoproteome_Plasma2_RAX_OG-A_3	6865	1417.51	1917.88	639.966	0.00132	0.69025	1	1.16667	0	0	0	1	-1	0	-1	0	0	266255000			-1	-1
RAX-OG-AspN	P02790-HPX-24	P02790	HPX	24	197193000	13	3	1		TPLPPTSAHGNVA	A		1261.65	1 1 1 0	H(1)N(1)A(1)	(N(H(A)))	1142	0 1 0 0;1 1 0 0;	656.228	1	66.6084	90.021	23.1279	3	20230224_TK_O-glycoproteome_Plasma1_RAX_OG-A_1.5838.5838.3.0.dta	20230224_TK_O-glycoproteome_Plasma1_RAX_OG-A_1.5838.5838.3.0.dta	20230224_TK_O-glycoproteome_Plasma1_RAX_OG-A_1	5838	1403.56	1917.88	639.966	0.00115	0.60109	1	1.16667	0	0	0	1	-1	0	-1	0	0	551839000			-1	-1
RAX-OG-Tryp	P01042-KNG1-546	P01042	KNG1	546	34859500	11	3	1		TPIPSLAKPGV	V		1079.65	2 2 2 0	H(2)N(2)A(2)	(N(H(A))(N(H(A))))	920	0 1 0 0;0 2 0 0;1 1 0 0;1 1 1 0;1 2 0 0;1 2 1 0;2 2 0 0;2 2 1 0;	1312.46	1	66.5932	62.8967	73.4581	4	20230224_TK_O-glycoproteome_Plasma1_RAX_OG-T_1.13479.13479.3.0.dta	20230224_TK_O-glycoproteome_Plasma1_RAX_OG-T_1.13479.13479.3.0.dta	20230224_TK_O-glycoproteome_Plasma1_RAX_OG-T_1	13479	3269.34	2392.1	798.04	0.00349	1.46036	1	1.2	0	0	0	0	5.88009e-30	6.91438e-31	-1	0	6.91438e-31	121535000			-1	-1
RAX-OG-AspN	Q13790-APOF-269	Q13790	APOF	269	43921800	18	3	1	I	DAJISQPETTKEGLRAIS	S		1929.99	1 1 1 0	H(1)N(1)A(1)	(N(H(A)))	1142	0 1 0 0;1 1 0 0;	656.228	5	66.5848	86.2708	30.0251	3	20230224_TK_O-glycoproteome_Plasma1_RAX_OG-A_2.11752.11752.3.0.dta	20230224_TK_O-glycoproteome_Plasma1_RAX_OG-A_2.11752.11752.3.0.dta	20230224_TK_O-glycoproteome_Plasma1_RAX_OG-A_2	11752	3048.08	2586.22	862.744	0.00232	0.89854	1	1.17647	0	0	0	1	-1	0	-1	0	0	189518000			-1	-1
RAX-OG	P01042-KNG1-546	P01042	KNG1	546	56453700	11	3	1		TPIPSLAKPGV	V		1079.65	2 2 2 0	H(2)N(2)A(2)	(N(H(A))(N(H(A))))	920	0 1 0 0;0 2 0 0;1 1 0 0;1 1 1 0;1 2 0 0;1 2 1 0;2 2 0 0;2 2 1 0;	1312.46	1	66.5764	58.3531	81.8481	4	20230224_TK_O-glycoproteome_Plasma_RAX_OG-2_20230307204856.11260.11260.3.0.dta	20230224_TK_O-glycoproteome_Plasma_RAX_OG-2_20230307204856.11260.11260.3.0.dta	20230224_TK_O-glycoproteome_Plasma_RAX_OG-2_20230307204856	11260	2881.46	2392.11	798.041	0.00649	2.71323	1	1.05	0	0	0	0	2.63874e-68	1.42745e-69	-1	0	1.42745e-69	200743000			-1	-1
RAX-OG	Q92954-PRG4-485	Q92954	PRG4	485	7272620	16	3	1		TAPKKPAPTTPKEPAP	P		1630.92	3 3 3 0	H(3)N(3)A(3)	(N(H))(N(H(A(A)))(N(H(A))))	2108	0 1 0 0;0 2 0 0;0 3 0 0;1 1 0 0;1 1 1 0;1 1 2 0;1 2 0 0;1 2 1 0;1 2 2 0;1 3 0 0;1 3 1 0;1 3 2 0;2 2 0 0;2 2 1 0;2 2 2 0;2 2 3 0;2 3 0 0;2 3 1 0;2 3 2 0;2 3 3 0;3 3 0 0;3 3 1 0;3 3 2 0;	1968.68	1	66.5606	43.2372	109.875	4	20230224_TK_O-glycoproteome_Plasma_RAX_OG-2_20230307204856.6684.6684.3.0.dta	20230224_TK_O-glycoproteome_Plasma_RAX_OG-2_20230307204856.6684.6684.3.0.dta	20230224_TK_O-glycoproteome_Plasma_RAX_OG-2_20230307204856	6684	1627.81	3599.6	1200.54	0.00099	0.2761	0.79167	0.83333	0	0	0	0	6.78727e-94	5.83441e-95	-1	0	5.83441e-95	50493200			-1	-1
RAX-OG-GluC	P01042-KNG1-408	P01042	KNG1	408	8434760	15	2	1		SMAPAQDEERDSGKE	E		1649.71	1 1 1 0	H(1)N(1)A(1)	(N(H(A)))	1142	0 1 0 0;1 1 0 0;	656.228	1	66.513	88.3097	26.0336	3	20230224_TK_O-glycoproteome_Plasma2_RAX_OG-G_1.3544.3544.2.0.dta	20230224_TK_O-glycoproteome_Plasma2_RAX_OG-G_1.3544.3544.2.0.dta	20230224_TK_O-glycoproteome_Plasma2_RAX_OG-G_1	3544	874.676	2305.94	1153.47	0.00153	0.66386	1	1.32143	0	0	0	1	-1	0	-1	0	0	27848700			-1	-1
RAX-OG-Tryp	Q13790-APOF-269	Q13790	APOF	269	43742300	11	2	1	I	DAJISQPETTK	K		1203.59	1 1 1 0	H(1)N(1)A(1)	(N(H(A)))	1142	0 1 0 0;1 1 0 0;	656.228	5	66.4934	85.6268	30.9598	3	20230224_TK_O-glycoproteome_Plasma2_RAX_OG-T_2.4445.4445.2.0.dta	20230224_TK_O-glycoproteome_Plasma2_RAX_OG-T_2.4445.4445.2.0.dta	20230224_TK_O-glycoproteome_Plasma2_RAX_OG-T_2	4445	852.282	1859.81	930.411	0.00119	0.63814	1	1.45	0	0	0	1	-1	0	-1	0	0	128708000			-1	-1
RAX-OG-Tryp	P01042-KNG1-401	P01042	KNG1	401	5104760	21	4	1		TVSPPHTSMAPAQDEERDSGK	K		2240.02	2 2 2 0	H(2)N(2)A(2)	(N(H(A))(N(H(A))))	920	0 1 0 0;0 2 0 0;1 1 0 0;1 1 1 0;1 2 0 0;1 2 1 0;2 2 0 0;2 2 1 0;	1312.46	1	66.4605	60.8249	76.9267	4	20230224_TK_O-glycoproteome_Plasma1_RAX_OG-T_2.7751.7751.4.1.dta	20230224_TK_O-glycoproteome_Plasma1_RAX_OG-T_2.7751.7751.4.1.dta	20230224_TK_O-glycoproteome_Plasma1_RAX_OG-T_2	7751	1734.8	3552.49	888.877	0.00751	2.1127	1	0.875	0	0	0	0	1.16362e-19	1.26201e-20	-1	0	1.26201e-20	29753200			-1	-1
RAX-OG-GluC	P02790-HPX-24	P02790	HPX	24	48832700	14	2	1		TPLPPTSAHGNVAE	E		1390.7	1 1 0 0	H(1)N(1)	(N(H))	2097	0 1 0 0;	365.132	1	66.4416	93.4424	16.2973	2	20230224_TK_O-glycoproteome_Plasma1_RAX_OG-G_1.6599.6599.2.0.dta	20230224_TK_O-glycoproteome_Plasma1_RAX_OG-G_1.6599.6599.2.0.dta	20230224_TK_O-glycoproteome_Plasma1_RAX_OG-G_1	6599	1663.39	1755.83	878.418	0.00097	0.5498	1	1.42308	0	0	0	1	-1	0	-1	0	0	122646000			-1	-1
RAX-OG-GluC	P01042-KNG1-408	P01042	KNG1	408	2056550	15	2	1		SMAPAQDEERDSGKE	E		1649.71	0 1 0 0	N(1)	(N)	2917		203.079	1	66.4252	96.239	11.0567	1	20230224_TK_O-glycoproteome_Plasma2_RAX_OG-G_3.3761.3761.2.0.dta	20230224_TK_O-glycoproteome_Plasma2_RAX_OG-G_3.3761.3761.2.0.dta	20230224_TK_O-glycoproteome_Plasma2_RAX_OG-G_3	3761	913.509	1852.79	926.898	0.00126	0.68048	1	1.35714	0	0	0	1	-1	0	-1	0	0	3859720			-1	-1
RAX-OG-GluC	P01042-KNG1-408	P01042	KNG1	408	83784700	15	3	1		SMAPAQDEERDSGKE	E		1649.71	1 1 1 0	H(1)N(1)A(1)	(N(H(A)))	1142	0 1 0 0;1 1 0 0;	656.228	1	66.2886	86.15	29.403	3	20230224_TK_O-glycoproteome_Plasma1_RAX_OG-G_2.3535.3535.3.0.dta	20230224_TK_O-glycoproteome_Plasma1_RAX_OG-G_2.3535.3535.3.0.dta	20230224_TK_O-glycoproteome_Plasma1_RAX_OG-G_2	3535	888.772	2305.94	769.317	0.00109	0.47392	1	1.17857	0	0	0	1	-1	0	-1	0	0	276686000			-1	-1
RAX-OG-Tryp	Q92954-PRG4-757	Q92954	PRG4	757	34485700	11	3	1		TAPTTPKEPAP	P		1109.58	2 2 2 0	H(2)N(2)A(2)	(N(H(A))(N(H(A))))	920	0 1 0 0;0 2 0 0;1 1 0 0;1 1 1 0;1 2 0 0;1 2 1 0;2 2 0 0;2 2 1 0;	1312.46	1	66.2547	64.6758	69.1871	4	20230224_TK_O-glycoproteome_Plasma1_RAX_OG-T_3.7666.7666.3.0.dta	20230224_TK_O-glycoproteome_Plasma1_RAX_OG-T_3.7666.7666.3.0.dta	20230224_TK_O-glycoproteome_Plasma1_RAX_OG-T_3	7666	1717.41	2422.04	808.018	-0.00025	-0.1035	1	1.25	0	0	0	0	3.01852e-24	2.99568e-25	-1	0	2.99568e-25	142401000			-1	-1
RAX-OG-AspN	P01042-KNG1-546	P01042	KNG1	546	20151700	11	3	1		TPIPSLAKPGV	V		1079.65	2 2 2 0	H(2)N(2)A(2)	(N(H(A))(N(H(A))))	920	0 1 0 0;0 2 0 0;1 1 0 0;1 1 1 0;1 2 0 0;1 2 1 0;2 2 0 0;2 2 1 0;	1312.46	1	66.232	64.5931	69.2756	4	20230224_TK_O-glycoproteome_Plasma1_RAX_OG-A_3.12612.12612.3.0.dta	20230224_TK_O-glycoproteome_Plasma1_RAX_OG-A_3.12612.12612.3.0.dta	20230224_TK_O-glycoproteome_Plasma1_RAX_OG-A_3	12612	3288.81	2392.1	798.039	0.00086	0.35924	1	1.3	0	0	0	0	1.22413e-23	1.79635e-24	-1	0	1.79635e-24	69262900			-1	-1
RAX-OG-Tryp	P05155-SERPING1-27	P05155	SERPING1	27	191953000	14	2	1		TSSSSQDPESLQDR	R		1536.68	1 1 1 0	H(1)N(1)A(1)	(N(H(A)))	1142	0 1 0 0;1 1 0 0;	656.228	1	66.2023	86.9376	27.694	3	20230224_TK_O-glycoproteome_Plasma1_RAX_OG-T_3.5034.5034.2.0.dta	20230224_TK_O-glycoproteome_Plasma1_RAX_OG-T_3.5034.5034.2.0.dta	20230224_TK_O-glycoproteome_Plasma1_RAX_OG-T_3	5034	1123.09	2192.91	1096.96	0.00026	0.11848	1	1.38462	0	0	0	1	-1	0	-1	0	0	573365000			-1	-1
RAX-OG-GluC	P01042-KNG1-408	P01042	KNG1	408	51893300	15	3	1		SMAPAQDEERDSGKE	E		1649.71	1 1 1 0	H(1)N(1)A(1)	(N(H(A)))	1142	0 1 0 0;1 1 0 0;	656.228	1	66.1826	86.8767	27.7507	3	20230224_TK_O-glycoproteome_Plasma1_RAX_OG-G_2.3904.3904.3.0.dta	20230224_TK_O-glycoproteome_Plasma1_RAX_OG-G_2.3904.3904.3.0.dta	20230224_TK_O-glycoproteome_Plasma1_RAX_OG-G_2	3904	982.81	2305.94	769.317	0.00173	0.75233	1	1.25	0	0	0	1	-1	0	-1	0	0	167075000			-1	-1
RAX-OG-GluC	P02790-HPX-24	P02790	HPX	24	83564200	14	2	1		TPLPPTSAHGNVAE	E		1390.7	1 1 1 0	H(1)N(1)A(1)	(N(A)(H))	124	0 1 0 0;0 1 1 0;1 1 0 0;	656.228	1	66.1628	83.5407	33.8895	4	20230224_TK_O-glycoproteome_Plasma2_RAX_OG-G_2.7536.7536.2.0.dta	20230224_TK_O-glycoproteome_Plasma2_RAX_OG-G_2.7536.7536.2.0.dta	20230224_TK_O-glycoproteome_Plasma2_RAX_OG-G_2	7536	1858.87	2046.92	1023.97	0.00059	0.28864	1	1.26923	0	0	0	1	-1	0	-1	0	0	246256000			-1	-1
RAX-OG-AspN	Q13790-APOF-269	Q13790	APOF	269	63825800	18	3	1	I	DAJISQPETTKEGLRAIS	S		1929.99	1 1 1 0	H(1)N(1)A(1)	(N(H(A)))	1142	0 1 0 0;1 1 0 0;	656.228	5	66.0827	86.0867	28.9324	3	20230224_TK_O-glycoproteome_Plasma1_RAX_OG-A_1.12062.12062.3.0.dta	20230224_TK_O-glycoproteome_Plasma1_RAX_OG-A_1.12062.12062.3.0.dta	20230224_TK_O-glycoproteome_Plasma1_RAX_OG-A_1	12062	3080.86	2586.22	862.744	0.00231	0.89506	1	1.05882	0	0	0	1	-1	0	-1	0	0	278572000			-1	-1
RAX-OG-GluC	P02790-HPX-24	P02790	HPX	24	101053000	14	2	1		TPLPPTSAHGNVAE	E		1390.7	1 1 1 0	H(1)N(1)A(1)	(N(A)(H))	124	0 1 0 0;0 1 1 0;1 1 0 0;	656.228	1	66.0797	82.8989	34.844	4	20230224_TK_O-glycoproteome_Plasma2_RAX_OG-G_3.7540.7540.2.0.dta	20230224_TK_O-glycoproteome_Plasma2_RAX_OG-G_3.7540.7540.2.0.dta	20230224_TK_O-glycoproteome_Plasma2_RAX_OG-G_3	7540	1856.66	2046.92	1023.97	0.00115	0.56417	1	1.26923	0	0	0	1	-1	0	-1	0	0	299811000			-1	-1
RAX-OG-GluC	P02790-HPX-24	P02790	HPX	24	94976800	14	2	1		TPLPPTSAHGNVAE	E		1390.7	1 1 1 0	H(1)N(1)A(1)	(N(H(A)))	1142	0 1 0 0;1 1 0 0;	656.228	1	66.0649	84.9098	31.067	3	20230224_TK_O-glycoproteome_Plasma1_RAX_OG-G_3.6467.6467.2.0.dta	20230224_TK_O-glycoproteome_Plasma1_RAX_OG-G_3.6467.6467.2.0.dta	20230224_TK_O-glycoproteome_Plasma1_RAX_OG-G_3	6467	1677.76	2046.92	1023.97	0.00117	0.57101	1	1.26923	0	0	0	1	-1	0	-1	0	0	282531000			-1	-1
RAX-OG-AspN	P02790-HPX-24	P02790	HPX	24	227686000	13	3	1		TPLPPTSAHGNVA	A		1261.65	1 1 1 0	H(1)N(1)A(1)	(N(H(A)))	1142	0 1 0 0;1 1 0 0;	656.228	1	66.048	89.2591	22.9415	3	20230224_TK_O-glycoproteome_Plasma1_RAX_OG-A_1.6085.6085.3.0.dta	20230224_TK_O-glycoproteome_Plasma1_RAX_OG-A_1.6085.6085.3.0.dta	20230224_TK_O-glycoproteome_Plasma1_RAX_OG-A_1	6085	1466.02	1917.88	639.966	0.00107	0.55729	1	1.125	0	0	0	1	-1	0	-1	0	0	636773000			-1	-1
RAX-OG-Tryp	P02647-APOA1-221	P02647	APOA1	221	87595500	10	3	1		TEHLSTLSEK	K		1144.58	1 1 1 0	H(1)N(1)A(1)	(N(H(A)))	1142	0 1 0 0;1 1 0 0;	656.228	1	66.0367	88.9069	23.5634	3	20230224_TK_O-glycoproteome_Plasma1_RAX_OG-T_3.4279.4279.3.1.dta	20230224_TK_O-glycoproteome_Plasma1_RAX_OG-T_3.4279.4279.3.1.dta	20230224_TK_O-glycoproteome_Plasma1_RAX_OG-T_3	4279	968.72	1800.81	600.942	0.0005	0.277	1	1.5	0	0	0	1	-1	0	-1	0	0	221433000			-1	-1
RAX-OG-AspN	Q92954-PRG4-485	Q92954	PRG4	485	4244610	16	4	1		TAPKKPAPTTPKEPAP	P		1630.92	3 3 3 0	H(3)N(3)A(3)	(N(H))(N(H(A(A)))(N(H(A))))	2108	0 1 0 0;0 2 0 0;0 3 0 0;1 1 0 0;1 1 1 0;1 1 2 0;1 2 0 0;1 2 1 0;1 2 2 0;1 3 0 0;1 3 1 0;1 3 2 0;2 2 0 0;2 2 1 0;2 2 2 0;2 2 3 0;2 3 0 0;2 3 1 0;2 3 2 0;2 3 3 0;3 3 0 0;3 3 1 0;3 3 2 0;	1968.68	1	65.974	36.3263	121.034	4	20230224_TK_O-glycoproteome_Plasma2_RAX_OG-A_1.8551.8551.4.1.dta	20230224_TK_O-glycoproteome_Plasma2_RAX_OG-A_1.8551.8551.4.1.dta	20230224_TK_O-glycoproteome_Plasma2_RAX_OG-A_1	8551	1700.54	3599.6	900.656	0.00449	1.24704	0.79167	0.73333	0	0	0	0	3.07087e-199	3.07087e-199	-1	0	3.07087e-199	26788600			-1	-1
RAX-OG-GluC	P01042-KNG1-408	P01042	KNG1	408	83426800	15	3	1		SMAPAQDEERDSGKE	E		1649.71	1 1 1 0	H(1)N(1)A(1)	(N(H(A)))	1142	0 1 0 0;1 1 0 0;	656.228	1	65.973	85.7459	29.2517	3	20230224_TK_O-glycoproteome_Plasma1_RAX_OG-G_3.3491.3491.3.1.dta	20230224_TK_O-glycoproteome_Plasma1_RAX_OG-G_3.3491.3491.3.1.dta	20230224_TK_O-glycoproteome_Plasma1_RAX_OG-G_3	3491	880.498	2305.94	769.317	0.00127	0.55198	1	1.21429	0	0	0	1	-1	0	-1	0	0	283508000			-1	-1
RAX-OG	P01042-KNG1-546	P01042	KNG1	546	21444900	11	2	1		TPIPSLAKPGV	V		1079.65	2 2 2 0	H(2)N(2)A(2)	(N(H(A))(N(H(A))))	920	0 1 0 0;0 2 0 0;1 1 0 0;1 1 1 0;1 2 0 0;1 2 1 0;2 2 0 0;2 2 1 0;	1312.46	1	65.9029	59.1877	78.374	4	20230224_TK_O-glycoproteome_Plasma_RAX_OG-1_20230307164623.11453.11453.2.0.dta	20230224_TK_O-glycoproteome_Plasma_RAX_OG-1_20230307164623.11453.11453.2.0.dta	20230224_TK_O-glycoproteome_Plasma_RAX_OG-1_20230307164623	11453	2902.41	2392.1	1196.56	0.00231	0.96749	1	1.2	0	0	0	0	9.76884e-16	1.82579e-16	-1	0	1.82579e-16	78468900			-1	-1
RAX-OG-Tryp	P01042-KNG1-401	P01042	KNG1	401	36799100	17	3	1		TVSPPHTSMAPAQDEER	R		1852.85	2 2 2 0	H(2)N(2)A(2)	(N(H(A))(N(H(A))))	920	0 1 0 0;0 2 0 0;1 1 0 0;1 1 1 0;1 2 0 0;1 2 1 0;2 2 0 0;2 2 1 0;	1312.46	1	65.8976	65.2806	67.0434	4	20230224_TK_O-glycoproteome_Plasma1_RAX_OG-T_1.8407.8407.3.0.dta	20230224_TK_O-glycoproteome_Plasma1_RAX_OG-T_1.8407.8407.3.0.dta	20230224_TK_O-glycoproteome_Plasma1_RAX_OG-T_1	8407	1960.96	3165.31	1055.77	0.00279	0.88027	1	1.0625	0	0	0	0	6.69449e-26	3.70759e-27	-1	0	3.70759e-27	196720000			-1	-1
RAX-OG-AspN	Q92954-PRG4-885	Q92954	PRG4	885	39839500	10	3	1		TPKALENSPK	K		1084.6	1 1 1 0	H(1)N(1)A(1)	(N(H(A)))	1142	0 1 0 0;1 1 0 0;	656.228	1	65.8598	88.1478	24.4679	3	20230224_TK_O-glycoproteome_Plasma1_RAX_OG-A_1.2798.2798.3.0.dta	20230224_TK_O-glycoproteome_Plasma1_RAX_OG-A_1.2798.2798.3.0.dta	20230224_TK_O-glycoproteome_Plasma1_RAX_OG-A_1	2798	680.169	1740.83	580.947	0.0001	0.05504	1	1.44444	0	0	0	1	-1	0	-1	0	0	97793300			-1	-1
RAX-OG-AspN	Q13790-APOF-269	Q13790	APOF	269	44850900	18	3	1	I	DAJISQPETTKEGLRAIS	S		1929.99	1 1 1 0	H(1)N(1)A(1)	(N(H(A)))	1142	0 1 0 0;1 1 0 0;	656.228	5	65.84	85.1312	30.0134	3	20230224_TK_O-glycoproteome_Plasma1_RAX_OG-A_3.11789.11789.3.0.dta	20230224_TK_O-glycoproteome_Plasma1_RAX_OG-A_3.11789.11789.3.0.dta	20230224_TK_O-glycoproteome_Plasma1_RAX_OG-A_3	11789	3053.61	2586.22	862.744	0.00231	0.8939	1	1.11765	0	0	0	1	-1	0	-1	0	0	192261000			-1	-1
RAX-OG-GluC	P02790-HPX-24	P02790	HPX	24	105414000	14	2	1		TPLPPTSAHGNVAE	E		1390.7	1 1 1 0	H(1)N(1)A(1)	(N(A)(H))	124	0 1 0 0;0 1 1 0;1 1 0 0;	656.228	1	65.8265	83.0567	33.8274	4	20230224_TK_O-glycoproteome_Plasma1_RAX_OG-G_3.6911.6911.2.0.dta	20230224_TK_O-glycoproteome_Plasma1_RAX_OG-G_3.6911.6911.2.0.dta	20230224_TK_O-glycoproteome_Plasma1_RAX_OG-G_3	6911	1802.6	2046.93	1023.97	0.0015	0.73516	1	1.30769	0	0	0	1	-1	0	-1	0	0	313612000			-1	-1
RAX-OG	Q92954-PRG4-376	Q92954	PRG4	376	227447000	8	2	1		TTPKEPAP	P		840.446	2 2 2 0	H(2)N(2)A(2)	(N(H(A))(N(H(A))))	920	0 1 0 0;0 2 0 0;1 1 0 0;1 1 1 0;1 2 0 0;1 2 1 0;2 2 0 0;2 2 1 0;	1312.46	1	65.8166	47.4426	99.9396	4	20230224_TK_O-glycoproteome_Plasma_RAX_OG-2_20230307204856.3922.3922.2.0.dta	20230224_TK_O-glycoproteome_Plasma_RAX_OG-2_20230307204856.3922.3922.2.0.dta	20230224_TK_O-glycoproteome_Plasma_RAX_OG-2_20230307204856	3922	961.029	2152.9	1076.95	0.00077	0.35595	1	1.21429	0	0	0	0	8.4845e-85	6.54002e-86	-1	0	6.54002e-86	702203000			-1	-1
RAX-OG-GluC	P02790-HPX-24	P02790	HPX	24	141093000	14	3	1		TPLPPTSAHGNVAE	E		1390.7	1 1 1 0	H(1)N(1)A(1)	(N(H(A)))	1142	0 1 0 0;1 1 0 0;	656.228	1	65.7914	89.4493	21.8552	3	20230224_TK_O-glycoproteome_Plasma1_RAX_OG-G_2.6859.6859.3.0.dta	20230224_TK_O-glycoproteome_Plasma1_RAX_OG-G_2.6859.6859.3.0.dta	20230224_TK_O-glycoproteome_Plasma1_RAX_OG-G_2	6859	1770.51	2046.92	682.98	0.00083	0.4054	1	1.15385	0	0	0	1	-1	0	-1	0	0	417499000			-1	-1
RAX-OG-Tryp	Q92954-PRG4-991	Q92954	PRG4	991	8777960	18	4	1		TITTTEIMNKPEETAKPK	K		2032.06	1 1 1 0	H(1)N(1)A(1)	(N(H(A)))	1142	0 1 0 0;1 1 0 0;	656.228	1	65.7899	89.7738	21.2486	3	20230224_TK_O-glycoproteome_Plasma1_RAX_OG-T_2.10048.10048.4.1.dta	20230224_TK_O-glycoproteome_Plasma1_RAX_OG-T_2.10048.10048.4.1.dta	20230224_TK_O-glycoproteome_Plasma1_RAX_OG-T_2	10048	2293.08	2688.29	672.829	0.00201	0.74762	1	1.05882	0	0	0	1	-1	0	-1	0	0	39525000			-1	-1
RAX-OG-AspN	Q13790-APOF-269	Q13790	APOF	269	25026200	18	3	1	I	DAJISQPETTKEGLRAIS	S		1929.99	1 1 2 0	H(1)N(1)A(2)	(N(A)(H(A)))	23	0 1 0 0;0 1 1 0;1 1 0 0;1 1 1 0;	947.323	5	65.7858	76.2426	46.3661	4	20230224_TK_O-glycoproteome_Plasma1_RAX_OG-A_3.12202.12202.3.0.dta	20230224_TK_O-glycoproteome_Plasma1_RAX_OG-A_3.12202.12202.3.0.dta	20230224_TK_O-glycoproteome_Plasma1_RAX_OG-A_3	12202	3170.42	2877.31	959.776	0.00229	0.79668	1	1.05882	0	0	0	1	-1	0	-1	0	0	121328000			-1	-1
RAX-OG-Tryp	Q14624-ITIH4-723	Q14624	ITIH4	723	40744000	23	3	1		TQTPAPIQAPSAILPLPGQSVER	R		2371.3	1 1 1 0	H(1)N(1)A(1)	(N(H(A)))	1142	0 1 0 0;1 1 0 0;	656.228	1	65.7717	92.3199	16.4678	3	20230224_TK_O-glycoproteome_Plasma1_RAX_OG-T_3.23652.23652.3.0.dta	20230224_TK_O-glycoproteome_Plasma1_RAX_OG-T_3.23652.23652.3.0.dta	20230224_TK_O-glycoproteome_Plasma1_RAX_OG-T_3	23652	5959.11	3027.53	1009.85	0.00624	2.06235	1	0.90909	0	0	0	1	-1	0	-1	0	0	212006000			-1	-1
RAX-OG-Tryp	P05155-SERPING1-27	P05155	SERPING1	27	143082000	14	2	1		TSSSSQDPESLQDR	R		1536.68	1 1 1 0	H(1)N(1)A(1)	(N(H(A)))	1142	0 1 0 0;1 1 0 0;	656.228	1	65.721	85.8943	28.2563	3	20230224_TK_O-glycoproteome_Plasma1_RAX_OG-T_1.5069.5069.2.0.dta	20230224_TK_O-glycoproteome_Plasma1_RAX_OG-T_1.5069.5069.2.0.dta	20230224_TK_O-glycoproteome_Plasma1_RAX_OG-T_1	5069	1174.79	2192.9	1096.96	-0.00175	-0.79629	1	1.34615	0	0	0	1	-1	0	-1	0	0	439812000			-1	-1
RAX-OG-Tryp	P05155-SERPING1-27	P05155	SERPING1	27	15414700	14	2	1		TSSSSQDPESLQDR	R		1536.68	0 1 0 0	N(1)	(N)	2917		203.079	1	65.6628	94.9568	11.2595	1	20230224_TK_O-glycoproteome_Plasma1_RAX_OG-T_1.4551.4551.2.0.dta	20230224_TK_O-glycoproteome_Plasma1_RAX_OG-T_1.4551.4551.2.0.dta	20230224_TK_O-glycoproteome_Plasma1_RAX_OG-T_1	4551	1058.73	1739.76	870.382	7e-05	0.04126	1	1.38462	0	0	0	1	-1	0	-1	0	0	33691700			-1	-1
RAX-OG-AspN	Q13790-APOF-269	Q13790	APOF	269	6205330	18	3	1	I	DAJISQPETTKEGLRAIS	S		1929.99	1 1 2 0	H(1)N(1)A(2)	(N(A)(H(A)))	23	0 1 0 0;0 1 1 0;1 1 0 0;1 1 1 0;	947.323	5	65.6251	77.9246	42.783	4	20230224_TK_O-glycoproteome_Plasma2_RAX_OG-A_3.13038.13038.3.0.dta	20230224_TK_O-glycoproteome_Plasma2_RAX_OG-A_3.13038.13038.3.0.dta	20230224_TK_O-glycoproteome_Plasma2_RAX_OG-A_3	13038	2866.44	2877.31	959.776	0.00185	0.64445	1	1.05882	0	0	0	1	-1	0	-1	0	0	29960400			-1	-1
RAX-OG-Tryp	Q14515-SPARCL1-116	Q14515	SPARCL1	116	1829050	17	3	1		TEGTLDIKEDMSEPQEK	K		1949.9	1 1 2 0	H(1)N(1)A(2)	(N(A)(H(A)))	23	0 1 0 0;0 1 1 0;1 1 0 0;1 1 1 0;	947.323	1	65.6206	79.7154	39.4445	4	20230224_TK_O-glycoproteome_Plasma1_RAX_OG-T_2.14902.14902.3.0.dta	20230224_TK_O-glycoproteome_Plasma1_RAX_OG-T_2.14902.14902.3.0.dta	20230224_TK_O-glycoproteome_Plasma1_RAX_OG-T_2	14902	3556.44	2897.23	966.413	0.00172	0.59377	1	1.21875	0	0	0	1	-1	0	-1	0	0	6592430			-1	-1
RAX-OG-Tryp	Q14515-SPARCL1-116	Q14515	SPARCL1	116	1829050	17	3	1		TEGTLDIKEDMSEPQEK	K		1949.9	1 1 2 0	H(1)N(1)A(2)	(N(A)(H(A)))	23	0 1 0 0;0 1 1 0;1 1 0 0;1 1 1 0;	947.323	1	65.6206	79.7154	39.4445	4	20230224_TK_O-glycoproteome_Plasma1_RAX_OG-T_2.14902.14902.3.0.dta	20230224_TK_O-glycoproteome_Plasma1_RAX_OG-T_2.14902.14902.3.0.dta	20230224_TK_O-glycoproteome_Plasma1_RAX_OG-T_2	14902	3556.44	2897.23	966.413	0.00172	0.59377	1	1.21875	0	0	0	1	-1	0	-1	0	0	6592430			-1	-1
RAX-OG-AspN	P01042-KNG1-546	P01042	KNG1	546	71979900	11	2	1		TPIPSLAKPGV	V		1079.65	1 1 1 0	H(1)N(1)A(1)	(N(A)(H))	124	0 1 0 0;0 1 1 0;1 1 0 0;	656.228	1	65.6148	80.6934	37.6117	4	20230224_TK_O-glycoproteome_Plasma1_RAX_OG-A_2.11970.11970.2.0.dta	20230224_TK_O-glycoproteome_Plasma1_RAX_OG-A_2.11970.11970.2.0.dta	20230224_TK_O-glycoproteome_Plasma1_RAX_OG-A_2	11970	3110.55	1735.87	868.441	0.00127	0.73324	1	1.4	0	0	0	1	-1	0	-1	0	0	182728000			-1	-1
RAX-OG-GluC	P02790-HPX-24	P02790	HPX	24	141052000	14	3	1		TPLPPTSAHGNVAE	E		1390.7	1 1 1 0	H(1)N(1)A(1)	(N(H(A)))	1142	0 1 0 0;1 1 0 0;	656.228	1	65.6088	89.5487	21.1488	3	20230224_TK_O-glycoproteome_Plasma1_RAX_OG-G_3.6989.6989.3.0.dta	20230224_TK_O-glycoproteome_Plasma1_RAX_OG-G_3.6989.6989.3.0.dta	20230224_TK_O-glycoproteome_Plasma1_RAX_OG-G_3	6989	1824.43	2046.92	682.98	0.00119	0.58274	1	1.15385	0	0	0	1	-1	0	-1	0	0	416582000			-1	-1
RAX-OG	P01042-KNG1-546	P01042	KNG1	546	19446000	11	2	1		TPIPSLAKPGV	V		1079.65	2 2 2 0	H(2)N(2)A(2)	(N(H(A))(N(H(A))))	920	0 1 0 0;0 2 0 0;1 1 0 0;1 1 1 0;1 2 0 0;1 2 1 0;2 2 0 0;2 2 1 0;	1312.46	1	65.5469	57.9101	79.7294	4	20230224_TK_O-glycoproteome_Plasma_RAX_OG-2_20230307204856.11293.11293.2.0.dta	20230224_TK_O-glycoproteome_Plasma_RAX_OG-2_20230307204856.11293.11293.2.0.dta	20230224_TK_O-glycoproteome_Plasma_RAX_OG-2_20230307204856	11293	2890.84	2392.1	1196.56	0.00287	1.19908	1	1.2	0	0	0	0	2.15323e-66	1.05362e-67	-1	0	1.05362e-67	68354400			-1	-1
RAX-OG-AspN	Q13790-APOF-269	Q13790	APOF	269	10575700	18	3	1	I	DAJISQPETTKEGLRAIS	S		1929.99	1 1 1 0	H(1)N(1)A(1)	(N(A)(H))	124	0 1 0 0;0 1 1 0;1 1 0 0;	656.228	5	65.497	80.2413	38.1148	4	20230224_TK_O-glycoproteome_Plasma2_RAX_OG-A_1.12879.12879.3.0.dta	20230224_TK_O-glycoproteome_Plasma2_RAX_OG-A_1.12879.12879.3.0.dta	20230224_TK_O-glycoproteome_Plasma2_RAX_OG-A_1	12879	2715.31	2586.22	862.746	0.00695	2.68841	1	1.02941	0	0	0	1	-1	0	-1	0	0	41979400			-1	-1
RAX-OG	Q92954-PRG4-485	Q92954	PRG4	485	30910300	16	4	1		TAPKKPAPTTPKEPAP	P		1630.92	3 3 3 0	H(3)N(3)A(3)	(N(H))(N(H(A(A)))(N(H(A))))	2108	0 1 0 0;0 2 0 0;0 3 0 0;1 1 0 0;1 1 1 0;1 1 2 0;1 2 0 0;1 2 1 0;1 2 2 0;1 3 0 0;1 3 1 0;1 3 2 0;2 2 0 0;2 2 1 0;2 2 2 0;2 2 3 0;2 3 0 0;2 3 1 0;2 3 2 0;2 3 3 0;3 3 0 0;3 3 1 0;3 3 2 0;	1968.68	1	65.4877	35.2929	121.564	4	20230224_TK_O-glycoproteome_Plasma_RAX_OG-2.6749.6749.4.1.dta	20230224_TK_O-glycoproteome_Plasma_RAX_OG-2.6749.6749.4.1.dta	20230224_TK_O-glycoproteome_Plasma_RAX_OG-2	6749	1627.45	3599.6	900.656	0.00369	1.02479	0.79167	0.73333	0	0	0	0	1.90343e-47	3.5355e-48	-1	0	3.5355e-48	208673000			-1	-1
RAX-OG-GluC	P02652-APOA2-32	P02652	APOA2	32	9930980	19	3	1		SLVSQYFQTVTDYGKDLME	E		2224.05	1 1 2 0	H(1)N(1)A(2)	(N(A)(H(A)))	23	0 1 0 0;0 1 1 0;1 1 0 0;1 1 1 0;	947.323	1	65.4869	90.7977	18.4811	4	20230224_TK_O-glycoproteome_Plasma1_RAX_OG-G_3.23389.23389.3.0.dta	20230224_TK_O-glycoproteome_Plasma1_RAX_OG-G_3.23389.23389.3.0.dta	20230224_TK_O-glycoproteome_Plasma1_RAX_OG-G_3	23389	6503.43	3171.37	1057.8	0.00234	0.73889	0.8	1.11111	0	0	0	1	-1	0	-1	0	0	57141300			-1	-1
RAX-OG-AspN	P02790-HPX-24	P02790	HPX	24	218435000	13	2	1		TPLPPTSAHGNVA	A		1261.65	1 1 1 0	H(1)N(1)A(1)	(N(H(A)))	1142	0 1 0 0;1 1 0 0;	656.228	1	65.3732	83.0224	32.5959	3	20230224_TK_O-glycoproteome_Plasma1_RAX_OG-A_1.5810.5810.2.0.dta	20230224_TK_O-glycoproteome_Plasma1_RAX_OG-A_1.5810.5810.2.0.dta	20230224_TK_O-glycoproteome_Plasma1_RAX_OG-A_1	5810	1396.89	1917.88	959.445	0.00129	0.67252	1	1.29167	0	0	0	1	-1	0	-1	0	0	612814000			-1	-1
RAX-OG-GluC	P02790-HPX-24	P02790	HPX	24	35275700	14	3	1		TPLPPTSAHGNVAE	E		1390.7	2 2 2 0	H(2)N(2)A(2)	(N(H(A))(N(H(A))))	920	0 1 0 0;0 2 0 0;1 1 0 0;1 1 1 0;1 2 0 0;1 2 1 0;2 2 0 0;2 2 1 0;	1312.46	1	65.3217	70.1656	56.3259	4	20230224_TK_O-glycoproteome_Plasma1_RAX_OG-G_1.6471.6471.3.0.dta	20230224_TK_O-glycoproteome_Plasma1_RAX_OG-G_1.6471.6471.3.0.dta	20230224_TK_O-glycoproteome_Plasma1_RAX_OG-G_1	6471	1628.41	2703.15	901.722	0.00133	0.49288	1	1.11538	0	0	0	0	0	0	-1	0	0	147456000			-1	-1
RAX-OG-Tryp	Q92954-PRG4-991	Q92954	PRG4	991	5922100	18	4	1		TITTTEIMNKPEETAKPK	K		2032.06	2 2 2 0	H(2)N(2)A(2)	(N(H(A))(N(H(A))))	920	0 1 0 0;0 2 0 0;1 1 0 0;1 1 1 0;1 2 0 0;1 2 1 0;2 2 0 0;2 2 1 0;	1312.46	1	65.3194	51.608	90.7833	4	20230224_TK_O-glycoproteome_Plasma2_RAX_OG-T_1.11846.11846.4.1.dta	20230224_TK_O-glycoproteome_Plasma2_RAX_OG-T_1.11846.11846.4.1.dta	20230224_TK_O-glycoproteome_Plasma2_RAX_OG-T_1	11846	2015.84	3344.52	836.886	0.00517	1.54561	1	0.88235	0	0	0	0	2.86316e-53	7.16036e-54	-1	0	7.16036e-54	37149800			-1	-1
RAX-OG-Tryp	P05155-SERPING1-27	P05155	SERPING1	27	46880000	14	2	1		TSSSSQDPESLQDR	R		1536.68	1 1 0 0	H(1)N(1)	(N(H))	2097	0 1 0 0;	365.132	1	65.2779	91.7314	16.1497	2	20230224_TK_O-glycoproteome_Plasma1_RAX_OG-T_2.4898.4898.2.0.dta	20230224_TK_O-glycoproteome_Plasma1_RAX_OG-T_2.4898.4898.2.0.dta	20230224_TK_O-glycoproteome_Plasma1_RAX_OG-T_2	4898	1093.67	1901.81	951.409	0.00121	0.63537	1	1.38462	0	0	0	1	-1	0	-1	0	0	118378000			-1	-1
RAX-OG-GluC	P02790-HPX-24	P02790	HPX	24	111847000	14	2	1		TPLPPTSAHGNVAE	E		1390.7	1 1 1 0	H(1)N(1)A(1)	(N(H(A)))	1142	0 1 0 0;1 1 0 0;	656.228	1	65.2667	83.9387	30.5903	3	20230224_TK_O-glycoproteome_Plasma1_RAX_OG-G_3.6693.6693.2.0.dta	20230224_TK_O-glycoproteome_Plasma1_RAX_OG-G_3.6693.6693.2.0.dta	20230224_TK_O-glycoproteome_Plasma1_RAX_OG-G_3	6693	1740.68	2046.93	1023.97	0.00135	0.6609	1	1.26923	0	0	0	1	-1	0	-1	0	0	333020000			-1	-1
RAX-OG-GluC	P02790-HPX-24	P02790	HPX	24	94334400	14	3	1		TPLPPTSAHGNVAE	E		1390.7	1 1 1 0	H(1)N(1)A(1)	(N(H(A)))	1142	0 1 0 0;1 1 0 0;	656.228	1	65.2584	88.9435	21.2719	3	20230224_TK_O-glycoproteome_Plasma2_RAX_OG-G_1.7352.7352.3.0.dta	20230224_TK_O-glycoproteome_Plasma2_RAX_OG-G_1.7352.7352.3.0.dta	20230224_TK_O-glycoproteome_Plasma2_RAX_OG-G_1	7352	1815.83	2046.92	682.98	0.00108	0.52851	1	1.15385	0	0	0	1	-1	0	-1	0	0	276419000			-1	-1
RAX-OG	P01042-KNG1-546	P01042	KNG1	546	59106900	11	3	1		TPIPSLAKPGV	V		1079.65	2 2 2 0	H(2)N(2)A(2)	(N(H(A))(N(H(A))))	920	0 1 0 0;0 2 0 0;1 1 0 0;1 1 1 0;1 2 0 0;1 2 1 0;2 2 0 0;2 2 1 0;	1312.46	1	65.2412	59.5444	75.8211	4	20230224_TK_O-glycoproteome_Plasma_RAX_OG-2.11450.11450.3.0.dta	20230224_TK_O-glycoproteome_Plasma_RAX_OG-2.11450.11450.3.0.dta	20230224_TK_O-glycoproteome_Plasma_RAX_OG-2	11450	2917.53	2392.11	798.041	0.00657	2.74834	1	1.15	0	0	0	0	4.10023e-30	3.66467e-31	-1	0	3.66467e-31	212179000			-1	-1
RAX-OG	Q04756-HGFAC-70	Q04756	HGFAC	70	3936120	22	3	1		TSAPEAEGPQSGGLPPPPRAVP	P		2112.07	1 1 1 0	H(1)N(1)A(1)	(N(H(A)))	1142	0 1 0 0;1 1 0 0;	656.228	1	65.224	92.2986	14.9426	3	20230224_TK_O-glycoproteome_Plasma_RAX_OG-1_20230307164623.13661.13661.3.0.dta	20230224_TK_O-glycoproteome_Plasma_RAX_OG-1_20230307164623.13661.13661.3.0.dta	20230224_TK_O-glycoproteome_Plasma_RAX_OG-1_20230307164623	13661	3521.53	2768.3	923.44	0.00531	1.9188	1	1.02381	0	0	0	1	-1	0	-1	0	0	17204400			-1	-1
RAX-OG	Q92954-PRG4-485	Q92954	PRG4	485	7537230	16	3	1		TAPKKPAPTTPKEPAP	P		1630.92	3 3 3 0	H(3)N(3)A(3)	(N(H))(N(H(A(A)))(N(H(A))))	2108	0 1 0 0;0 2 0 0;0 3 0 0;1 1 0 0;1 1 1 0;1 1 2 0;1 2 0 0;1 2 1 0;1 2 2 0;1 3 0 0;1 3 1 0;1 3 2 0;2 2 0 0;2 2 1 0;2 2 2 0;2 2 3 0;2 3 0 0;2 3 1 0;2 3 2 0;2 3 3 0;3 3 0 0;3 3 1 0;3 3 2 0;	1968.68	1	65.2091	48.3633	96.494	4	20230224_TK_O-glycoproteome_Plasma_RAX_OG-2.6780.6780.3.0.dta	20230224_TK_O-glycoproteome_Plasma_RAX_OG-2.6780.6780.3.0.dta	20230224_TK_O-glycoproteome_Plasma_RAX_OG-2	6780	1635.19	3599.6	1200.54	0.00113	0.31277	0.75	0.9	0	0	0	0	6.64427e-38	5.99056e-39	-1	0	5.99056e-39	51997500			-1	-1
RAX-OG-AspN	Q13790-APOF-269	Q13790	APOF	269	7729860	18	3	1	I	DAJISQPETTKEGLRAIS	S		1929.99	1 1 2 0	H(1)N(1)A(2)	(N(A)(H(A)))	23	0 1 0 0;0 1 1 0;1 1 0 0;1 1 1 0;	947.323	5	65.1967	75.5695	45.9329	4	20230224_TK_O-glycoproteome_Plasma2_RAX_OG-A_1.13392.13392.3.0.dta	20230224_TK_O-glycoproteome_Plasma2_RAX_OG-A_1.13392.13392.3.0.dta	20230224_TK_O-glycoproteome_Plasma2_RAX_OG-A_1	13392	2846.72	2877.31	959.776	0.00302	1.049	1	1.05882	0	0	0	1	-1	0	-1	0	0	34540000			-1	-1
RAX-OG-AspN	Q13790-APOF-269	Q13790	APOF	269	6505900	18	3	1	I	DAJISQPETTKEGLRAIS	S		1929.99	1 1 0 0	H(1)N(1)	(N(H))	2097	0 1 0 0;	365.132	5	65.1913	90.1636	18.8142	2	20230224_TK_O-glycoproteome_Plasma1_RAX_OG-A_1.10492.10492.3.0.dta	20230224_TK_O-glycoproteome_Plasma1_RAX_OG-A_1.10492.10492.3.0.dta	20230224_TK_O-glycoproteome_Plasma1_RAX_OG-A_1	10492	2643.59	2295.12	765.712	0.00248	1.07983	1	1.02941	0	0	0	1	-1	0	-1	0	0	21104500			-1	-1
RAX-OG-GluC	P02652-APOA2-32	P02652	APOA2	32	6961700	19	3	1		SLVSQYFQTVTDYGKDLME	E		2224.05	1 1 2 0	H(1)N(1)A(2)	(N(A)(H(A)))	23	0 1 0 0;0 1 1 0;1 1 0 0;1 1 1 0;	947.323	1	65.0583	90.8958	17.0744	4	20230224_TK_O-glycoproteome_Plasma2_RAX_OG-G_3.24214.24214.3.0.dta	20230224_TK_O-glycoproteome_Plasma2_RAX_OG-G_3.24214.24214.3.0.dta	20230224_TK_O-glycoproteome_Plasma2_RAX_OG-G_3	24214	6486.88	3171.37	1057.8	0.0014	0.44186	0.8	1.08333	0	0	0	1	-1	0	-1	0	0	40618500			-1	-1
RAX-OG-GluC	P02652-APOA2-32	P02652	APOA2	32	731791	19	3	1		SLVSQYFQTVTDYGKDLME	E	18,Oxidation[M];	2240.04	1 1 0 0	H(1)N(1)	(N(H))	2097	0 1 0 0;	365.132	1	65.0259	98.9834	1.96182	1	20230224_TK_O-glycoproteome_Plasma1_RAX_OG-G_1.22178.22178.3.0.dta	20230224_TK_O-glycoproteome_Plasma1_RAX_OG-G_1.22178.22178.3.0.dta	20230224_TK_O-glycoproteome_Plasma1_RAX_OG-G_1	22178	6133.92	2605.18	869.064	0.00354	1.35973	0.5	1.25	0	0	0	1	-1	0	-1	0	0	2665090			-1	-1
RAX-OG-GluC	P01042-KNG1-408	P01042	KNG1	408	5337910	15	2	1		SMAPAQDEERDSGKE	E		1649.71	1 1 1 0	H(1)N(1)A(1)	(N(H(A)))	1142	0 1 0 0;1 1 0 0;	656.228	1	64.9755	86.2288	25.505	3	20230224_TK_O-glycoproteome_Plasma1_RAX_OG-G_2.3320.3320.2.0.dta	20230224_TK_O-glycoproteome_Plasma1_RAX_OG-G_2.3320.3320.2.0.dta	20230224_TK_O-glycoproteome_Plasma1_RAX_OG-G_2	3320	834.379	2305.94	1153.47	0.00123	0.53289	1	1.32143	0	0	0	1	-1	0	-1	0	0	18155700			-1	-1
RAX-OG-AspN	Q13790-APOF-269	Q13790	APOF	269	43660200	18	3	1	I	DAJISQPETTKEGLRAIS	S		1929.99	1 1 1 0	H(1)N(1)A(1)	(N(H(A)))	1142	0 1 0 0;1 1 0 0;	656.228	5	64.9349	84.6865	28.2532	3	20230224_TK_O-glycoproteome_Plasma1_RAX_OG-A_3.12014.12014.3.0.dta	20230224_TK_O-glycoproteome_Plasma1_RAX_OG-A_3.12014.12014.3.0.dta	20230224_TK_O-glycoproteome_Plasma1_RAX_OG-A_3	12014	3117.6	2586.22	862.744	0.00241	0.93102	1	1.05882	0	0	0	1	-1	0	-1	0	0	186316000			-1	-1
RAX-OG-Tryp	Q13790-APOF-269	Q13790	APOF	269	24786200	15	3	1	I	DAJISQPETTKEGLR	R		1658.83	1 1 1 0	H(1)N(1)A(1)	(N(H(A)))	1142	0 1 0 0;1 1 0 0;	656.228	5	64.8524	82.9137	31.3101	3	20230224_TK_O-glycoproteome_Plasma2_RAX_OG-T_2.9577.9577.3.0.dta	20230224_TK_O-glycoproteome_Plasma2_RAX_OG-T_2.9577.9577.3.0.dta	20230224_TK_O-glycoproteome_Plasma2_RAX_OG-T_2	9577	1599.93	2315.06	772.358	-0.00289	-1.24972	1	1.10714	0	0	0	1	-1	0	-1	0	0	76356000			-1	-1
RAX-OG-AspN	P02790-HPX-24	P02790	HPX	24	46992300	13	3	1		TPLPPTSAHGNVA	A		1261.65	2 2 2 0	H(2)N(2)A(2)	(N(H(A))(N(H(A))))	920	0 1 0 0;0 2 0 0;1 1 0 0;1 1 1 0;1 2 0 0;1 2 1 0;2 2 0 0;2 2 1 0;	1312.46	1	64.8303	66.9149	60.959	4	20230224_TK_O-glycoproteome_Plasma1_RAX_OG-A_3.6408.6408.3.0.dta	20230224_TK_O-glycoproteome_Plasma1_RAX_OG-A_3.6408.6408.3.0.dta	20230224_TK_O-glycoproteome_Plasma1_RAX_OG-A_3	6408	1563.79	2574.11	858.708	0.00152	0.59179	1	1.125	0	0	0	0	6.58708e-21	5.44695e-22	-1	0	5.44695e-22	182984000			-1	-1
RAX-OG-Tryp	P01042-KNG1-408	P01042	KNG1	408	143510000	10	2	1		SMAPAQDEER	R		1133.49	1 1 1 0	H(1)N(1)A(1)	(N(H(A)))	1142	0 1 0 0;1 1 0 0;	656.228	1	64.7958	80.5393	35.5578	3	20230224_TK_O-glycoproteome_Plasma2_RAX_OG-T_3.3334.3334.2.0.dta	20230224_TK_O-glycoproteome_Plasma2_RAX_OG-T_3.3334.3334.2.0.dta	20230224_TK_O-glycoproteome_Plasma2_RAX_OG-T_3	3334	710.264	1789.72	895.363	0.001	0.55753	1	1.44444	0	0	0	1	-1	0	-1	0	0	384767000			-1	-1
RAX-OG-Tryp	P01042-KNG1-408	P01042	KNG1	408	143510000	10	2	1		SMAPAQDEER	R		1133.49	1 1 1 0	H(1)N(1)A(1)	(N(H(A)))	1142	0 1 0 0;1 1 0 0;	656.228	1	64.7958	80.5393	35.5578	3	20230224_TK_O-glycoproteome_Plasma2_RAX_OG-T_3.3334.3334.2.0.dta	20230224_TK_O-glycoproteome_Plasma2_RAX_OG-T_3.3334.3334.2.0.dta	20230224_TK_O-glycoproteome_Plasma2_RAX_OG-T_3	3334	710.264	1789.72	895.363	0.001	0.55753	1	1.44444	0	0	0	1	-1	0	-1	0	0	384767000			-1	-1
RAX-OG-AspN	Q13790-APOF-269	Q13790	APOF	269	33747500	18	3	1	I	DAJISQPETTKEGLRAIS	S		1929.99	1 1 2 0	H(1)N(1)A(2)	(N(A)(H(A)))	23	0 1 0 0;0 1 1 0;1 1 0 0;1 1 1 0;	947.323	5	64.7957	73.8117	48.0517	4	20230224_TK_O-glycoproteome_Plasma1_RAX_OG-A_1.12125.12125.3.0.dta	20230224_TK_O-glycoproteome_Plasma1_RAX_OG-A_1.12125.12125.3.0.dta	20230224_TK_O-glycoproteome_Plasma1_RAX_OG-A_1	12125	3098.99	2877.31	959.776	0.00218	0.75602	1	1	0	0	0	1	-1	0	-1	0	0	157481000			-1	-1
RAX-OG	Q92954-PRG4-667	Q92954	PRG4	667	4296230	16	4	1		TTPKAAAPNTPKEPAP	P		1590.85	3 3 3 0	H(3)N(3)A(3)	(N(H))(N(H(A(A)))(N(H(A))))	2108	0 1 0 0;0 2 0 0;0 3 0 0;1 1 0 0;1 1 1 0;1 1 2 0;1 2 0 0;1 2 1 0;1 2 2 0;1 3 0 0;1 3 1 0;1 3 2 0;2 2 0 0;2 2 1 0;2 2 2 0;2 2 3 0;2 3 0 0;2 3 1 0;2 3 2 0;2 3 3 0;3 3 0 0;3 3 1 0;3 3 2 0;	1968.68	1	64.7918	53.9515	84.9236	4	20230224_TK_O-glycoproteome_Plasma_RAX_OG-2_20230307204856.8191.8191.4.1.dta	20230224_TK_O-glycoproteome_Plasma_RAX_OG-2_20230307204856.8191.8191.4.1.dta	20230224_TK_O-glycoproteome_Plasma_RAX_OG-2_20230307204856	8191	2025.48	3559.54	890.64	0.00513	1.44031	0.66667	0.96667	0	0	0	0	4.35412e-71	2.21995e-72	-1	0	2.21995e-72	26962200			-1	-1
RAX-OG	P01042-KNG1-546	P01042	KNG1	546	12601600	11	2	1		TPIPSLAKPGV	V		1079.65	2 2 1 0	H(2)N(2)A(1)	(N(H(A))(N(H)))	1120	0 1 0 0;0 2 0 0;1 1 0 0;1 1 1 0;1 2 0 0;1 2 1 0;2 2 0 0;	1021.36	1	64.7794	59.4112	74.7491	4	20230224_TK_O-glycoproteome_Plasma_RAX_OG-1_20230307164623.11474.11474.2.0.dta	20230224_TK_O-glycoproteome_Plasma_RAX_OG-1_20230307164623.11474.11474.2.0.dta	20230224_TK_O-glycoproteome_Plasma_RAX_OG-1_20230307164623	11474	2908.35	2101.01	1051.01	0.00336	1.59774	1	1.2	0	0	0	0	4.10977e-15	5.34897e-16	-1	0	5.34897e-16	37784400			-1	-1
RAX-OG-Tryp	Q13790-APOF-269	Q13790	APOF	269	96752000	11	2	1	I	DAJISQPETTK	K		1203.59	1 1 1 0	H(1)N(1)A(1)	(N(H(A)))	1142	0 1 0 0;1 1 0 0;	656.228	5	64.7788	82.5671	31.7433	3	20230224_TK_O-glycoproteome_Plasma1_RAX_OG-T_2.3779.3779.2.0.dta	20230224_TK_O-glycoproteome_Plasma1_RAX_OG-T_2.3779.3779.2.0.dta	20230224_TK_O-glycoproteome_Plasma1_RAX_OG-T_2	3779	866.275	1859.81	930.411	0.00129	0.69298	1	1.4	0	0	0	1	-1	0	-1	0	0	278099000			-1	-1
RAX-OG-Tryp	Q13790-APOF-269	Q13790	APOF	269	52321400	15	3	1	I	DAJISQPETTKEGLR	R		1658.83	1 1 1 0	H(1)N(1)A(1)	(N(A)(H))	124	0 1 0 0;0 1 1 0;1 1 0 0;	656.228	5	64.7685	76.9193	42.2027	4	20230224_TK_O-glycoproteome_Plasma1_RAX_OG-T_3.6117.6117.3.0.dta	20230224_TK_O-glycoproteome_Plasma1_RAX_OG-T_3.6117.6117.3.0.dta	20230224_TK_O-glycoproteome_Plasma1_RAX_OG-T_3	6117	1360.27	2315.06	772.359	-0.00032	-0.13657	1	1.03571	0	0	0	1	-1	0	-1	0	0	205003000			-1	-1
RAX-OG-AspN	Q92954-PRG4-885	Q92954	PRG4	885	40823600	10	3	1		TPKALENSPK	K		1084.6	1 1 1 0	H(1)N(1)A(1)	(N(H(A)))	1142	0 1 0 0;1 1 0 0;	656.228	1	64.7042	84.8944	27.2081	3	20230224_TK_O-glycoproteome_Plasma1_RAX_OG-A_2.2867.2867.3.0.dta	20230224_TK_O-glycoproteome_Plasma1_RAX_OG-A_2.2867.2867.3.0.dta	20230224_TK_O-glycoproteome_Plasma1_RAX_OG-A_2	2867	694.297	1740.83	580.947	0	-0.00183	1	1.44444	0	0	0	1	-1	0	-1	0	0	95395500			-1	-1
RAX-OG-AspN	Q13790-APOF-269	Q13790	APOF	269	19186300	18	3	1	I	DAJISQPETTKEGLRAIS	S		1929.99	1 1 1 0	H(1)N(1)A(1)	(N(H(A)))	1142	0 1 0 0;1 1 0 0;	656.228	5	64.6728	81.6225	33.1949	3	20230224_TK_O-glycoproteome_Plasma2_RAX_OG-A_3.13581.13581.3.0.dta	20230224_TK_O-glycoproteome_Plasma2_RAX_OG-A_3.13581.13581.3.0.dta	20230224_TK_O-glycoproteome_Plasma2_RAX_OG-A_3	13581	3013.49	2586.22	862.745	0.0042	1.62586	1	1.05882	0	0	0	1	-1	0	-1	0	0	81646900			-1	-1
RAX-OG-GluC	P02790-HPX-24	P02790	HPX	24	195525000	14	3	1		TPLPPTSAHGNVAE	E		1390.7	1 1 1 0	H(1)N(1)A(1)	(N(H(A)))	1142	0 1 0 0;1 1 0 0;	656.228	1	64.5696	86.6405	23.5808	3	20230224_TK_O-glycoproteome_Plasma1_RAX_OG-G_1.6402.6402.3.0.dta	20230224_TK_O-glycoproteome_Plasma1_RAX_OG-G_1.6402.6402.3.0.dta	20230224_TK_O-glycoproteome_Plasma1_RAX_OG-G_1	6402	1609.43	2046.92	682.98	0.0011	0.53584	1	1	0	0	0	1	-1	0	-1	0	0	579997000			-1	-1
RAX-OG-GluC	P01042-KNG1-408	P01042	KNG1	408	2097940	15	2	1		SMAPAQDEERDSGKE	E		1649.71	1 1 0 0	H(1)N(1)	(N(H))	2097	0 1 0 0;	365.132	1	64.5591	90.7812	15.8609	2	20230224_TK_O-glycoproteome_Plasma1_RAX_OG-G_1.3275.3275.2.0.dta	20230224_TK_O-glycoproteome_Plasma1_RAX_OG-G_1.3275.3275.2.0.dta	20230224_TK_O-glycoproteome_Plasma1_RAX_OG-G_1	3275	787.301	2014.84	1007.92	0.00155	0.76897	1	1.35714	0	0	0	1	-1	0	-1	0	0	6149900			-1	-1
RAX-OG-GluC	P02790-HPX-24	P02790	HPX	24	63328100	14	2	1		TPLPPTSAHGNVAE	E		1390.7	1 1 1 0	H(1)N(1)A(1)	(N(A)(H))	124	0 1 0 0;0 1 1 0;1 1 0 0;	656.228	1	64.5218	82.0618	31.9475	4	20230224_TK_O-glycoproteome_Plasma2_RAX_OG-G_2.7887.7887.2.0.dta	20230224_TK_O-glycoproteome_Plasma2_RAX_OG-G_2.7887.7887.2.0.dta	20230224_TK_O-glycoproteome_Plasma2_RAX_OG-G_2	7887	1952.79	2046.92	1023.97	0.00027	0.13231	1	1.34615	0	0	0	1	-1	0	-1	0	0	188317000			-1	-1
RAX-OG-Tryp	P02655-APOC2-23	P02655	APOC2	23	14454300	19	3	1		TQQPQQDEMPSPTFLTQVK	K		2203.07	1 1 1 0	H(1)N(1)A(1)	(N(H(A)))	1142	0 1 0 0;1 1 0 0;	656.228	1	64.4713	89.8083	17.4168	3	20230224_TK_O-glycoproteome_Plasma1_RAX_OG-T_1.21153.21153.3.0.dta	20230224_TK_O-glycoproteome_Plasma1_RAX_OG-T_1.21153.21153.3.0.dta	20230224_TK_O-glycoproteome_Plasma1_RAX_OG-T_1	21153	5362.23	2859.31	953.773	0.00773	2.70339	1	1.05556	0	0	0	1	-1	0	-1	0	0	71972300			-1	-1
RAX-OG-GluC	P01042-KNG1-408	P01042	KNG1	408	2120070	15	2	1		SMAPAQDEERDSGKE	E		1649.71	0 1 0 0	N(1)	(N)	2917		203.079	1	64.4682	93.6067	10.3538	1	20230224_TK_O-glycoproteome_Plasma2_RAX_OG-G_1.3566.3566.2.0.dta	20230224_TK_O-glycoproteome_Plasma2_RAX_OG-G_1.3566.3566.2.0.dta	20230224_TK_O-glycoproteome_Plasma2_RAX_OG-G_1	3566	880.091	1852.79	926.897	0.00087	0.46998	1	1.39286	0	0	0	1	-1	0	-1	0	0	4276610			-1	-1
RAX-OG-AspN	Q92954-PRG4-485	Q92954	PRG4	485	13684600	16	4	1		TAPKKPAPTTPKEPAP	P		1630.92	3 3 3 0	H(3)N(3)A(3)	(N(H))(N(H(A(A)))(N(H(A))))	2108	0 1 0 0;0 2 0 0;0 3 0 0;1 1 0 0;1 1 1 0;1 1 2 0;1 2 0 0;1 2 1 0;1 2 2 0;1 3 0 0;1 3 1 0;1 3 2 0;2 2 0 0;2 2 1 0;2 2 2 0;2 2 3 0;2 3 0 0;2 3 1 0;2 3 2 0;2 3 3 0;3 3 0 0;3 3 1 0;3 3 2 0;	1968.68	1	64.4363	37.5448	114.378	4	20230224_TK_O-glycoproteome_Plasma1_RAX_OG-A_1.7189.7189.4.1.dta	20230224_TK_O-glycoproteome_Plasma1_RAX_OG-A_1.7189.7189.4.1.dta	20230224_TK_O-glycoproteome_Plasma1_RAX_OG-A_1	7189	1759.74	3599.6	900.656	0.00229	0.63586	0.79167	0.8	0	0	0	0	1.86766e-154	6.22553e-155	-1	0	6.22553e-155	92815200			-1	-1
RAX-OG-Tryp	P05155-SERPING1-27	P05155	SERPING1	27	44703500	14	2	1		TSSSSQDPESLQDR	R		1536.68	1 1 0 0	H(1)N(1)	(N(H))	2097	0 1 0 0;	365.132	1	64.4198	90.6095	15.7816	2	20230224_TK_O-glycoproteome_Plasma1_RAX_OG-T_1.4840.4840.2.0.dta	20230224_TK_O-glycoproteome_Plasma1_RAX_OG-T_1.4840.4840.2.0.dta	20230224_TK_O-glycoproteome_Plasma1_RAX_OG-T_1	4840	1122.61	1901.81	951.409	0.00144	0.75841	1	1.42308	0	0	0	1	-1	0	-1	0	0	115419000			-1	-1
RAX-OG-AspN	P02790-HPX-24	P02790	HPX	24	184921000	13	2	1		TPLPPTSAHGNVA	A		1261.65	1 1 1 0	H(1)N(1)A(1)	(N(H(A)))	1142	0 1 0 0;1 1 0 0;	656.228	1	64.4117	81.2733	33.0972	3	20230224_TK_O-glycoproteome_Plasma1_RAX_OG-A_3.6071.6071.2.0.dta	20230224_TK_O-glycoproteome_Plasma1_RAX_OG-A_3.6071.6071.2.0.dta	20230224_TK_O-glycoproteome_Plasma1_RAX_OG-A_3	6071	1472.32	1917.88	959.445	0.00115	0.60057	1	1.25	0	0	0	1	-1	0	-1	0	0	521229000			-1	-1
RAX-OG	Q04756-HGFAC-70	Q04756	HGFAC	70	3822260	22	3	1		TSAPEAEGPQSGGLPPPPRAVP	P		2112.07	1 1 1 0	H(1)N(1)A(1)	(N(H(A)))	1142	0 1 0 0;1 1 0 0;	656.228	1	64.4018	90.2743	16.3529	3	20230224_TK_O-glycoproteome_Plasma_RAX_OG-2.13618.13618.3.0.dta	20230224_TK_O-glycoproteome_Plasma_RAX_OG-2.13618.13618.3.0.dta	20230224_TK_O-glycoproteome_Plasma_RAX_OG-2	13618	3525.74	2768.31	923.44	0.0063	2.27425	1	1	0	0	0	1	-1	0	-1	0	0	16446800			-1	-1
RAX-OG-GluC	P02790-HPX-24	P02790	HPX	24	78561000	14	2	1		TPLPPTSAHGNVAE	E		1390.7	1 1 1 0	H(1)N(1)A(1)	(N(H(A)))	1142	0 1 0 0;1 1 0 0;	656.228	1	64.4014	83.5835	28.7775	3	20230224_TK_O-glycoproteome_Plasma1_RAX_OG-G_2.6873.6873.2.0.dta	20230224_TK_O-glycoproteome_Plasma1_RAX_OG-G_2.6873.6873.2.0.dta	20230224_TK_O-glycoproteome_Plasma1_RAX_OG-G_2	6873	1774.39	2046.92	1023.97	0.00062	0.30134	1	1.34615	0	0	0	1	-1	0	-1	0	0	233302000			-1	-1
RAX-OG-GluC	P02790-HPX-24	P02790	HPX	24	72259300	14	2	1		TPLPPTSAHGNVAE	E		1390.7	1 1 1 0	H(1)N(1)A(1)	(N(A)(H))	124	0 1 0 0;0 1 1 0;1 1 0 0;	656.228	1	64.3912	81.7974	32.0655	4	20230224_TK_O-glycoproteome_Plasma2_RAX_OG-G_1.7615.7615.2.0.dta	20230224_TK_O-glycoproteome_Plasma2_RAX_OG-G_1.7615.7615.2.0.dta	20230224_TK_O-glycoproteome_Plasma2_RAX_OG-G_1	7615	1884.83	2046.92	1023.97	0.00041	0.19972	1	1.30769	0	0	0	1	-1	0	-1	0	0	211506000			-1	-1
RAX-OG-AspN	P02790-HPX-24	P02790	HPX	24	192541000	13	3	1		TPLPPTSAHGNVA	A		1261.65	1 1 1 0	H(1)N(1)A(1)	(N(H(A)))	1142	0 1 0 0;1 1 0 0;	656.228	1	64.3845	86.9009	22.5683	3	20230224_TK_O-glycoproteome_Plasma1_RAX_OG-A_3.6306.6306.3.0.dta	20230224_TK_O-glycoproteome_Plasma1_RAX_OG-A_3.6306.6306.3.0.dta	20230224_TK_O-glycoproteome_Plasma1_RAX_OG-A_3	6306	1535.52	1917.88	639.965	0.00077	0.40087	1	1.16667	0	0	0	1	-1	0	-1	0	0	536670000			-1	-1
RAX-OG-AspN	Q13790-APOF-269	Q13790	APOF	269	63825800	18	3	1	I	DAJISQPETTKEGLRAIS	S		1929.99	1 1 1 0	H(1)N(1)A(1)	(N(H(A)))	1142	0 1 0 0;1 1 0 0;	656.228	5	64.3552	82.2207	31.1764	3	20230224_TK_O-glycoproteome_Plasma1_RAX_OG-A_1.11952.11952.3.0.dta	20230224_TK_O-glycoproteome_Plasma1_RAX_OG-A_1.11952.11952.3.0.dta	20230224_TK_O-glycoproteome_Plasma1_RAX_OG-A_1	11952	3049.69	2586.22	862.744	0.00223	0.86142	1	1	0	0	0	1	-1	0	-1	0	0	278572000			-1	-1
RAX-OG-AspN	Q13790-APOF-269	Q13790	APOF	269	23560100	18	3	1	I	DAJISQPETTKEGLRAIS	S		1929.99	1 1 2 0	H(1)N(1)A(2)	(N(A)(H(A)))	23	0 1 0 0;0 1 1 0;1 1 0 0;1 1 1 0;	947.323	5	64.3469	72.0736	49.9972	4	20230224_TK_O-glycoproteome_Plasma1_RAX_OG-A_2.11952.11952.3.0.dta	20230224_TK_O-glycoproteome_Plasma1_RAX_OG-A_2.11952.11952.3.0.dta	20230224_TK_O-glycoproteome_Plasma1_RAX_OG-A_2	11952	3105.37	2877.31	959.776	0.00233	0.81128	1	0.97059	0	0	0	1	-1	0	-1	0	0	110426000			-1	-1
RAX-OG-AspN	Q13790-APOF-269	Q13790	APOF	269	4161930	18	3	1	I	DAJISQPETTKEGLRAIS	S		1929.99	1 1 2 0	H(1)N(1)A(2)	(N(A)(H(A)))	23	0 1 0 0;0 1 1 0;1 1 0 0;1 1 1 0;	947.323	5	64.3159	74.7104	45.0117	4	20230224_TK_O-glycoproteome_Plasma2_RAX_OG-A_2.13099.13099.3.0.dta	20230224_TK_O-glycoproteome_Plasma2_RAX_OG-A_2.13099.13099.3.0.dta	20230224_TK_O-glycoproteome_Plasma2_RAX_OG-A_2	13099	2864.53	2877.31	959.776	0.00337	1.17099	1	1.08824	0	0	0	1	-1	0	-1	0	0	20721000			-1	-1
RAX-OG-GluC	P02790-HPX-24	P02790	HPX	24	30211000	14	2	1		TPLPPTSAHGNVAE	E		1390.7	1 1 0 0	H(1)N(1)	(N(H))	2097	0 1 0 0;	365.132	1	64.2935	90.1225	16.3254	2	20230224_TK_O-glycoproteome_Plasma2_RAX_OG-G_3.7298.7298.2.0.dta	20230224_TK_O-glycoproteome_Plasma2_RAX_OG-G_3.7298.7298.2.0.dta	20230224_TK_O-glycoproteome_Plasma2_RAX_OG-G_3	7298	1794.35	1755.83	878.418	0.00104	0.5908	1	1.38462	0	0	0	1	-1	0	-1	0	0	75032200			-1	-1
RAX-OG-Tryp	Q13790-APOF-269	Q13790	APOF	269	83511600	11	2	1	I	DAJISQPETTK	K		1203.59	1 1 1 0	H(1)N(1)A(1)	(N(H(A)))	1142	0 1 0 0;1 1 0 0;	656.228	5	64.2891	81.6054	32.1302	3	20230224_TK_O-glycoproteome_Plasma1_RAX_OG-T_3.3758.3758.2.0.dta	20230224_TK_O-glycoproteome_Plasma1_RAX_OG-T_3.3758.3758.2.0.dta	20230224_TK_O-glycoproteome_Plasma1_RAX_OG-T_3	3758	862.637	1859.81	930.41	0.00091	0.49189	1	1.4	0	0	0	1	-1	0	-1	0	0	257301000			-1	-1
RAX-OG	P01042-KNG1-546	P01042	KNG1	546	35145400	11	2	1		TPIPSLAKPGV	V		1079.65	1 1 1 0	H(1)N(1)A(1)	(N(A)(H))	124	0 1 0 0;0 1 1 0;1 1 0 0;	656.228	1	64.2709	78.152	38.4917	4	20230224_TK_O-glycoproteome_Plasma_RAX_OG-1_20230307164623.11986.11986.2.0.dta	20230224_TK_O-glycoproteome_Plasma_RAX_OG-1_20230307164623.11986.11986.2.0.dta	20230224_TK_O-glycoproteome_Plasma_RAX_OG-1_20230307164623	11986	3051.69	1735.88	868.442	0.0036	2.0755	1	1.35	0	0	0	1	-1	0	-1	0	0	89145000			-1	-1
RAX-OG-GluC	P01042-KNG1-408	P01042	KNG1	408	43250300	15	3	1		SMAPAQDEERDSGKE	E		1649.71	1 1 1 0	H(1)N(1)A(1)	(N(H(A)))	1142	0 1 0 0;1 1 0 0;	656.228	1	64.2395	83.8808	27.7629	3	20230224_TK_O-glycoproteome_Plasma2_RAX_OG-G_3.3872.3872.3.0.dta	20230224_TK_O-glycoproteome_Plasma2_RAX_OG-G_3.3872.3872.3.0.dta	20230224_TK_O-glycoproteome_Plasma2_RAX_OG-G_3	3872	938.062	2305.94	769.317	0.00093	0.40236	1	1.25	0	0	0	1	-1	0	-1	0	0	147432000			-1	-1
RAX-OG-Tryp	P02655-APOC2-23	P02655	APOC2	23	3069600	19	3	1		TQQPQQDEMPSPTFLTQVK	K		2203.07	1 1 2 0	H(1)N(1)A(2)	(N(A)(H(A)))	23	0 1 0 0;0 1 1 0;1 1 0 0;1 1 1 0;	947.323	1	64.1551	87.174	21.4057	4	20230224_TK_O-glycoproteome_Plasma1_RAX_OG-T_1.21981.21981.3.0.dta	20230224_TK_O-glycoproteome_Plasma1_RAX_OG-T_1.21981.21981.3.0.dta	20230224_TK_O-glycoproteome_Plasma1_RAX_OG-T_1	21981	5599.87	3150.4	1050.8	0.00388	1.23041	1	1.08333	0	0	0	1	-1	0	-1	0	0	14302400			-1	-1
RAX-OG-AspN	Q13790-APOF-269	Q13790	APOF	269	42999300	18	3	1	I	DAJISQPETTKEGLRAIS	S		1929.99	1 1 1 0	H(1)N(1)A(1)	(N(H(A)))	1142	0 1 0 0;1 1 0 0;	656.228	5	64.1345	81.1138	32.6017	3	20230224_TK_O-glycoproteome_Plasma1_RAX_OG-A_3.11572.11572.3.0.dta	20230224_TK_O-glycoproteome_Plasma1_RAX_OG-A_3.11572.11572.3.0.dta	20230224_TK_O-glycoproteome_Plasma1_RAX_OG-A_3	11572	2991.65	2586.22	862.744	0.00203	0.7837	1	1.02941	0	0	0	1	-1	0	-1	0	0	183506000			-1	-1
RAX-OG-Tryp	P02647-APOA1-221	P02647	APOA1	221	50949900	10	3	1		TEHLSTLSEK	K		1144.58	1 1 1 0	H(1)N(1)A(1)	(N(H(A)))	1142	0 1 0 0;1 1 0 0;	656.228	1	64.1256	85.9913	23.518	3	20230224_TK_O-glycoproteome_Plasma2_RAX_OG-T_3.5054.5054.3.2.dta	20230224_TK_O-glycoproteome_Plasma2_RAX_OG-T_3.5054.5054.3.2.dta	20230224_TK_O-glycoproteome_Plasma2_RAX_OG-T_3	5054	936.865	1800.81	600.942	3e-05	0.01712	1	1.5	0	0	0	1	-1	0	-1	0	0	117181000			-1	-1
RAX-OG-GluC	P02652-APOA2-32	P02652	APOA2	32	1869670	19	3	1		SLVSQYFQTVTDYGKDLME	E	18,Oxidation[M];	2240.04	1 1 1 0	H(1)N(1)A(1)	(N(H(A)))	1142	0 1 0 0;1 1 0 0;	656.228	1	64.1225	96.282	4.39762	2	20230224_TK_O-glycoproteome_Plasma2_RAX_OG-G_2.23420.23420.3.0.dta	20230224_TK_O-glycoproteome_Plasma2_RAX_OG-G_2.23420.23420.3.0.dta	20230224_TK_O-glycoproteome_Plasma2_RAX_OG-G_2	23420	6267.17	2896.27	966.096	0.00285	0.98431	0.66667	1.19444	0	0	0	1	-1	0	-1	0	0	8735410			-1	-1
RAX-OG-AspN	Q92954-PRG4-485	Q92954	PRG4	485	3783220	16	4	1		TAPKKPAPTTPKEPAP	P		1630.92	3 3 3 0	H(3)N(3)A(3)	(N(H))(N(H(A(A)))(N(H(A))))	2108	0 1 0 0;0 2 0 0;0 3 0 0;1 1 0 0;1 1 1 0;1 1 2 0;1 2 0 0;1 2 1 0;1 2 2 0;1 3 0 0;1 3 1 0;1 3 2 0;2 2 0 0;2 2 1 0;2 2 2 0;2 2 3 0;2 3 0 0;2 3 1 0;2 3 2 0;2 3 3 0;3 3 0 0;3 3 1 0;3 3 2 0;	1968.68	1	64.1222	31.9074	123.95	4	20230224_TK_O-glycoproteome_Plasma2_RAX_OG-A_3.8290.8290.4.1.dta	20230224_TK_O-glycoproteome_Plasma2_RAX_OG-A_3.8290.8290.4.1.dta	20230224_TK_O-glycoproteome_Plasma2_RAX_OG-A_3	8290	1723.04	3599.6	900.656	0.00257	0.71476	0.79167	0.66667	0	0	0	0	1.38672e-13	1.38672e-13	-1	0	1.38672e-13	24129800			-1	-1
RAX-OG-AspN	P02790-HPX-24	P02790	HPX	24	83328800	13	2	1		TPLPPTSAHGNVA	A		1261.65	1 1 0 0	H(1)N(1)	(N(H))	2097	0 1 0 0;	365.132	1	64.1192	89.5798	16.8352	2	20230224_TK_O-glycoproteome_Plasma1_RAX_OG-A_3.5857.5857.2.0.dta	20230224_TK_O-glycoproteome_Plasma1_RAX_OG-A_3.5857.5857.2.0.dta	20230224_TK_O-glycoproteome_Plasma1_RAX_OG-A_3	5857	1416.83	1626.79	813.897	0.00111	0.685	1	1.41667	0	0	0	1	-1	0	-1	0	0	196374000			-1	-1
RAX-OG-AspN	Q92954-PRG4-885	Q92954	PRG4	885	16669100	10	3	1		TPKALENSPK	K		1084.6	1 1 1 0	H(1)N(1)A(1)	(N(H(A)))	1142	0 1 0 0;1 1 0 0;	656.228	1	64.1079	85.756	23.9043	3	20230224_TK_O-glycoproteome_Plasma2_RAX_OG-A_1.2933.2933.3.0.dta	20230224_TK_O-glycoproteome_Plasma2_RAX_OG-A_1.2933.2933.3.0.dta	20230224_TK_O-glycoproteome_Plasma2_RAX_OG-A_1	2933	675.351	1740.83	580.947	0.00055	0.31354	1	1.44444	0	0	0	1	-1	0	-1	0	0	48905700			-1	-1
RAX-OG-GluC	P02790-HPX-24	P02790	HPX	24	78154600	14	2	1		TPLPPTSAHGNVAE	E		1390.7	1 1 1 0	H(1)N(1)A(1)	(N(A)(H))	124	0 1 0 0;0 1 1 0;1 1 0 0;	656.228	1	64.1056	80.4766	33.7024	4	20230224_TK_O-glycoproteome_Plasma2_RAX_OG-G_2.7415.7415.2.0.dta	20230224_TK_O-glycoproteome_Plasma2_RAX_OG-G_2.7415.7415.2.0.dta	20230224_TK_O-glycoproteome_Plasma2_RAX_OG-G_2	7415	1827.69	2046.92	1023.97	0.00062	0.30134	1	1.26923	0	0	0	1	-1	0	-1	0	0	229593000			-1	-1
RAX-OG-AspN	P02790-HPX-24	P02790	HPX	24	128990000	13	2	1		TPLPPTSAHGNVA	A		1261.65	1 1 1 0	H(1)N(1)A(1)	(N(A)(H))	124	0 1 0 0;0 1 1 0;1 1 0 0;	656.228	1	64.0937	79.1629	36.108	4	20230224_TK_O-glycoproteome_Plasma2_RAX_OG-A_1.6833.6833.2.0.dta	20230224_TK_O-glycoproteome_Plasma2_RAX_OG-A_1.6833.6833.2.0.dta	20230224_TK_O-glycoproteome_Plasma2_RAX_OG-A_1	6833	1355.03	1917.88	959.445	0.00163	0.85189	1	1.25	0	0	0	1	-1	0	-1	0	0	362503000			-1	-1
RAX-OG-Tryp	P01042-KNG1-546	P01042	KNG1	546	35017900	11	3	1		TPIPSLAKPGV	V		1079.65	2 2 2 0	H(2)N(2)A(2)	(N(H(A))(N(H(A))))	920	0 1 0 0;0 2 0 0;1 1 0 0;1 1 1 0;1 2 0 0;1 2 1 0;2 2 0 0;2 2 1 0;	1312.46	1	64.074	61.0712	69.6506	4	20230224_TK_O-glycoproteome_Plasma1_RAX_OG-T_3.13944.13944.3.0.dta	20230224_TK_O-glycoproteome_Plasma1_RAX_OG-T_3.13944.13944.3.0.dta	20230224_TK_O-glycoproteome_Plasma1_RAX_OG-T_3	13944	3298.15	2392.1	798.04	0.00361	1.50801	1	1.2	0	0	0	0	2.10613e-24	1.7858e-25	-1	0	1.7858e-25	124221000			-1	-1
RAX-OG-Tryp	Q92954-PRG4-991	Q92954	PRG4	991	19278900	18	4	1		TITTTEIMNKPEETAKPK	K		2032.06	2 2 2 0	H(2)N(2)A(2)	(N(H(A))(N(H(A))))	920	0 1 0 0;0 2 0 0;1 1 0 0;1 1 1 0;1 2 0 0;1 2 1 0;2 2 0 0;2 2 1 0;	1312.46	1	64.0336	53.1511	84.2439	4	20230224_TK_O-glycoproteome_Plasma1_RAX_OG-T_3.9292.9292.4.1.dta	20230224_TK_O-glycoproteome_Plasma1_RAX_OG-T_3.9292.9292.4.1.dta	20230224_TK_O-glycoproteome_Plasma1_RAX_OG-T_3	9292	2108.6	3344.52	836.885	0.00125	0.37235	1	0.94118	0	0	0	0	5.08521e-28	2.37679e-29	-1	0	2.37679e-29	119002000			-1	-1
RAX-OG	Q92954-PRG4-485	Q92954	PRG4	485	30910300	16	4	1		TAPKKPAPTTPKEPAP	P		1630.92	3 3 3 0	H(3)N(3)A(3)	(N(H))(N(H(A(A)))(N(H(A))))	2108	0 1 0 0;0 2 0 0;0 3 0 0;1 1 0 0;1 1 1 0;1 1 2 0;1 2 0 0;1 2 1 0;1 2 2 0;1 3 0 0;1 3 1 0;1 3 2 0;2 2 0 0;2 2 1 0;2 2 2 0;2 2 3 0;2 3 0 0;2 3 1 0;2 3 2 0;2 3 3 0;3 3 0 0;3 3 1 0;3 3 2 0;	1968.68	1	64.0012	30.9362	125.408	4	20230224_TK_O-glycoproteome_Plasma_RAX_OG-2.7111.7111.4.1.dta	20230224_TK_O-glycoproteome_Plasma_RAX_OG-2.7111.7111.4.1.dta	20230224_TK_O-glycoproteome_Plasma_RAX_OG-2	7111	1720.19	3599.6	900.656	0.00399	1.10924	0.79167	0.73333	0	0	0	0	6.852e-49	1.37697e-49	-1	0	1.37697e-49	208673000			-1	-1
RAX-OG	P01042-KNG1-546	P01042	KNG1	546	11399400	11	2	1		TPIPSLAKPGV	V		1079.65	2 2 1 0	H(2)N(2)A(1)	(N(H(A))(N(H)))	1120	0 1 0 0;0 2 0 0;1 1 0 0;1 1 1 0;1 2 0 0;1 2 1 0;2 2 0 0;	1021.36	1	63.9927	58.7504	73.7283	4	20230224_TK_O-glycoproteome_Plasma_RAX_OG-2.11373.11373.2.0.dta	20230224_TK_O-glycoproteome_Plasma_RAX_OG-2.11373.11373.2.0.dta	20230224_TK_O-glycoproteome_Plasma_RAX_OG-2	11373	2896.05	2101.01	1051.01	0.00372	1.77003	1	1.2	0	0	0	0	2.51071e-29	1.31598e-30	-1	0	1.31598e-30	33946200			-1	-1
RAX-OG-Tryp	P01042-KNG1-546	P01042	KNG1	546	34528200	11	2	1		TPIPSLAKPGV	V		1079.65	1 1 2 0	H(1)N(1)A(2)	(N(A)(H(A)))	23	0 1 0 0;0 1 1 0;1 1 0 0;1 1 1 0;	947.323	1	63.9871	71.5627	49.918	4	20230224_TK_O-glycoproteome_Plasma1_RAX_OG-T_3.14543.14543.2.1.dta	20230224_TK_O-glycoproteome_Plasma1_RAX_OG-T_3.14543.14543.2.1.dta	20230224_TK_O-glycoproteome_Plasma1_RAX_OG-T_3	14543	3460.12	2026.97	1013.99	0.00042	0.20834	1	1.35	0	0	0	1	-1	0	-1	0	0	102399000			-1	-1
RAX-OG-Tryp	P05155-SERPING1-27	P05155	SERPING1	27	42728100	14	2	1		TSSSSQDPESLQDR	R		1536.68	1 1 0 0	H(1)N(1)	(N(H))	2097	0 1 0 0;	365.132	1	63.9815	89.5276	16.5388	2	20230224_TK_O-glycoproteome_Plasma1_RAX_OG-T_1.4690.4690.2.0.dta	20230224_TK_O-glycoproteome_Plasma1_RAX_OG-T_1.4690.4690.2.0.dta	20230224_TK_O-glycoproteome_Plasma1_RAX_OG-T_1	4690	1089.34	1901.81	951.409	0.00151	0.79206	1	1.34615	0	0	0	1	-1	0	-1	0	0	110575000			-1	-1
RAX-OG-Tryp	P02647-APOA1-221	P02647	APOA1	221	33084000	10	2	1		TEHLSTLSEK	K		1144.58	1 1 1 0	H(1)N(1)A(1)	(N(H(A)))	1142	0 1 0 0;1 1 0 0;	656.228	1	63.9621	79.3146	35.4502	3	20230224_TK_O-glycoproteome_Plasma2_RAX_OG-T_3.5075.5075.2.0.dta	20230224_TK_O-glycoproteome_Plasma2_RAX_OG-T_3.5075.5075.2.0.dta	20230224_TK_O-glycoproteome_Plasma2_RAX_OG-T_3	5075	940.007	1800.81	900.91	0.00085	0.47413	1	1.38889	0	0	0	1	-1	0	-1	0	0	81895400			-1	-1
RAX-OG-Tryp	Q14624-ITIH4-723	Q14624	ITIH4	723	748434	23	3	1		TQTPAPIQAPSAILPLPGQSVER	R		2371.3	0 1 0 0	N(1)	(N)	2917		203.079	1	63.9517	95.6668	5.05235	1	20230224_TK_O-glycoproteome_Plasma1_RAX_OG-T_2.23303.23303.3.6.dta	20230224_TK_O-glycoproteome_Plasma1_RAX_OG-T_2.23303.23303.3.6.dta	20230224_TK_O-glycoproteome_Plasma1_RAX_OG-T_2	23303	5841.31	2574.38	858.799	0.00469	1.82093	1	0.81818	0	0	0	1	-1	0	-1	0	0	3119820			-1	-1
RAX-OG-Tryp	Q13790-APOF-269	Q13790	APOF	269	26448500	15	3	1	I	DAJISQPETTKEGLR	R		1658.83	1 1 1 0	H(1)N(1)A(1)	(N(A)(H))	124	0 1 0 0;0 1 1 0;1 1 0 0;	656.228	5	63.9109	82.222	29.9044	4	20230224_TK_O-glycoproteome_Plasma2_RAX_OG-T_2.7591.7591.3.0.dta	20230224_TK_O-glycoproteome_Plasma2_RAX_OG-T_2.7591.7591.3.0.dta	20230224_TK_O-glycoproteome_Plasma2_RAX_OG-T_2	7591	1297.17	2315.06	772.359	5e-05	0.02282	1	1.10714	0	0	0	1	-1	0	-1	0	0	89467900			-1	-1
RAX-OG-AspN	Q13790-APOF-269	Q13790	APOF	269	18111100	18	3	1	I	DAJISQPETTKEGLRAIS	S		1929.99	1 1 1 0	H(1)N(1)A(1)	(N(H(A)))	1142	0 1 0 0;1 1 0 0;	656.228	5	63.8909	82.5839	29.1754	3	20230224_TK_O-glycoproteome_Plasma2_RAX_OG-A_2.13495.13495.3.0.dta	20230224_TK_O-glycoproteome_Plasma2_RAX_OG-A_2.13495.13495.3.0.dta	20230224_TK_O-glycoproteome_Plasma2_RAX_OG-A_2	13495	2967.35	2586.22	862.745	0.00464	1.79522	1	1.02941	0	0	0	1	-1	0	-1	0	0	76723300			-1	-1
RAX-OG-Tryp	P01042-KNG1-401	P01042	KNG1	401	3102010	17	3	1		TVSPPHTSMAPAQDEER	R		1852.85	2 2 1 0	H(2)N(2)A(1)	(N(H(A))(N(H)))	1120	0 1 0 0;0 2 0 0;1 1 0 0;1 1 1 0;1 2 0 0;1 2 1 0;2 2 0 0;	1021.36	1	63.8825	72.1059	48.6104	4	20230224_TK_O-glycoproteome_Plasma1_RAX_OG-T_3.7296.7296.3.0.dta	20230224_TK_O-glycoproteome_Plasma1_RAX_OG-T_3.7296.7296.3.0.dta	20230224_TK_O-glycoproteome_Plasma1_RAX_OG-T_3	7296	1631.87	2874.21	958.742	0.00262	0.9115	0.875	1.0625	0	0	0	0	4.1467e-16	1.08517e-17	-1	0	1.08517e-17	16021500			-1	-1
RAX-OG-Tryp	Q92954-PRG4-991	Q92954	PRG4	991	2261870	18	3	1		TITTTEIMNKPEETAKPK	K		2032.06	1 1 1 0	H(1)N(1)A(1)	(N(H(A)))	1142	0 1 0 0;1 1 0 0;	656.228	1	63.8641	82.0503	30.0897	3	20230224_TK_O-glycoproteome_Plasma1_RAX_OG-T_2.10077.10077.3.0.dta	20230224_TK_O-glycoproteome_Plasma1_RAX_OG-T_2.10077.10077.3.0.dta	20230224_TK_O-glycoproteome_Plasma1_RAX_OG-T_2	10077	2300.65	2688.29	896.769	0.00059	0.21903	1	1.14706	0	0	0	1	-1	0	-1	0	0	8978430			-1	-1
RAX-OG-Tryp	Q13790-APOF-269	Q13790	APOF	269	45218500	11	2	1	I	DAJISQPETTK	K		1203.59	1 1 1 0	H(1)N(1)A(1)	(N(H(A)))	1142	0 1 0 0;1 1 0 0;	656.228	5	63.8251	81.3577	31.2645	3	20230224_TK_O-glycoproteome_Plasma2_RAX_OG-T_1.4463.4463.2.0.dta	20230224_TK_O-glycoproteome_Plasma2_RAX_OG-T_1.4463.4463.2.0.dta	20230224_TK_O-glycoproteome_Plasma2_RAX_OG-T_1	4463	854.181	1859.81	930.41	0.00061	0.32736	1	1.4	0	0	0	1	-1	0	-1	0	0	129519000			-1	-1
RAX-OG-GluC	P02790-HPX-24	P02790	HPX	24	74868800	14	3	1		TPLPPTSAHGNVAE	E		1390.7	1 1 1 0	H(1)N(1)A(1)	(N(H(A)))	1142	0 1 0 0;1 1 0 0;	656.228	1	63.8089	86.939	20.8528	3	20230224_TK_O-glycoproteome_Plasma1_RAX_OG-G_2.7431.7431.3.0.dta	20230224_TK_O-glycoproteome_Plasma1_RAX_OG-G_2.7431.7431.3.0.dta	20230224_TK_O-glycoproteome_Plasma1_RAX_OG-G_2	7431	1926.55	2046.92	682.98	0.00072	0.34971	1	1.15385	0	0	0	1	-1	0	-1	0	0	218471000			-1	-1
RAX-OG-GluC	P02790-HPX-24	P02790	HPX	24	72405800	14	2	1		TPLPPTSAHGNVAE	E		1390.7	1 1 1 0	H(1)N(1)A(1)	(N(A)(H))	124	0 1 0 0;0 1 1 0;1 1 0 0;	656.228	1	63.7887	80.6756	32.4272	4	20230224_TK_O-glycoproteome_Plasma1_RAX_OG-G_2.6996.6996.2.0.dta	20230224_TK_O-glycoproteome_Plasma1_RAX_OG-G_2.6996.6996.2.0.dta	20230224_TK_O-glycoproteome_Plasma1_RAX_OG-G_2	6996	1807.73	2046.92	1023.97	0.00054	0.26421	1	1.30769	0	0	0	1	-1	0	-1	0	0	215862000			-1	-1
RAX-OG-GluC	P02790-HPX-24	P02790	HPX	24	87351200	14	3	1		TPLPPTSAHGNVAE	E		1390.7	1 1 1 0	H(1)N(1)A(1)	(N(H(A)))	1142	0 1 0 0;1 1 0 0;	656.228	1	63.7823	86.8659	20.9128	3	20230224_TK_O-glycoproteome_Plasma1_RAX_OG-G_2.7318.7318.3.0.dta	20230224_TK_O-glycoproteome_Plasma1_RAX_OG-G_2.7318.7318.3.0.dta	20230224_TK_O-glycoproteome_Plasma1_RAX_OG-G_2	7318	1895.57	2046.92	682.98	0.00078	0.37902	1	1.19231	0	0	0	1	-1	0	-1	0	0	256578000			-1	-1
RAX-OG-Tryp	P02647-APOA1-221	P02647	APOA1	221	81652900	10	3	1		TEHLSTLSEK	K		1144.58	1 1 1 0	H(1)N(1)A(1)	(N(H(A)))	1142	0 1 0 0;1 1 0 0;	656.228	1	63.7524	85.7611	22.8791	3	20230224_TK_O-glycoproteome_Plasma1_RAX_OG-T_1.4153.4153.3.3.dta	20230224_TK_O-glycoproteome_Plasma1_RAX_OG-T_1.4153.4153.3.3.dta	20230224_TK_O-glycoproteome_Plasma1_RAX_OG-T_1	4153	972.567	1800.81	600.942	0.00016	0.08708	1	1.5	0	0	0	1	-1	0	-1	0	0	203987000			-1	-1
RAX-OG-AspN	P02790-HPX-24	P02790	HPX	24	220560000	13	3	1		TPLPPTSAHGNVA	A		1261.65	1 1 1 0	H(1)N(1)A(1)	(N(H(A)))	1142	0 1 0 0;1 1 0 0;	656.228	1	63.7414	85.8717	22.6422	3	20230224_TK_O-glycoproteome_Plasma1_RAX_OG-A_1.6198.6198.3.0.dta	20230224_TK_O-glycoproteome_Plasma1_RAX_OG-A_1.6198.6198.3.0.dta	20230224_TK_O-glycoproteome_Plasma1_RAX_OG-A_1	6198	1496.77	1917.88	639.966	0.00121	0.63238	1	1.125	0	0	0	1	-1	0	-1	0	0	616550000			-1	-1
RAX-OG-AspN	Q92954-PRG4-885	Q92954	PRG4	885	39717900	10	3	1		TPKALENSPK	K		1084.6	1 1 1 0	H(1)N(1)A(1)	(N(H(A)))	1142	0 1 0 0;1 1 0 0;	656.228	1	63.7234	85.205	23.8291	3	20230224_TK_O-glycoproteome_Plasma1_RAX_OG-A_3.2920.2920.3.0.dta	20230224_TK_O-glycoproteome_Plasma1_RAX_OG-A_3.2920.2920.3.0.dta	20230224_TK_O-glycoproteome_Plasma1_RAX_OG-A_3	2920	695.531	1740.83	580.947	7e-05	0.04298	1	1.44444	0	0	0	1	-1	0	-1	0	0	97808900			-1	-1
RAX-OG-AspN	P02790-HPX-24	P02790	HPX	24	196172000	13	2	1		TPLPPTSAHGNVA	A		1261.65	1 1 1 0	H(1)N(1)A(1)	(N(H(A)))	1142	0 1 0 0;1 1 0 0;	656.228	1	63.6746	80.6371	32.1729	3	20230224_TK_O-glycoproteome_Plasma1_RAX_OG-A_3.6191.6191.2.0.dta	20230224_TK_O-glycoproteome_Plasma1_RAX_OG-A_3.6191.6191.2.0.dta	20230224_TK_O-glycoproteome_Plasma1_RAX_OG-A_3	6191	1504.3	1917.88	959.445	0.00112	0.5818	1	1.29167	0	0	0	1	-1	0	-1	0	0	554074000			-1	-1
RAX-OG-GluC	P02790-HPX-24	P02790	HPX	24	46228800	14	2	1		TPLPPTSAHGNVAE	E		1390.7	1 1 0 0	H(1)N(1)	(N(H))	2097	0 1 0 0;	365.132	1	63.6468	88.859	16.8241	2	20230224_TK_O-glycoproteome_Plasma1_RAX_OG-G_1.6368.6368.2.1.dta	20230224_TK_O-glycoproteome_Plasma1_RAX_OG-G_1.6368.6368.2.1.dta	20230224_TK_O-glycoproteome_Plasma1_RAX_OG-G_1	6368	1600.38	1755.83	878.418	0.00121	0.68876	1	1.34615	0	0	0	1	-1	0	-1	0	0	116365000			-1	-1
RAX-OG-AspN	Q13790-APOF-269	Q13790	APOF	269	3918970	18	3	1	I	DAJISQPETTKEGLRAIS	S		1929.99	1 1 0 0	H(1)N(1)	(N(H))	2097	0 1 0 0;	365.132	5	63.638	87.8863	18.6056	2	20230224_TK_O-glycoproteome_Plasma2_RAX_OG-A_2.12139.12139.3.0.dta	20230224_TK_O-glycoproteome_Plasma2_RAX_OG-A_2.12139.12139.3.0.dta	20230224_TK_O-glycoproteome_Plasma2_RAX_OG-A_2	12139	2622.01	2295.12	765.713	0.00448	1.95299	1	1.11765	0	0	0	1	-1	0	-1	0	0	11664600			-1	-1
RAX-OG	P01042-KNG1-546	P01042	KNG1	546	32743500	11	2	1		TPIPSLAKPGV	V		1079.65	1 1 1 0	H(1)N(1)A(1)	(N(A)(H))	124	0 1 0 0;0 1 1 0;1 1 0 0;	656.228	1	63.6193	77.3848	38.0548	4	20230224_TK_O-glycoproteome_Plasma_RAX_OG-2.11899.11899.2.0.dta	20230224_TK_O-glycoproteome_Plasma_RAX_OG-2.11899.11899.2.0.dta	20230224_TK_O-glycoproteome_Plasma_RAX_OG-2	11899	3042.57	1735.88	868.442	0.00396	2.28404	1	1.35	0	0	0	1	-1	0	-1	0	0	83680800			-1	-1
RAX-OG-AspN	Q13790-APOF-269	Q13790	APOF	269	18326500	18	3	1	I	DAJISQPETTKEGLRAIS	S		1929.99	1 1 2 0	H(1)N(1)A(2)	(N(A)(H(A)))	23	0 1 0 0;0 1 1 0;1 1 0 0;1 1 1 0;	947.323	5	63.6151	70.4532	50.9157	4	20230224_TK_O-glycoproteome_Plasma1_RAX_OG-A_1.11286.11286.3.0.dta	20230224_TK_O-glycoproteome_Plasma1_RAX_OG-A_1.11286.11286.3.0.dta	20230224_TK_O-glycoproteome_Plasma1_RAX_OG-A_1	11286	2862.83	2877.31	959.775	0.00104	0.36086	1	1	0	0	0	1	-1	0	-1	0	0	89288900			-1	-1
RAX-OG-AspN	P02790-HPX-24	P02790	HPX	24	190084000	13	2	1		TPLPPTSAHGNVA	A		1261.65	1 1 1 0	H(1)N(1)A(1)	(N(H(A)))	1142	0 1 0 0;1 1 0 0;	656.228	1	63.4672	80.1221	32.5366	3	20230224_TK_O-glycoproteome_Plasma1_RAX_OG-A_2.6013.6013.2.0.dta	20230224_TK_O-glycoproteome_Plasma1_RAX_OG-A_2.6013.6013.2.0.dta	20230224_TK_O-glycoproteome_Plasma1_RAX_OG-A_2	6013	1466.36	1917.88	959.445	0.00111	0.57971	1	1.29167	0	0	0	1	-1	0	-1	0	0	540611000			-1	-1
RAX-OG-GluC	P02790-HPX-24	P02790	HPX	24	83775100	14	3	1		TPLPPTSAHGNVAE	E		1390.7	1 1 1 0	H(1)N(1)A(1)	(N(H(A)))	1142	0 1 0 0;1 1 0 0;	656.228	1	63.4591	85.8851	21.8109	3	20230224_TK_O-glycoproteome_Plasma2_RAX_OG-G_2.7401.7401.3.0.dta	20230224_TK_O-glycoproteome_Plasma2_RAX_OG-G_2.7401.7401.3.0.dta	20230224_TK_O-glycoproteome_Plasma2_RAX_OG-G_2	7401	1824.4	2046.92	682.98	0.00083	0.4054	1	1.07692	0	0	0	1	-1	0	-1	0	0	248790000			-1	-1
RAX-OG-GluC	P02790-HPX-24	P02790	HPX	24	109560000	14	3	1		TPLPPTSAHGNVAE	E		1390.7	1 1 1 0	H(1)N(1)A(1)	(N(H(A)))	1142	0 1 0 0;1 1 0 0;	656.228	1	63.4489	85.6206	22.2728	3	20230224_TK_O-glycoproteome_Plasma1_RAX_OG-G_2.6517.6517.3.0.dta	20230224_TK_O-glycoproteome_Plasma1_RAX_OG-G_2.6517.6517.3.0.dta	20230224_TK_O-glycoproteome_Plasma1_RAX_OG-G_2	6517	1676.29	2046.92	682.98	0.00097	0.47282	1	1.07692	0	0	0	1	-1	0	-1	0	0	323426000			-1	-1
RAX-OG-GluC	P01042-KNG1-408	P01042	KNG1	408	3151810	15	2	1		SMAPAQDEERDSGKE	E		1649.71	1 1 0 0	H(1)N(1)	(N(H))	2097	0 1 0 0;	365.132	1	63.4382	89.105	15.7712	2	20230224_TK_O-glycoproteome_Plasma1_RAX_OG-G_1.2809.2809.2.0.dta	20230224_TK_O-glycoproteome_Plasma1_RAX_OG-G_1.2809.2809.2.0.dta	20230224_TK_O-glycoproteome_Plasma1_RAX_OG-G_1	2809	679.381	2014.84	1007.92	0.00108	0.53471	1	1.35714	0	0	0	1	-1	0	-1	0	0	9637720			-1	-1
RAX-OG-AspN	P01042-KNG1-546	P01042	KNG1	546	41836100	11	2	1		TPIPSLAKPGV	V		1079.65	1 1 1 0	H(1)N(1)A(1)	(N(A)(H))	124	0 1 0 0;0 1 1 0;1 1 0 0;	656.228	1	63.4259	78.1004	36.1733	4	20230224_TK_O-glycoproteome_Plasma1_RAX_OG-A_1.13473.13473.2.0.dta	20230224_TK_O-glycoproteome_Plasma1_RAX_OG-A_1.13473.13473.2.0.dta	20230224_TK_O-glycoproteome_Plasma1_RAX_OG-A_1	13473	3468.89	1735.87	868.441	0.00112	0.64568	1	1.4	0	0	0	1	-1	0	-1	0	0	101342000			-1	-1
RAX-OG-Tryp	Q14624-ITIH4-723	Q14624	ITIH4	723	26595200	23	3	1		TQTPAPIQAPSAILPLPGQSVER	R		2371.3	1 1 1 0	H(1)N(1)A(1)	(N(H(A)))	1142	0 1 0 0;1 1 0 0;	656.228	1	63.4127	90.661	12.8087	3	20230224_TK_O-glycoproteome_Plasma1_RAX_OG-T_1.23289.23289.3.0.dta	20230224_TK_O-glycoproteome_Plasma1_RAX_OG-T_1.23289.23289.3.0.dta	20230224_TK_O-glycoproteome_Plasma1_RAX_OG-T_1	23289	5970.2	3027.53	1009.85	0.00664	2.19315	1	0.86364	0	0	0	1	-1	0	-1	0	0	146813000			-1	-1
RAX-OG-Tryp	P01042-KNG1-401	P01042	KNG1	401	16186900	17	4	1		TVSPPHTSMAPAQDEER	R		1852.85	2 2 2 0	H(2)N(2)A(2)	(N(H(A))(N(H(A))))	920	0 1 0 0;0 2 0 0;1 1 0 0;1 1 1 0;1 2 0 0;1 2 1 0;2 2 0 0;2 2 1 0;	1312.46	1	63.3947	65.9472	58.6544	4	20230224_TK_O-glycoproteome_Plasma1_RAX_OG-T_1.8014.8014.4.2.dta	20230224_TK_O-glycoproteome_Plasma1_RAX_OG-T_1.8014.8014.4.2.dta	20230224_TK_O-glycoproteome_Plasma1_RAX_OG-T_1	8014	1866.55	3165.31	792.082	0.00131	0.41302	0.88889	1	0	0	0	0	1.52404e-22	7.78731e-24	-1	0	7.78731e-24	88318800			-1	-1
RAX-OG-AspN	Q92954-PRG4-1082	Q92954	PRG4	1082	2758030	14	3	1		TPNSKLVEVNPKSE	E		1541.82	1 1 1 0	H(1)N(1)A(1)	(N(H(A)))	1142	0 1 0 0;1 1 0 0;	656.228	1	63.3924	83.46	26.1238	3	20230224_TK_O-glycoproteome_Plasma1_RAX_OG-A_1.8357.8357.3.3.dta	20230224_TK_O-glycoproteome_Plasma1_RAX_OG-A_1.8357.8357.3.3.dta	20230224_TK_O-glycoproteome_Plasma1_RAX_OG-A_1	8357	2068.58	2198.05	733.354	0.00389	1.77149	1	1.38462	0	0	0	1	-1	0	-1	0	0	7813570			-1	-1
RAX-OG-AspN	P01042-KNG1-546	P01042	KNG1	546	19758200	11	3	1		TPIPSLAKPGV	V		1079.65	2 2 2 0	H(2)N(2)A(2)	(N(H(A))(N(H(A))))	920	0 1 0 0;0 2 0 0;1 1 0 0;1 1 1 0;1 2 0 0;1 2 1 0;2 2 0 0;2 2 1 0;	1312.46	1	63.37	59.5167	70.5261	4	20230224_TK_O-glycoproteome_Plasma1_RAX_OG-A_2.12583.12583.3.0.dta	20230224_TK_O-glycoproteome_Plasma1_RAX_OG-A_2.12583.12583.3.0.dta	20230224_TK_O-glycoproteome_Plasma1_RAX_OG-A_2	12583	3285.87	2392.1	798.039	0.00116	0.4859	1	1.2	0	0	0	0	8.14131e-65	6.48542e-66	-1	0	6.48542e-66	71004000			-1	-1
RAX-OG-Tryp	Q92954-PRG4-376	Q92954	PRG4	376	139411000	8	2	1		TTPKEPAP	P		840.446	2 2 2 0	H(2)N(2)A(2)	(N(H(A))(N(H(A))))	920	0 1 0 0;0 2 0 0;1 1 0 0;1 1 1 0;1 2 0 0;1 2 1 0;2 2 0 0;2 2 1 0;	1312.46	1	63.3608	50.5406	87.1696	4	20230224_TK_O-glycoproteome_Plasma2_RAX_OG-T_3.5128.5128.2.0.dta	20230224_TK_O-glycoproteome_Plasma2_RAX_OG-T_3.5128.5128.2.0.dta	20230224_TK_O-glycoproteome_Plasma2_RAX_OG-T_3	5128	946.76	2152.9	1076.95	0.00089	0.41262	1	1.35714	0	0	0	0	3.83106e-31	3.0368e-31	-1	0	3.0368e-31	424562000			-1	-1
RAX-OG	P01042-KNG1-546	P01042	KNG1	546	103627000	11	2	1		TPIPSLAKPGV	V		1079.65	1 1 2 0	H(1)N(1)A(2)	(N(A)(H(A)))	23	0 1 0 0;0 1 1 0;1 1 0 0;1 1 1 0;	947.323	1	63.3329	69.1319	52.5634	4	20230224_TK_O-glycoproteome_Plasma_RAX_OG-1_20230307164623.12094.12094.2.0.dta	20230224_TK_O-glycoproteome_Plasma_RAX_OG-1_20230307164623.12094.12094.2.0.dta	20230224_TK_O-glycoproteome_Plasma_RAX_OG-1_20230307164623	12094	3082.37	2026.97	1013.99	0.00338	1.66568	1	1.25	0	0	0	1	-1	0	-1	0	0	310899000			-1	-1
RAX-OG-GluC	P02790-HPX-24	P02790	HPX	24	22500700	14	2	1		TPLPPTSAHGNVAE	E		1390.7	0 1 0 0	N(1)	(N)	2917		203.079	1	63.3113	91.2842	11.3616	1	20230224_TK_O-glycoproteome_Plasma1_RAX_OG-G_1.6414.6414.2.0.dta	20230224_TK_O-glycoproteome_Plasma1_RAX_OG-G_1.6414.6414.2.0.dta	20230224_TK_O-glycoproteome_Plasma1_RAX_OG-G_1	6414	1612.8	1593.78	797.392	0.00112	0.70573	1	1.38462	0	0	0	1	-1	0	-1	0	0	52437300			-1	-1
RAX-OG-GluC	P02790-HPX-24	P02790	HPX	24	79683500	14	2	1		TPLPPTSAHGNVAE	E		1390.7	1 1 1 0	H(1)N(1)A(1)	(N(A)(H))	124	0 1 0 0;0 1 1 0;1 1 0 0;	656.228	1	63.2924	79.3535	33.4646	4	20230224_TK_O-glycoproteome_Plasma2_RAX_OG-G_1.7500.7500.2.0.dta	20230224_TK_O-glycoproteome_Plasma2_RAX_OG-G_1.7500.7500.2.0.dta	20230224_TK_O-glycoproteome_Plasma2_RAX_OG-G_1	7500	1853.69	2046.92	1023.97	0.0006	0.29352	1	1.26923	0	0	0	1	-1	0	-1	0	0	234142000			-1	-1
RAX-OG-GluC	P02790-HPX-24	P02790	HPX	24	48771900	14	2	1		TPLPPTSAHGNVAE	E		1390.7	1 1 0 0	H(1)N(1)	(N(H))	2097	0 1 0 0;	365.132	1	63.2778	88.3866	16.6474	2	20230224_TK_O-glycoproteome_Plasma1_RAX_OG-G_1.6483.6483.2.1.dta	20230224_TK_O-glycoproteome_Plasma1_RAX_OG-G_1.6483.6483.2.1.dta	20230224_TK_O-glycoproteome_Plasma1_RAX_OG-G_1	6483	1631.44	1755.83	878.418	0.00088	0.50082	1	1.34615	0	0	0	1	-1	0	-1	0	0	122834000			-1	-1
RAX-OG-GluC	P02790-HPX-24	P02790	HPX	24	44470000	14	2	1		TPLPPTSAHGNVAE	E		1390.7	1 1 0 0	H(1)N(1)	(N(H))	2097	0 1 0 0;	365.132	1	63.2718	88.3399	16.7169	2	20230224_TK_O-glycoproteome_Plasma1_RAX_OG-G_3.6478.6478.2.1.dta	20230224_TK_O-glycoproteome_Plasma1_RAX_OG-G_3.6478.6478.2.1.dta	20230224_TK_O-glycoproteome_Plasma1_RAX_OG-G_3	6478	1680.96	1755.83	878.418	0.00138	0.78672	1	1.34615	0	0	0	1	-1	0	-1	0	0	110952000			-1	-1
RAX-OG-AspN	P02790-HPX-24	P02790	HPX	24	64041200	13	2	1		TPLPPTSAHGNVA	A		1261.65	1 1 0 0	H(1)N(1)	(N(H))	2097	0 1 0 0;	365.132	1	63.2711	88.1878	16.9971	2	20230224_TK_O-glycoproteome_Plasma1_RAX_OG-A_1.4561.4561.2.0.dta	20230224_TK_O-glycoproteome_Plasma1_RAX_OG-A_1.4561.4561.2.0.dta	20230224_TK_O-glycoproteome_Plasma1_RAX_OG-A_1	4561	1081	1626.79	813.897	0.00095	0.58296	1	1.375	0	0	0	1	-1	0	-1	0	0	150958000			-1	-1
RAX-OG-GluC	P02790-HPX-24	P02790	HPX	24	79084800	14	2	1		TPLPPTSAHGNVAE	E		1390.7	1 1 1 0	H(1)N(1)A(1)	(N(H(A)))	1142	0 1 0 0;1 1 0 0;	656.228	1	63.2394	81.3965	29.5192	3	20230224_TK_O-glycoproteome_Plasma1_RAX_OG-G_2.6757.6757.2.0.dta	20230224_TK_O-glycoproteome_Plasma1_RAX_OG-G_2.6757.6757.2.0.dta	20230224_TK_O-glycoproteome_Plasma1_RAX_OG-G_2	6757	1742.48	2046.92	1023.97	0.00053	0.25933	1	1.26923	0	0	0	1	-1	0	-1	0	0	232608000			-1	-1
RAX-OG-GluC	P02790-HPX-24	P02790	HPX	24	90113400	14	3	1		TPLPPTSAHGNVAE	E		1390.7	1 1 1 0	H(1)N(1)A(1)	(N(H(A)))	1142	0 1 0 0;1 1 0 0;	656.228	1	63.2348	85.371	22.1246	3	20230224_TK_O-glycoproteome_Plasma2_RAX_OG-G_3.7322.7322.3.0.dta	20230224_TK_O-glycoproteome_Plasma2_RAX_OG-G_3.7322.7322.3.0.dta	20230224_TK_O-glycoproteome_Plasma2_RAX_OG-G_3	7322	1800.02	2046.92	682.98	0.00078	0.38341	1	1.03846	0	0	0	1	-1	0	-1	0	0	268475000			-1	-1
RAX-OG-Tryp	P05155-SERPING1-27	P05155	SERPING1	27	3714150	14	3	1		TSSSSQDPESLQDR	R		1536.68	1 1 0 0	H(1)N(1)	(N(H))	2097	0 1 0 0;	365.132	1	63.2342	96.0547	2.28181	1	20230224_TK_O-glycoproteome_Plasma2_RAX_OG-T_1.4548.4548.3.0.dta	20230224_TK_O-glycoproteome_Plasma2_RAX_OG-T_1.4548.4548.3.0.dta	20230224_TK_O-glycoproteome_Plasma2_RAX_OG-T_1	4548	865.205	1901.81	634.608	0.00056	0.29674	0.5	1.30769	0	0	0	1	-1	0	-1	0	0	7420160			-1	-1
RAX-OG-Tryp	Q92954-PRG4-757	Q92954	PRG4	757	39779800	11	3	1		TAPTTPKEPAP	P		1109.58	2 2 2 0	H(2)N(2)A(2)	(N(H(A))(N(H(A))))	920	0 1 0 0;0 2 0 0;1 1 0 0;1 1 1 0;1 2 0 0;1 2 1 0;2 2 0 0;2 2 1 0;	1312.46	1	63.2314	58.5899	71.8514	4	20230224_TK_O-glycoproteome_Plasma1_RAX_OG-T_2.7681.7681.3.0.dta	20230224_TK_O-glycoproteome_Plasma1_RAX_OG-T_2.7681.7681.3.0.dta	20230224_TK_O-glycoproteome_Plasma1_RAX_OG-T_2	7681	1718.14	2422.04	808.018	-0.00027	-0.1134	1	1.15	0	0	0	0	3.018e-36	1.80062e-37	-1	0	1.80062e-37	145608000			-1	-1
RAX-OG-GluC	P02790-HPX-24	P02790	HPX	24	99410100	14	2	1		TPLPPTSAHGNVAE	E		1390.7	1 1 1 0	H(1)N(1)A(1)	(N(A)(H))	124	0 1 0 0;0 1 1 0;1 1 0 0;	656.228	1	63.1967	78.9261	33.9849	4	20230224_TK_O-glycoproteome_Plasma2_RAX_OG-G_3.7419.7419.2.0.dta	20230224_TK_O-glycoproteome_Plasma2_RAX_OG-G_3.7419.7419.2.0.dta	20230224_TK_O-glycoproteome_Plasma2_RAX_OG-G_3	7419	1824.84	2046.92	1023.97	0.00095	0.46256	1	1.23077	0	0	0	1	-1	0	-1	0	0	294193000			-1	-1
RAX-OG-Tryp	P02647-APOA1-221	P02647	APOA1	221	83653200	10	3	1		TEHLSTLSEK	K		1144.58	1 1 1 0	H(1)N(1)A(1)	(N(H(A)))	1142	0 1 0 0;1 1 0 0;	656.228	1	63.1772	84.9916	22.6647	3	20230224_TK_O-glycoproteome_Plasma1_RAX_OG-T_1.4302.4302.3.1.dta	20230224_TK_O-glycoproteome_Plasma1_RAX_OG-T_1.4302.4302.3.1.dta	20230224_TK_O-glycoproteome_Plasma1_RAX_OG-T_1	4302	1003.61	1800.81	600.942	0.00015	0.08542	1	1.5	0	0	0	1	-1	0	-1	0	0	208182000			-1	-1
RAX-OG-Tryp	Q92954-PRG4-712	Q92954	PRG4	712	10111200	15	3	1		TAPTTLKEPAPTTPK	K		1552.86	2 2 2 0	H(2)N(2)A(2)	(N(H(A))(N(H(A))))	920	0 1 0 0;0 2 0 0;1 1 0 0;1 1 1 0;1 2 0 0;1 2 1 0;2 2 0 0;2 2 1 0;	1312.46	1	63.1493	68.9851	52.3115	4	20230224_TK_O-glycoproteome_Plasma1_RAX_OG-T_2.10140.10140.3.0.dta	20230224_TK_O-glycoproteome_Plasma1_RAX_OG-T_2.10140.10140.3.0.dta	20230224_TK_O-glycoproteome_Plasma1_RAX_OG-T_2	10140	2316.03	2865.31	955.777	0.00161	0.56236	1	1.21429	0	0	0	0	2.43099e-13	1.12378e-14	-1	0	1.12378e-14	44450000			-1	-1
RAX-OG	Q04756-HGFAC-70	Q04756	HGFAC	70	3936120	22	3	1		TSAPEAEGPQSGGLPPPPRAVP	P		2112.07	1 1 1 0	H(1)N(1)A(1)	(N(H(A)))	1142	0 1 0 0;1 1 0 0;	656.228	1	63.1179	88.7014	15.6058	3	20230224_TK_O-glycoproteome_Plasma_RAX_OG-1_20230307164623.13548.13548.3.0.dta	20230224_TK_O-glycoproteome_Plasma_RAX_OG-1_20230307164623.13548.13548.3.0.dta	20230224_TK_O-glycoproteome_Plasma_RAX_OG-1_20230307164623	13548	3489.87	2768.3	923.44	0.00494	1.7855	1	1.02381	0	0	0	1	-1	0	-1	0	0	17204400			-1	-1
RAX-OG-AspN	Q92954-PRG4-885	Q92954	PRG4	885	10053800	10	2	1		TPKALENSPK	K		1084.6	1 1 1 0	H(1)N(1)A(1)	(N(H(A)))	1142	0 1 0 0;1 1 0 0;	656.228	1	63.1157	79.5358	32.6212	3	20230224_TK_O-glycoproteome_Plasma2_RAX_OG-A_1.2940.2940.2.1.dta	20230224_TK_O-glycoproteome_Plasma2_RAX_OG-A_1.2940.2940.2.1.dta	20230224_TK_O-glycoproteome_Plasma2_RAX_OG-A_1	2940	676.091	1740.83	870.918	0.0008	0.4606	1	1.5	0	0	0	1	-1	0	-1	0	0	25140900			-1	-1
RAX-OG-GluC	P02790-HPX-24	P02790	HPX	24	115168000	14	2	1		TPLPPTSAHGNVAE	E		1390.7	1 1 1 0	H(1)N(1)A(1)	(N(H(A)))	1142	0 1 0 0;1 1 0 0;	656.228	1	63.1068	80.373	31.0411	3	20230224_TK_O-glycoproteome_Plasma1_RAX_OG-G_1.6425.6425.2.0.dta	20230224_TK_O-glycoproteome_Plasma1_RAX_OG-G_1.6425.6425.2.0.dta	20230224_TK_O-glycoproteome_Plasma1_RAX_OG-G_1	6425	1615.58	2046.92	1023.97	0.00074	0.3629	1	1.23077	0	0	0	1	-1	0	-1	0	0	346196000			-1	-1
RAX-OG-Tryp	Q13790-APOF-269	Q13790	APOF	269	27004900	15	3	1	I	DAJISQPETTKEGLR	R		1658.83	1 1 1 0	H(1)N(1)A(1)	(N(A)(H))	124	0 1 0 0;0 1 1 0;1 1 0 0;	656.228	5	63.0945	76.7722	37.693	4	20230224_TK_O-glycoproteome_Plasma2_RAX_OG-T_1.7579.7579.3.0.dta	20230224_TK_O-glycoproteome_Plasma2_RAX_OG-T_1.7579.7579.3.0.dta	20230224_TK_O-glycoproteome_Plasma2_RAX_OG-T_1	7579	1299.14	2315.06	772.359	0.00154	0.66686	1	1.10714	0	0	0	1	-1	0	-1	0	0	91507600			-1	-1
RAX-OG-AspN	Q13790-APOF-269	Q13790	APOF	269	10814800	18	3	1	I	DAJISQPETTKEGLRAIS	S		1929.99	1 1 2 0	H(1)N(1)A(2)	(N(A)(H(A)))	23	0 1 0 0;0 1 1 0;1 1 0 0;1 1 1 0;	947.323	5	63.0521	72.7907	44.9661	4	20230224_TK_O-glycoproteome_Plasma2_RAX_OG-A_3.14022.14022.3.0.dta	20230224_TK_O-glycoproteome_Plasma2_RAX_OG-A_3.14022.14022.3.0.dta	20230224_TK_O-glycoproteome_Plasma2_RAX_OG-A_3	14022	3132.53	2877.31	959.776	0.00378	1.31487	1	1.02941	0	0	0	1	-1	0	-1	0	0	50560700			-1	-1
RAX-OG-Tryp	P01042-KNG1-401	P01042	KNG1	401	17640800	17	4	1		TVSPPHTSMAPAQDEER	R		1852.85	2 2 2 0	H(2)N(2)A(2)	(N(H(A))(N(H(A))))	920	0 1 0 0;0 2 0 0;1 1 0 0;1 1 1 0;1 2 0 0;1 2 1 0;2 2 0 0;2 2 1 0;	1312.46	1	62.9818	70.4147	49.1778	4	20230224_TK_O-glycoproteome_Plasma1_RAX_OG-T_3.8349.8349.4.2.dta	20230224_TK_O-glycoproteome_Plasma1_RAX_OG-T_3.8349.8349.4.2.dta	20230224_TK_O-glycoproteome_Plasma1_RAX_OG-T_3	8349	1883.38	3165.31	792.082	0.00153	0.48252	0.77778	1.0625	0	0	0	0	2.60263e-16	6.31441e-18	-1	0	6.31441e-18	92285800			-1	-1
RAX-OG	Q92954-PRG4-376	Q92954	PRG4	376	250746000	8	2	1		TTPKEPAP	P		840.446	2 2 2 0	H(2)N(2)A(2)	(N(H(A))(N(H(A))))	920	0 1 0 0;0 2 0 0;1 1 0 0;1 1 1 0;1 2 0 0;1 2 1 0;2 2 0 0;2 2 1 0;	1312.46	1	62.9601	46.3867	93.7392	4	20230224_TK_O-glycoproteome_Plasma_RAX_OG-1_20230307164623.4057.4057.2.0.dta	20230224_TK_O-glycoproteome_Plasma_RAX_OG-1_20230307164623.4057.4057.2.0.dta	20230224_TK_O-glycoproteome_Plasma_RAX_OG-1_20230307164623	4057	972.706	2152.9	1076.95	0.00048	0.22497	1	1.21429	0	0	0	0	2.54577e-18	3.42619e-19	-1	0	3.42619e-19	765784000			-1	-1
RAX-OG-AspN	Q13790-APOF-269	Q13790	APOF	269	14839000	18	3	1	I	DAJISQPETTKEGLRAIS	S		1929.99	1 1 2 0	H(1)N(1)A(2)	(N(A)(H(A)))	23	0 1 0 0;0 1 1 0;1 1 0 0;1 1 1 0;	947.323	5	62.9495	70.9553	48.0815	4	20230224_TK_O-glycoproteome_Plasma2_RAX_OG-A_1.14304.14304.3.0.dta	20230224_TK_O-glycoproteome_Plasma2_RAX_OG-A_1.14304.14304.3.0.dta	20230224_TK_O-glycoproteome_Plasma2_RAX_OG-A_1	14304	3084.36	2877.31	959.776	0.00254	0.88322	1	0.97059	0	0	0	1	-1	0	-1	0	0	67202500			-1	-1
RAX-OG	P01042-KNG1-546	P01042	KNG1	546	10370900	11	2	1		TPIPSLAKPGV	V		1079.65	1 2 1 0	H(1)N(2)A(1)	(N(N)(H(A)))	2714	0 1 0 0;0 2 0 0;1 1 0 0;1 1 1 0;1 2 0 0;	859.307	1	62.9327	64.0166	60.9199	4	20230224_TK_O-glycoproteome_Plasma_RAX_OG-1_20230307164623.11475.11475.2.0.dta	20230224_TK_O-glycoproteome_Plasma_RAX_OG-1_20230307164623.11475.11475.2.0.dta	20230224_TK_O-glycoproteome_Plasma_RAX_OG-1_20230307164623	11475	2908.65	1938.96	969.982	0.00384	1.97956	1	1.25	0	0	0	1	-1	0	-1	0	0	29298600			-1	-1
RAX-OG-Tryp	Q13790-APOF-269	Q13790	APOF	269	50176800	15	3	1	I	DAJISQPETTKEGLR	R		1658.83	1 1 1 0	H(1)N(1)A(1)	(N(H(A)))	1142	0 1 0 0;1 1 0 0;	656.228	5	62.8516	80.0599	30.8932	3	20230224_TK_O-glycoproteome_Plasma1_RAX_OG-T_2.6444.6444.3.0.dta	20230224_TK_O-glycoproteome_Plasma1_RAX_OG-T_2.6444.6444.3.0.dta	20230224_TK_O-glycoproteome_Plasma1_RAX_OG-T_2	6444	1434.17	2315.06	772.359	0.00091	0.39343	1	1.07143	0	0	0	1	-1	0	-1	0	0	200748000			-1	-1
RAX-OG-Tryp	Q92954-PRG4-376	Q92954	PRG4	376	244714000	8	2	1		TTPKEPAP	P		840.446	2 2 2 0	H(2)N(2)A(2)	(N(H(A))(N(H(A))))	920	0 1 0 0;0 2 0 0;1 1 0 0;1 1 1 0;1 2 0 0;1 2 1 0;2 2 0 0;2 2 1 0;	1312.46	1	62.8255	46.5714	93.0117	4	20230224_TK_O-glycoproteome_Plasma1_RAX_OG-T_3.4311.4311.2.0.dta	20230224_TK_O-glycoproteome_Plasma1_RAX_OG-T_3.4311.4311.2.0.dta	20230224_TK_O-glycoproteome_Plasma1_RAX_OG-T_3	4311	974.393	2152.9	1076.95	0.00092	0.42841	1	1.21429	0	0	0	0	2.85979e-32	5.48811e-33	-1	0	5.48811e-33	761920000			-1	-1
RAX-OG	P01042-KNG1-546	P01042	KNG1	546	94713400	11	2	1		TPIPSLAKPGV	V		1079.65	1 1 2 0	H(1)N(1)A(2)	(N(A)(H(A)))	23	0 1 0 0;0 1 1 0;1 1 0 0;1 1 1 0;	947.323	1	62.8036	68.5363	52.1573	4	20230224_TK_O-glycoproteome_Plasma_RAX_OG-2_20230307204856.11925.11925.2.0.dta	20230224_TK_O-glycoproteome_Plasma_RAX_OG-2_20230307204856.11925.11925.2.0.dta	20230224_TK_O-glycoproteome_Plasma_RAX_OG-2_20230307204856	11925	3070.16	2026.97	1013.99	0.00375	1.85217	1	1.25	0	0	0	1	-1	0	-1	0	0	284448000			-1	-1
RAX-OG-AspN	Q13790-APOF-269	Q13790	APOF	269	34511300	18	3	1	I	DAJISQPETTKEGLRAIS	S		1929.99	1 1 2 0	H(1)N(1)A(2)	(N(A)(H(A)))	23	0 1 0 0;0 1 1 0;1 1 0 0;1 1 1 0;	947.323	5	62.8003	74.9215	40.2896	4	20230224_TK_O-glycoproteome_Plasma1_RAX_OG-A_1.12576.12576.3.0.dta	20230224_TK_O-glycoproteome_Plasma1_RAX_OG-A_1.12576.12576.3.0.dta	20230224_TK_O-glycoproteome_Plasma1_RAX_OG-A_1	12576	3225.29	2877.31	959.776	0.00272	0.94473	1	1.08824	0	0	0	1	-1	0	-1	0	0	160610000			-1	-1
RAX-OG-GluC	P01042-KNG1-546	P01042	KNG1	546	15882500	11	3	1		TPIPSLAKPGV	V		1079.65	2 2 2 0	H(2)N(2)A(2)	(N(H(A))(N(H(A))))	920	0 1 0 0;0 2 0 0;1 1 0 0;1 1 1 0;1 2 0 0;1 2 1 0;2 2 0 0;2 2 1 0;	1312.46	1	62.7947	58.8823	70.0606	4	20230224_TK_O-glycoproteome_Plasma1_RAX_OG-G_1.12374.12374.3.0.dta	20230224_TK_O-glycoproteome_Plasma1_RAX_OG-G_1.12374.12374.3.0.dta	20230224_TK_O-glycoproteome_Plasma1_RAX_OG-G_1	12374	3288.38	2392.1	798.039	0.00149	0.6226	1	1.2	0	0	0	0	0	0	-1	0	0	56433700			-1	-1
RAX-OG-Tryp	P01042-KNG1-546	P01042	KNG1	546	41704200	11	3	1		TPIPSLAKPGV	V		1079.65	2 2 2 0	H(2)N(2)A(2)	(N(H(A))(N(H(A))))	920	0 1 0 0;0 2 0 0;1 1 0 0;1 1 1 0;1 2 0 0;1 2 1 0;2 2 0 0;2 2 1 0;	1312.46	1	62.7871	59.141	69.5584	4	20230224_TK_O-glycoproteome_Plasma1_RAX_OG-T_2.13953.13953.3.0.dta	20230224_TK_O-glycoproteome_Plasma1_RAX_OG-T_2.13953.13953.3.0.dta	20230224_TK_O-glycoproteome_Plasma1_RAX_OG-T_2	13953	3299.87	2392.11	798.04	0.00408	1.70617	1	1.2	0	0	0	0	4.28164e-35	2.83859e-36	-1	0	2.83859e-36	148179000			-1	-1
RAX-OG-Tryp	P01042-KNG1-401	P01042	KNG1	401	2855470	17	3	1		TVSPPHTSMAPAQDEER	R		1852.85	2 2 1 0	H(2)N(2)A(1)	(N(H(A))(N(H)))	1120	0 1 0 0;0 2 0 0;1 1 0 0;1 1 1 0;1 2 0 0;1 2 1 0;2 2 0 0;	1021.36	1	62.7698	68.1954	52.6936	4	20230224_TK_O-glycoproteome_Plasma2_RAX_OG-T_3.8707.8707.3.0.dta	20230224_TK_O-glycoproteome_Plasma2_RAX_OG-T_3.8707.8707.3.0.dta	20230224_TK_O-glycoproteome_Plasma2_RAX_OG-T_3	8707	1468.15	2874.21	958.742	0.00193	0.67248	1	1.15625	0	0	0	0	1.44188e-14	1.28331e-15	-1	0	1.28331e-15	8302490			-1	-1
RAX-OG-AspN	Q92954-PRG4-885	Q92954	PRG4	885	9492340	10	2	1		TPKALENSPK	K		1084.6	1 1 1 0	H(1)N(1)A(1)	(N(H(A)))	1142	0 1 0 0;1 1 0 0;	656.228	1	62.7626	79.0717	32.4742	3	20230224_TK_O-glycoproteome_Plasma2_RAX_OG-A_3.2902.2902.2.0.dta	20230224_TK_O-glycoproteome_Plasma2_RAX_OG-A_3.2902.2902.2.0.dta	20230224_TK_O-glycoproteome_Plasma2_RAX_OG-A_3	2902	682.456	1740.83	870.918	0.00082	0.46864	1	1.5	0	0	0	1	-1	0	-1	0	0	23922900			-1	-1
RAX-OG-GluC	P02790-HPX-24	P02790	HPX	24	29758300	14	3	1		TPLPPTSAHGNVAE	E		1390.7	1 1 2 0	H(1)N(1)A(2)	(N(A)(H(A)))	23	0 1 0 0;0 1 1 0;1 1 0 0;1 1 1 0;	947.323	1	62.7283	78.8776	32.7367	4	20230224_TK_O-glycoproteome_Plasma1_RAX_OG-G_1.7195.7195.3.0.dta	20230224_TK_O-glycoproteome_Plasma1_RAX_OG-G_1.7195.7195.3.0.dta	20230224_TK_O-glycoproteome_Plasma1_RAX_OG-G_1	7195	1828.85	2338.02	780.012	0.00084	0.35812	1	1.15385	0	0	0	1	-1	0	-1	0	0	99757200			-1	-1
RAX-OG-AspN	Q13790-APOF-269	Q13790	APOF	269	23560100	18	3	1	I	DAJISQPETTKEGLRAIS	S		1929.99	1 1 2 0	H(1)N(1)A(2)	(N(A)(H(A)))	23	0 1 0 0;0 1 1 0;1 1 0 0;1 1 1 0;	947.323	5	62.7273	71.7415	45.9868	4	20230224_TK_O-glycoproteome_Plasma1_RAX_OG-A_2.12179.12179.3.0.dta	20230224_TK_O-glycoproteome_Plasma1_RAX_OG-A_2.12179.12179.3.0.dta	20230224_TK_O-glycoproteome_Plasma1_RAX_OG-A_2	12179	3169.8	2877.31	959.776	0.0022	0.7654	1	1	0	0	0	1	-1	0	-1	0	0	110426000			-1	-1
RAX-OG-AspN	Q13790-APOF-269	Q13790	APOF	269	10065900	18	3	1	I	DAJISQPETTKEGLRAIS	S		1929.99	1 1 2 0	H(1)N(1)A(2)	(N(A)(H(A)))	23	0 1 0 0;0 1 1 0;1 1 0 0;1 1 1 0;	947.323	5	62.7226	74.7468	40.3919	4	20230224_TK_O-glycoproteome_Plasma2_RAX_OG-A_2.14124.14124.3.0.dta	20230224_TK_O-glycoproteome_Plasma2_RAX_OG-A_2.14124.14124.3.0.dta	20230224_TK_O-glycoproteome_Plasma2_RAX_OG-A_2	14124	3132.5	2877.31	959.776	0.00417	1.44937	1	1.05882	0	0	0	1	-1	0	-1	0	0	44506500			-1	-1
RAX-OG-GluC	P02790-HPX-24	P02790	HPX	24	94766300	14	3	1		TPLPPTSAHGNVAE	E		1390.7	1 1 1 0	H(1)N(1)A(1)	(N(H(A)))	1142	0 1 0 0;1 1 0 0;	656.228	1	62.7035	84.8102	21.6482	3	20230224_TK_O-glycoproteome_Plasma2_RAX_OG-G_3.7565.7565.3.0.dta	20230224_TK_O-glycoproteome_Plasma2_RAX_OG-G_3.7565.7565.3.0.dta	20230224_TK_O-glycoproteome_Plasma2_RAX_OG-G_3	7565	1862.78	2046.92	682.98	0.00114	0.55782	1	1.07692	0	0	0	1	-1	0	-1	0	0	282457000			-1	-1
RAX-OG	Q92954-PRG4-376	Q92954	PRG4	376	117195000	8	3	1		TTPKEPAP	P		840.446	2 2 2 0	H(2)N(2)A(2)	(N(H(A))(N(H(A))))	920	0 1 0 0;0 2 0 0;1 1 0 0;1 1 1 0;1 2 0 0;1 2 1 0;2 2 0 0;2 2 1 0;	1312.46	1	62.6735	49.0897	87.9006	4	20230224_TK_O-glycoproteome_Plasma_RAX_OG-2.3996.3996.3.0.dta	20230224_TK_O-glycoproteome_Plasma_RAX_OG-2.3996.3996.3.0.dta	20230224_TK_O-glycoproteome_Plasma_RAX_OG-2	3996	959.535	2152.9	718.306	0.00143	0.66391	1	1.21429	0	0	0	0	1.19768e-34	5.6399e-36	-1	0	5.6399e-36	362366000			-1	-1
RAX-OG-AspN	Q92954-PRG4-485	Q92954	PRG4	485	10753100	16	4	1		TAPKKPAPTTPKEPAP	P		1630.92	3 3 3 0	H(3)N(3)A(3)	(N(H))(N(H(A(A)))(N(H(A))))	2108	0 1 0 0;0 2 0 0;0 3 0 0;1 1 0 0;1 1 1 0;1 1 2 0;1 2 0 0;1 2 1 0;1 2 2 0;1 3 0 0;1 3 1 0;1 3 2 0;2 2 0 0;2 2 1 0;2 2 2 0;2 2 3 0;2 3 0 0;2 3 1 0;2 3 2 0;2 3 3 0;3 3 0 0;3 3 1 0;3 3 2 0;	1968.68	1	62.6703	32.4097	118.868	4	20230224_TK_O-glycoproteome_Plasma1_RAX_OG-A_2.6980.6980.4.1.dta	20230224_TK_O-glycoproteome_Plasma1_RAX_OG-A_2.6980.6980.4.1.dta	20230224_TK_O-glycoproteome_Plasma1_RAX_OG-A_2	6980	1726.17	3599.6	900.656	0.00232	0.64586	0.79167	0.7	0	0	0	0	3.96931e-109	1.98465e-109	-1	0	1.98465e-109	73685400			-1	-1
RAX-OG-AspN	P01042-KNG1-546	P01042	KNG1	546	48796500	11	2	1		TPIPSLAKPGV	V		1079.65	1 1 2 0	H(1)N(1)A(2)	(N(A)(H(A)))	23	0 1 0 0;0 1 1 0;1 1 0 0;1 1 1 0;	947.323	1	62.6464	68.4698	51.8315	4	20230224_TK_O-glycoproteome_Plasma1_RAX_OG-A_2.13247.13247.2.0.dta	20230224_TK_O-glycoproteome_Plasma1_RAX_OG-A_2.13247.13247.2.0.dta	20230224_TK_O-glycoproteome_Plasma1_RAX_OG-A_2	13247	3466.94	2026.97	1013.99	0.0011	0.5448	1	1.25	0	0	0	1	-1	0	-1	0	0	147326000			-1	-1
RAX-OG-AspN	P02790-HPX-24	P02790	HPX	24	54287900	13	3	1		TPLPPTSAHGNVA	A		1261.65	2 2 2 0	H(2)N(2)A(2)	(N(H(A))(N(H(A))))	920	0 1 0 0;0 2 0 0;1 1 0 0;1 1 1 0;1 2 0 0;1 2 1 0;2 2 0 0;2 2 1 0;	1312.46	1	62.6268	61.2637	65.1583	4	20230224_TK_O-glycoproteome_Plasma1_RAX_OG-A_1.6420.6420.3.0.dta	20230224_TK_O-glycoproteome_Plasma1_RAX_OG-A_1.6420.6420.3.0.dta	20230224_TK_O-glycoproteome_Plasma1_RAX_OG-A_1	6420	1556.52	2574.11	858.709	0.00223	0.86567	1	1.08333	0	0	0	0	9.2455e-88	3.99462e-89	-1	0	3.99462e-89	207520000			-1	-1
RAX-OG-Tryp	Q13790-APOF-269	Q13790	APOF	269	18534200	15	3	1	I	DAJISQPETTKEGLR	R		1658.83	1 1 1 0	H(1)N(1)A(1)	(N(H(A)))	1142	0 1 0 0;1 1 0 0;	656.228	5	62.6233	79.0305	32.1528	3	20230224_TK_O-glycoproteome_Plasma2_RAX_OG-T_3.7926.7926.3.0.dta	20230224_TK_O-glycoproteome_Plasma2_RAX_OG-T_3.7926.7926.3.0.dta	20230224_TK_O-glycoproteome_Plasma2_RAX_OG-T_3	7926	1351.07	2315.06	772.359	0.00063	0.27162	1	1.03571	0	0	0	1	-1	0	-1	0	0	72097600			-1	-1
RAX-OG-AspN	P02790-HPX-24	P02790	HPX	24	144068000	13	2	1		TPLPPTSAHGNVA	A		1261.65	1 1 1 0	H(1)N(1)A(1)	(N(H(A)))	1142	0 1 0 0;1 1 0 0;	656.228	1	62.5921	78.8282	32.4395	3	20230224_TK_O-glycoproteome_Plasma2_RAX_OG-A_1.6994.6994.2.0.dta	20230224_TK_O-glycoproteome_Plasma2_RAX_OG-A_1.6994.6994.2.0.dta	20230224_TK_O-glycoproteome_Plasma2_RAX_OG-A_1	6994	1386.39	1917.88	959.445	0.00148	0.77368	1	1.25	0	0	0	1	-1	0	-1	0	0	405034000			-1	-1
RAX-OG-GluC	P02790-HPX-24	P02790	HPX	24	79582900	14	3	1		TPLPPTSAHGNVAE	E		1390.7	1 1 1 0	H(1)N(1)A(1)	(N(H(A)))	1142	0 1 0 0;1 1 0 0;	656.228	1	62.5557	84.9927	20.8869	3	20230224_TK_O-glycoproteome_Plasma2_RAX_OG-G_2.7756.7756.3.0.dta	20230224_TK_O-glycoproteome_Plasma2_RAX_OG-G_2.7756.7756.3.0.dta	20230224_TK_O-glycoproteome_Plasma2_RAX_OG-G_2	7756	1917.81	2046.92	682.98	0.00079	0.38781	1	1.15385	0	0	0	1	-1	0	-1	0	0	236442000			-1	-1
RAX-OG-GluC	P01042-KNG1-408	P01042	KNG1	408	5244210	15	3	1		SMAPAQDEERDSGKE	E	2,Oxidation[M];	1665.7	1 1 1 0	H(1)N(1)A(1)	(N(H(A)))	1142	0 1 0 0;1 1 0 0;	656.228	1	62.547	79.3624	31.3182	3	20230224_TK_O-glycoproteome_Plasma1_RAX_OG-G_1.2510.2510.3.0.dta	20230224_TK_O-glycoproteome_Plasma1_RAX_OG-G_1.2510.2510.3.0.dta	20230224_TK_O-glycoproteome_Plasma1_RAX_OG-G_1	2510	614.339	2321.93	774.648	0.00124	0.53224	1	1.14286	0	0	0	1	-1	0	-1	0	0	17076000			-1	-1
RAX-OG-GluC	P02790-HPX-24	P02790	HPX	24	44252900	14	3	1		TPLPPTSAHGNVAE	E		1390.7	1 1 1 0	H(1)N(1)A(1)	(N(H(A)))	1142	0 1 0 0;1 1 0 0;	656.228	1	62.545	85.7192	19.5071	3	20230224_TK_O-glycoproteome_Plasma1_RAX_OG-G_2.7780.7780.3.0.dta	20230224_TK_O-glycoproteome_Plasma1_RAX_OG-G_2.7780.7780.3.0.dta	20230224_TK_O-glycoproteome_Plasma1_RAX_OG-G_2	7780	2023.45	2046.92	682.98	0.00038	0.18702	1	1.19231	0	0	0	1	-1	0	-1	0	0	128159000			-1	-1
RAX-OG-Tryp	Q92954-PRG4-991	Q92954	PRG4	991	18218800	18	4	1		TITTTEIMNKPEETAKPK	K		2032.06	2 2 2 0	H(2)N(2)A(2)	(N(H(A))(N(H(A))))	920	0 1 0 0;0 2 0 0;1 1 0 0;1 1 1 0;1 2 0 0;1 2 1 0;2 2 0 0;2 2 1 0;	1312.46	1	62.4695	48.9224	87.6285	4	20230224_TK_O-glycoproteome_Plasma1_RAX_OG-T_1.8939.8939.4.1.dta	20230224_TK_O-glycoproteome_Plasma1_RAX_OG-T_1.8939.8939.4.1.dta	20230224_TK_O-glycoproteome_Plasma1_RAX_OG-T_1	8939	2090.9	3344.52	836.885	0.0009	0.2683	1	0.85294	0	0	0	0	5.6533e-34	5.43492e-35	-1	0	5.43492e-35	109422000			-1	-1
RAX-OG-Tryp	P02647-APOA1-221	P02647	APOA1	221	33214300	10	2	1		TEHLSTLSEK	K		1144.58	1 1 1 0	H(1)N(1)A(1)	(N(H(A)))	1142	0 1 0 0;1 1 0 0;	656.228	1	62.4235	77.2291	34.9273	3	20230224_TK_O-glycoproteome_Plasma2_RAX_OG-T_1.5067.5067.2.0.dta	20230224_TK_O-glycoproteome_Plasma2_RAX_OG-T_1.5067.5067.2.0.dta	20230224_TK_O-glycoproteome_Plasma2_RAX_OG-T_1	5067	938.42	1800.81	900.91	0.0012	0.66516	1	1.38889	0	0	0	1	-1	0	-1	0	0	81937000			-1	-1
RAX-OG-Tryp	Q14624-ITIH4-723	Q14624	ITIH4	723	40124900	23	3	1		TQTPAPIQAPSAILPLPGQSVER	R		2371.3	1 1 1 0	H(1)N(1)A(1)	(N(H(A)))	1142	0 1 0 0;1 1 0 0;	656.228	1	62.4017	87.4845	15.8193	3	20230224_TK_O-glycoproteome_Plasma1_RAX_OG-T_1.23258.23258.3.0.dta	20230224_TK_O-glycoproteome_Plasma1_RAX_OG-T_1.23258.23258.3.0.dta	20230224_TK_O-glycoproteome_Plasma1_RAX_OG-T_1	23258	5961.01	3027.53	1009.85	0.00676	2.23179	1	0.88636	0	0	0	1	-1	0	-1	0	0	216244000			-1	-1
RAX-OG-AspN	Q13790-APOF-269	Q13790	APOF	269	56045300	18	3	1	I	DAJISQPETTKEGLRAIS	S		1929.99	1 1 1 0	H(1)N(1)A(1)	(N(H(A)))	1142	0 1 0 0;1 1 0 0;	656.228	5	62.3936	80.395	28.9625	3	20230224_TK_O-glycoproteome_Plasma1_RAX_OG-A_1.12173.12173.3.0.dta	20230224_TK_O-glycoproteome_Plasma1_RAX_OG-A_1.12173.12173.3.0.dta	20230224_TK_O-glycoproteome_Plasma1_RAX_OG-A_1	12173	3111.78	2586.22	862.744	0.00242	0.93682	1	1.02941	0	0	0	1	-1	0	-1	0	0	248112000			-1	-1
RAX-OG	P01042-KNG1-546	P01042	KNG1	546	19500400	11	2	1		TPIPSLAKPGV	V		1079.65	2 2 2 0	H(2)N(2)A(2)	(N(H(A))(N(H(A))))	920	0 1 0 0;0 2 0 0;1 1 0 0;1 1 1 0;1 2 0 0;1 2 1 0;2 2 0 0;2 2 1 0;	1312.46	1	62.3579	54.3141	77.2962	4	20230224_TK_O-glycoproteome_Plasma_RAX_OG-2.11349.11349.2.0.dta	20230224_TK_O-glycoproteome_Plasma_RAX_OG-2.11349.11349.2.0.dta	20230224_TK_O-glycoproteome_Plasma_RAX_OG-2	11349	2889.52	2392.1	1196.56	0.00282	1.17902	1	1.15	0	0	0	0	1.14577e-30	7.70356e-32	-1	0	7.70356e-32	70494700			-1	-1
RAX-OG-Tryp	Q92954-PRG4-712	Q92954	PRG4	712	41971100	11	2	1		TAPTTLKEPAP	P		1125.62	1 1 1 0	H(1)N(1)A(1)	(N(H(A)))	1142	0 1 0 0;1 1 0 0;	656.228	1	62.3523	79.4165	30.6616	3	20230224_TK_O-glycoproteome_Plasma1_RAX_OG-T_2.9540.9540.2.0.dta	20230224_TK_O-glycoproteome_Plasma1_RAX_OG-T_2.9540.9540.2.0.dta	20230224_TK_O-glycoproteome_Plasma1_RAX_OG-T_2	9540	2171.01	1781.84	891.425	0.0009	0.50499	1	1.4	0	0	0	1	-1	0	-1	0	0	107231000			-1	-1
RAX-OG-GluC	P02790-HPX-24	P02790	HPX	24	67689800	14	3	1		TPLPPTSAHGNVAE	E		1390.7	1 1 1 0	H(1)N(1)A(1)	(N(H(A)))	1142	0 1 0 0;1 1 0 0;	656.228	1	62.308	84.8923	20.3656	3	20230224_TK_O-glycoproteome_Plasma2_RAX_OG-G_2.7874.7874.3.0.dta	20230224_TK_O-glycoproteome_Plasma2_RAX_OG-G_2.7874.7874.3.0.dta	20230224_TK_O-glycoproteome_Plasma2_RAX_OG-G_2	7874	1949.45	2046.92	682.98	0.0009	0.44057	1	1.15385	0	0	0	1	-1	0	-1	0	0	199835000			-1	-1
RAX-OG-Tryp	P02647-APOA1-221	P02647	APOA1	221	18787000	10	2	1		TEHLSTLSEK	K		1144.58	1 1 0 0	H(1)N(1)	(N(H))	2097	0 1 0 0;	365.132	1	62.3054	83.9171	22.1695	2	20230224_TK_O-glycoproteome_Plasma1_RAX_OG-T_3.4314.4314.2.0.dta	20230224_TK_O-glycoproteome_Plasma1_RAX_OG-T_3.4314.4314.2.0.dta	20230224_TK_O-glycoproteome_Plasma1_RAX_OG-T_3	4314	974.857	1509.72	755.362	0.00091	0.60299	1	1.5	0	0	0	1	-1	0	-1	0	0	36875200			-1	-1
RAX-OG-GluC	P02652-APOA2-32	P02652	APOA2	32	4000130	19	3	1		SLVSQYFQTVTDYGKDLME	E		2224.05	1 1 2 0	H(1)N(1)A(2)	(N(A)(H(A)))	23	0 1 0 0;0 1 1 0;1 1 0 0;1 1 1 0;	947.323	1	62.3032	85.771	18.7201	4	20230224_TK_O-glycoproteome_Plasma2_RAX_OG-G_2.24156.24156.3.0.dta	20230224_TK_O-glycoproteome_Plasma2_RAX_OG-G_2.24156.24156.3.0.dta	20230224_TK_O-glycoproteome_Plasma2_RAX_OG-G_2	24156	6481.93	3171.37	1057.8	0.00168	0.52889	0.8	1.08333	0	0	0	1	-1	0	-1	0	0	21536600			-1	-1
RAX-OG-Tryp	Q92954-PRG4-438	Q92954	PRG4	438	26911200	8	2	1		TTPKKPAP	P		839.499	2 2 2 0	H(2)N(2)A(2)	(N(H(A))(N(H(A))))	920	0 1 0 0;0 2 0 0;1 1 0 0;1 1 1 0;1 2 0 0;1 2 1 0;2 2 0 0;2 2 1 0;	1312.46	1	62.2878	47.7549	89.2775	4	20230224_TK_O-glycoproteome_Plasma1_RAX_OG-T_3.2875.2875.2.0.dta	20230224_TK_O-glycoproteome_Plasma1_RAX_OG-T_3.2875.2875.2.0.dta	20230224_TK_O-glycoproteome_Plasma1_RAX_OG-T_3	2875	685.442	2151.95	1076.48	-7e-05	-0.03423	1	1.35714	0	0	0	0	4.89888e-31	1.21484e-31	-1	0	1.21484e-31	84850400			-1	-1
RAX-OG	P01042-KNG1-546	P01042	KNG1	546	266613000	11	2	1		TPIPSLAKPGV	V		1079.65	1 1 1 0	H(1)N(1)A(1)	(N(A)(H))	124	0 1 0 0;0 1 1 0;1 1 0 0;	656.228	1	62.2861	74.6252	39.3708	4	20230224_TK_O-glycoproteome_Plasma_RAX_OG-2.11148.11148.2.0.dta	20230224_TK_O-glycoproteome_Plasma_RAX_OG-2.11148.11148.2.0.dta	20230224_TK_O-glycoproteome_Plasma_RAX_OG-2	11148	2833.02	1735.88	868.442	0.00353	2.03518	1	1.25	0	0	0	1	-1	0	-1	0	0	687586000			-1	-1
RAX-OG-GluC	P02790-HPX-24	P02790	HPX	24	117164000	14	3	1		TPLPPTSAHGNVAE	E		1390.7	1 1 1 0	H(1)N(1)A(1)	(N(H(A)))	1142	0 1 0 0;1 1 0 0;	656.228	1	62.2768	84.2075	21.5485	3	20230224_TK_O-glycoproteome_Plasma1_RAX_OG-G_2.7085.7085.3.0.dta	20230224_TK_O-glycoproteome_Plasma1_RAX_OG-G_2.7085.7085.3.0.dta	20230224_TK_O-glycoproteome_Plasma1_RAX_OG-G_2	7085	1832.62	2046.92	682.98	0.00087	0.42738	1	1.07692	0	0	0	1	-1	0	-1	0	0	345107000			-1	-1
RAX-OG-AspN	Q13790-APOF-269	Q13790	APOF	269	16006700	18	3	1	I	DAJISQPETTKEGLRAIS	S		1929.99	1 1 1 0	H(1)N(1)A(1)	(N(A)(H))	124	0 1 0 0;0 1 1 0;1 1 0 0;	656.228	5	62.2393	77.1983	34.4584	4	20230224_TK_O-glycoproteome_Plasma1_RAX_OG-A_2.10762.10762.3.0.dta	20230224_TK_O-glycoproteome_Plasma1_RAX_OG-A_2.10762.10762.3.0.dta	20230224_TK_O-glycoproteome_Plasma1_RAX_OG-A_2	10762	2765.53	2586.22	862.746	0.00853	3.29856	1	1.02941	0	0	0	1	-1	0	-1	0	0	72139600			-1	-1
RAX-OG	P01042-KNG1-546	P01042	KNG1	546	266613000	11	2	1		TPIPSLAKPGV	V		1079.65	1 1 1 0	H(1)N(1)A(1)	(N(A)(H))	124	0 1 0 0;0 1 1 0;1 1 0 0;	656.228	1	62.2204	73.2191	41.7943	4	20230224_TK_O-glycoproteome_Plasma_RAX_OG-2.11039.11039.2.0.dta	20230224_TK_O-glycoproteome_Plasma_RAX_OG-2.11039.11039.2.0.dta	20230224_TK_O-glycoproteome_Plasma_RAX_OG-2	11039	2802.22	1735.88	868.442	0.00309	1.7794	1	1.2	0	0	0	1	-1	0	-1	0	0	687586000			-1	-1
RAX-OG-GluC	P02790-HPX-24	P02790	HPX	24	83128200	14	3	1		TPLPPTSAHGNVAE	E		1390.7	1 1 1 0	H(1)N(1)A(1)	(N(H(A)))	1142	0 1 0 0;1 1 0 0;	656.228	1	62.1929	83.965	21.759	3	20230224_TK_O-glycoproteome_Plasma2_RAX_OG-G_3.7195.7195.3.0.dta	20230224_TK_O-glycoproteome_Plasma2_RAX_OG-G_3.7195.7195.3.0.dta	20230224_TK_O-glycoproteome_Plasma2_RAX_OG-G_3	7195	1768.39	2046.92	682.98	0.00085	0.41566	1	1.11538	0	0	0	1	-1	0	-1	0	0	248406000			-1	-1
RAX-OG-AspN	P02790-HPX-24	P02790	HPX	24	96502100	13	3	1		TPLPPTSAHGNVA	A		1261.65	1 1 1 0	H(1)N(1)A(1)	(N(H(A)))	1142	0 1 0 0;1 1 0 0;	656.228	1	62.1912	83.7262	22.1974	3	20230224_TK_O-glycoproteome_Plasma2_RAX_OG-A_1.6850.6850.3.0.dta	20230224_TK_O-glycoproteome_Plasma2_RAX_OG-A_1.6850.6850.3.0.dta	20230224_TK_O-glycoproteome_Plasma2_RAX_OG-A_1	6850	1357.84	1917.88	639.966	0.00184	0.9593	1	1.125	0	0	0	1	-1	0	-1	0	0	267200000			-1	-1
RAX-OG-Tryp	Q92954-PRG4-991	Q92954	PRG4	991	2166780	18	3	1		TITTTEIMNKPEETAKPK	K		2032.06	1 1 1 0	H(1)N(1)A(1)	(N(H(A)))	1142	0 1 0 0;1 1 0 0;	656.228	1	62.1602	79.5701	29.8277	3	20230224_TK_O-glycoproteome_Plasma1_RAX_OG-T_3.10115.10115.3.0.dta	20230224_TK_O-glycoproteome_Plasma1_RAX_OG-T_3.10115.10115.3.0.dta	20230224_TK_O-glycoproteome_Plasma1_RAX_OG-T_3	10115	2310.84	2688.29	896.769	0.0028	1.04037	1	1.14706	0	0	0	1	-1	0	-1	0	0	9061830			-1	-1
RAX-OG-Tryp	P01042-KNG1-408	P01042	KNG1	408	265521000	10	2	1		SMAPAQDEER	R		1133.49	1 1 1 0	H(1)N(1)A(1)	(N(H(A)))	1142	0 1 0 0;1 1 0 0;	656.228	1	62.1408	76.0613	36.2886	3	20230224_TK_O-glycoproteome_Plasma1_RAX_OG-T_3.3009.3009.2.0.dta	20230224_TK_O-glycoproteome_Plasma1_RAX_OG-T_3.3009.3009.2.0.dta	20230224_TK_O-glycoproteome_Plasma1_RAX_OG-T_3	3009	715.447	1789.72	895.362	0.00071	0.39549	1	1.38889	0	0	0	1	-1	0	-1	0	0	681802000			-1	-1
RAX-OG-Tryp	P01042-KNG1-408	P01042	KNG1	408	265521000	10	2	1		SMAPAQDEER	R		1133.49	1 1 1 0	H(1)N(1)A(1)	(N(H(A)))	1142	0 1 0 0;1 1 0 0;	656.228	1	62.1408	76.0613	36.2886	3	20230224_TK_O-glycoproteome_Plasma1_RAX_OG-T_3.3009.3009.2.0.dta	20230224_TK_O-glycoproteome_Plasma1_RAX_OG-T_3.3009.3009.2.0.dta	20230224_TK_O-glycoproteome_Plasma1_RAX_OG-T_3	3009	715.447	1789.72	895.362	0.00071	0.39549	1	1.38889	0	0	0	1	-1	0	-1	0	0	681802000			-1	-1
RAX-OG-Tryp	P01042-KNG1-408	P01042	KNG1	408	149865000	10	2	1		SMAPAQDEER	R		1133.49	1 1 1 0	H(1)N(1)A(1)	(N(H(A)))	1142	0 1 0 0;1 1 0 0;	656.228	1	62.0955	77.1583	34.1218	3	20230224_TK_O-glycoproteome_Plasma2_RAX_OG-T_1.3501.3501.2.0.dta	20230224_TK_O-glycoproteome_Plasma2_RAX_OG-T_1.3501.3501.2.0.dta	20230224_TK_O-glycoproteome_Plasma2_RAX_OG-T_1	3501	731.459	1789.72	895.362	0.00069	0.38655	1	1.44444	0	0	0	1	-1	0	-1	0	0	395532000			-1	-1
RAX-OG-Tryp	P01042-KNG1-408	P01042	KNG1	408	149865000	10	2	1		SMAPAQDEER	R		1133.49	1 1 1 0	H(1)N(1)A(1)	(N(H(A)))	1142	0 1 0 0;1 1 0 0;	656.228	1	62.0955	77.1583	34.1218	3	20230224_TK_O-glycoproteome_Plasma2_RAX_OG-T_1.3501.3501.2.0.dta	20230224_TK_O-glycoproteome_Plasma2_RAX_OG-T_1.3501.3501.2.0.dta	20230224_TK_O-glycoproteome_Plasma2_RAX_OG-T_1	3501	731.459	1789.72	895.362	0.00069	0.38655	1	1.44444	0	0	0	1	-1	0	-1	0	0	395532000			-1	-1
RAX-OG-Tryp	P02647-APOA1-221	P02647	APOA1	221	19254200	10	2	1		TEHLSTLSEK	K		1144.58	0 1 0 0	N(1)	(N)	2917		203.079	1	62.0912	88.745	12.5913	1	20230224_TK_O-glycoproteome_Plasma1_RAX_OG-T_3.4316.4316.2.1.dta	20230224_TK_O-glycoproteome_Plasma1_RAX_OG-T_3.4316.4316.2.1.dta	20230224_TK_O-glycoproteome_Plasma1_RAX_OG-T_3	4316	975.471	1347.66	674.336	0.00102	0.75522	1	1.5	0	0	0	1	-1	0	-1	0	0	35471200			-1	-1
RAX-OG-AspN	P02790-HPX-24	P02790	HPX	24	110400000	13	3	1		TPLPPTSAHGNVA	A		1261.65	1 1 1 0	H(1)N(1)A(1)	(N(H(A)))	1142	0 1 0 0;1 1 0 0;	656.228	1	62.0825	83.3138	22.6529	3	20230224_TK_O-glycoproteome_Plasma2_RAX_OG-A_1.7010.7010.3.0.dta	20230224_TK_O-glycoproteome_Plasma2_RAX_OG-A_1.7010.7010.3.0.dta	20230224_TK_O-glycoproteome_Plasma2_RAX_OG-A_1	7010	1389.2	1917.88	639.966	0.00155	0.80757	1	1.125	0	0	0	1	-1	0	-1	0	0	303534000			-1	-1
RAX-OG	P01042-KNG1-546	P01042	KNG1	546	10797200	11	2	1		TPIPSLAKPGV	V		1079.65	2 2 1 0	H(2)N(2)A(1)	(N(H(A))(N(H)))	1120	0 1 0 0;0 2 0 0;1 1 0 0;1 1 1 0;1 2 0 0;1 2 1 0;2 2 0 0;	1021.36	1	62.0517	56.7219	71.9498	4	20230224_TK_O-glycoproteome_Plasma_RAX_OG-2_20230307204856.11304.11304.2.0.dta	20230224_TK_O-glycoproteome_Plasma_RAX_OG-2_20230307204856.11304.11304.2.0.dta	20230224_TK_O-glycoproteome_Plasma_RAX_OG-2_20230307204856	11304	2894	2101.01	1051.01	0.00388	1.84904	1	1.2	0	0	0	0	2.17455e-59	9.53906e-61	-1	0	9.53906e-61	32152400			-1	-1
RAX-OG	Q92954-PRG4-667	Q92954	PRG4	667	4990150	16	4	1		TTPKAAAPNTPKEPAP	P		1590.85	3 3 3 0	H(3)N(3)A(3)	(N(H))(N(H(A(A)))(N(H(A))))	2108	0 1 0 0;0 2 0 0;0 3 0 0;1 1 0 0;1 1 1 0;1 1 2 0;1 2 0 0;1 2 1 0;1 2 2 0;1 3 0 0;1 3 1 0;1 3 2 0;2 2 0 0;2 2 1 0;2 2 2 0;2 2 3 0;2 3 0 0;2 3 1 0;2 3 2 0;2 3 3 0;3 3 0 0;3 3 1 0;3 3 2 0;	1968.68	1	62.0511	46.6107	90.726	4	20230224_TK_O-glycoproteome_Plasma_RAX_OG-2.8273.8273.4.1.dta	20230224_TK_O-glycoproteome_Plasma_RAX_OG-2.8273.8273.4.1.dta	20230224_TK_O-glycoproteome_Plasma_RAX_OG-2	8273	2029.61	3559.54	890.639	0.00467	1.3122	0.70833	0.9	0	0	0	0	1.02742e-35	4.00144e-37	-1	0	4.00144e-37	30740200			-1	-1
RAX-OG-GluC	P02790-HPX-24	P02790	HPX	24	51440200	14	2	1		TPLPPTSAHGNVAE	E		1390.7	1 1 1 0	H(1)N(1)A(1)	(N(A)(H))	124	0 1 0 0;0 1 1 0;1 1 0 0;	656.228	1	62.002	78.2041	31.9124	4	20230224_TK_O-glycoproteome_Plasma2_RAX_OG-G_2.8003.8003.2.0.dta	20230224_TK_O-glycoproteome_Plasma2_RAX_OG-G_2.8003.8003.2.0.dta	20230224_TK_O-glycoproteome_Plasma2_RAX_OG-G_2	8003	1984.5	2046.92	1023.97	0.00019	0.09225	1	1.30769	0	0	0	1	-1	0	-1	0	0	152854000			-1	-1
RAX-OG-GluC	P02790-HPX-24	P02790	HPX	24	92279900	14	3	1		TPLPPTSAHGNVAE	E		1390.7	1 1 1 0	H(1)N(1)A(1)	(N(H(A)))	1142	0 1 0 0;1 1 0 0;	656.228	1	62.0014	83.8707	21.387	3	20230224_TK_O-glycoproteome_Plasma1_RAX_OG-G_2.6404.6404.3.0.dta	20230224_TK_O-glycoproteome_Plasma1_RAX_OG-G_2.6404.6404.3.0.dta	20230224_TK_O-glycoproteome_Plasma1_RAX_OG-G_2	6404	1645.08	2046.92	682.98	0.00098	0.47868	1	1.07692	0	0	0	1	-1	0	-1	0	0	271127000			-1	-1
RAX-OG-Tryp	P01042-KNG1-546	P01042	KNG1	546	35877200	11	3	1		TPIPSLAKPGV	V		1079.65	2 2 2 0	H(2)N(2)A(2)	(N(H(A))(N(H(A))))	920	0 1 0 0;0 2 0 0;1 1 0 0;1 1 1 0;1 2 0 0;1 2 1 0;2 2 0 0;2 2 1 0;	1312.46	1	61.9671	57.7916	69.7216	4	20230224_TK_O-glycoproteome_Plasma1_RAX_OG-T_1.13595.13595.3.0.dta	20230224_TK_O-glycoproteome_Plasma1_RAX_OG-T_1.13595.13595.3.0.dta	20230224_TK_O-glycoproteome_Plasma1_RAX_OG-T_1	13595	3301	2392.11	798.04	0.00388	1.62214	1	1.15	0	0	0	0	1.99021e-28	1.27592e-29	-1	0	1.27592e-29	125258000			-1	-1
RAX-OG-Tryp	P01042-KNG1-546	P01042	KNG1	546	56004700	11	2	1		TPIPSLAKPGV	V		1079.65	1 1 1 0	H(1)N(1)A(1)	(N(A)(H))	124	0 1 0 0;0 1 1 0;1 1 0 0;	656.228	1	61.9426	75.2255	37.2743	4	20230224_TK_O-glycoproteome_Plasma2_RAX_OG-T_3.17476.17476.2.0.dta	20230224_TK_O-glycoproteome_Plasma2_RAX_OG-T_3.17476.17476.2.0.dta	20230224_TK_O-glycoproteome_Plasma2_RAX_OG-T_3	17476	3050.37	1735.88	868.442	0.00307	1.76673	1	1.3	0	0	0	1	-1	0	-1	0	0	136656000			-1	-1
RAX-OG-AspN	Q13790-APOF-269	Q13790	APOF	269	36830600	18	3	1	I	DAJISQPETTKEGLRAIS	S		1929.99	1 1 2 0	H(1)N(1)A(2)	(N(A)(H(A)))	23	0 1 0 0;0 1 1 0;1 1 0 0;1 1 1 0;	947.323	5	61.9224	67.4702	51.6192	4	20230224_TK_O-glycoproteome_Plasma1_RAX_OG-A_1.12350.12350.3.0.dta	20230224_TK_O-glycoproteome_Plasma1_RAX_OG-A_1.12350.12350.3.0.dta	20230224_TK_O-glycoproteome_Plasma1_RAX_OG-A_1	12350	3161.9	2877.31	959.776	0.0028	0.97288	1	0.94118	0	0	0	1	-1	0	-1	0	0	171391000			-1	-1
RAX-OG-Tryp	Q13790-APOF-269	Q13790	APOF	269	21043300	15	3	1	I	DAJISQPETTKEGLR	R		1658.83	1 1 1 0	H(1)N(1)A(1)	(N(H(A)))	1142	0 1 0 0;1 1 0 0;	656.228	5	61.9185	78.2914	31.5117	3	20230224_TK_O-glycoproteome_Plasma2_RAX_OG-T_1.7861.7861.3.0.dta	20230224_TK_O-glycoproteome_Plasma2_RAX_OG-T_1.7861.7861.3.0.dta	20230224_TK_O-glycoproteome_Plasma2_RAX_OG-T_1	7861	1344.46	2315.06	772.359	0.00075	0.32216	1	1.07143	0	0	0	1	-1	0	-1	0	0	73334400			-1	-1
RAX-OG-GluC	P02790-HPX-24	P02790	HPX	24	81931800	14	2	1		TPLPPTSAHGNVAE	E		1390.7	1 1 1 0	H(1)N(1)A(1)	(N(A)(H))	124	0 1 0 0;0 1 1 0;1 1 0 0;	656.228	1	61.8892	79.7828	28.6582	4	20230224_TK_O-glycoproteome_Plasma2_RAX_OG-G_1.7378.7378.2.0.dta	20230224_TK_O-glycoproteome_Plasma2_RAX_OG-G_1.7378.7378.2.0.dta	20230224_TK_O-glycoproteome_Plasma2_RAX_OG-G_1	7378	1822.19	2046.92	1023.97	0.00051	0.25053	1	1.30769	0	0	0	1	-1	0	-1	0	0	241097000			-1	-1
RAX-OG-GluC	P02652-APOA2-32	P02652	APOA2	32	8593080	19	3	1		SLVSQYFQTVTDYGKDLME	E		2224.05	1 1 2 0	H(1)N(1)A(2)	(N(A)(H(A)))	23	0 1 0 0;0 1 1 0;1 1 0 0;1 1 1 0;	947.323	1	61.888	85.2611	18.4807	4	20230224_TK_O-glycoproteome_Plasma1_RAX_OG-G_2.23439.23439.3.0.dta	20230224_TK_O-glycoproteome_Plasma1_RAX_OG-G_2.23439.23439.3.0.dta	20230224_TK_O-glycoproteome_Plasma1_RAX_OG-G_2	23439	6504.88	3171.37	1057.8	0.00244	0.76916	0.8	1.11111	0	0	0	1	-1	0	-1	0	0	48533100			-1	-1
RAX-OG-GluC	Q92954-PRG4-723	Q92954	PRG4	723	24682100	10	3	1		TTPKKPAPKE	E		1096.64	1 1 1 0	H(1)N(1)A(1)	(N(H(A)))	1142	0 1 0 0;1 1 0 0;	656.228	1	61.8755	75.4916	36.5884	3	20230224_TK_O-glycoproteome_Plasma1_RAX_OG-G_1.2316.2316.3.0.dta	20230224_TK_O-glycoproteome_Plasma1_RAX_OG-G_1.2316.2316.3.0.dta	20230224_TK_O-glycoproteome_Plasma1_RAX_OG-G_1	2316	575.602	1752.86	584.959	0.0002	0.11628	1	1.38889	0	0	0	1	-1	0	-1	0	0	63936100			-1	-1
RAX-OG	P01042-KNG1-546	P01042	KNG1	546	8748750	11	2	1		TPIPSLAKPGV	V		1079.65	1 2 1 0	H(1)N(2)A(1)	(N(N)(H(A)))	2714	0 1 0 0;0 2 0 0;1 1 0 0;1 1 1 0;1 2 0 0;	859.307	1	61.8737	62.8358	60.0871	4	20230224_TK_O-glycoproteome_Plasma_RAX_OG-2_20230307204856.11305.11305.2.0.dta	20230224_TK_O-glycoproteome_Plasma_RAX_OG-2_20230307204856.11305.11305.2.0.dta	20230224_TK_O-glycoproteome_Plasma_RAX_OG-2_20230307204856	11305	2894.31	1938.96	969.982	0.00448	2.31067	1	1.25	0	0	0	1	-1	0	-1	0	0	24396300			-1	-1
RAX-OG-Tryp	P01042-KNG1-546	P01042	KNG1	546	53206300	11	2	1		TPIPSLAKPGV	V		1079.65	1 1 1 0	H(1)N(1)A(1)	(N(A)(H))	124	0 1 0 0;0 1 1 0;1 1 0 0;	656.228	1	61.8616	74.9947	37.4716	4	20230224_TK_O-glycoproteome_Plasma2_RAX_OG-T_1.17192.17192.2.0.dta	20230224_TK_O-glycoproteome_Plasma2_RAX_OG-T_1.17192.17192.2.0.dta	20230224_TK_O-glycoproteome_Plasma2_RAX_OG-T_1	17192	3044.88	1735.88	868.442	0.00296	1.70797	1	1.3	0	0	0	1	-1	0	-1	0	0	131311000			-1	-1
RAX-OG-Tryp	Q13790-APOF-269	Q13790	APOF	269	24241600	15	3	1	I	DAJISQPETTKEGLR	R		1658.83	1 1 1 0	H(1)N(1)A(1)	(N(A)(H))	124	0 1 0 0;0 1 1 0;1 1 0 0;	656.228	5	61.8532	76.9661	33.7865	4	20230224_TK_O-glycoproteome_Plasma2_RAX_OG-T_3.7623.7623.3.0.dta	20230224_TK_O-glycoproteome_Plasma2_RAX_OG-T_3.7623.7623.3.0.dta	20230224_TK_O-glycoproteome_Plasma2_RAX_OG-T_3	7623	1303.15	2315.06	772.359	0.00027	0.11482	1	1.10714	0	0	0	1	-1	0	-1	0	0	90507600			-1	-1
RAX-OG-AspN	Q13790-APOF-269	Q13790	APOF	269	24693900	18	3	1	I	DAJISQPETTKEGLRAIS	S		1929.99	1 1 2 0	H(1)N(1)A(2)	(N(A)(H(A)))	23	0 1 0 0;0 1 1 0;1 1 0 0;1 1 1 0;	947.323	5	61.8196	71.2623	44.2833	4	20230224_TK_O-glycoproteome_Plasma1_RAX_OG-A_3.12308.12308.3.0.dta	20230224_TK_O-glycoproteome_Plasma1_RAX_OG-A_3.12308.12308.3.0.dta	20230224_TK_O-glycoproteome_Plasma1_RAX_OG-A_3	12308	3201.25	2877.31	959.776	0.00267	0.92805	1	1.02941	0	0	0	1	-1	0	-1	0	0	119739000			-1	-1
RAX-OG-AspN	P02790-HPX-24	P02790	HPX	24	53668300	13	3	1		TPLPPTSAHGNVA	A		1261.65	2 2 2 0	H(2)N(2)A(2)	(N(H(A))(N(H(A))))	920	0 1 0 0;0 2 0 0;1 1 0 0;1 1 1 0;1 2 0 0;1 2 1 0;2 2 0 0;2 2 1 0;	1312.46	1	61.8132	61.1619	63.0228	4	20230224_TK_O-glycoproteome_Plasma1_RAX_OG-A_1.6187.6187.3.0.dta	20230224_TK_O-glycoproteome_Plasma1_RAX_OG-A_1.6187.6187.3.0.dta	20230224_TK_O-glycoproteome_Plasma1_RAX_OG-A_1	6187	1493.8	2574.11	858.708	0.00155	0.60111	1	1.04167	0	0	0	0	7.76035e-85	4.52237e-86	-1	0	4.52237e-86	205137000			-1	-1
RAX-OG	P01042-KNG1-546	P01042	KNG1	546	5335560	11	3	1		TPIPSLAKPGV	V		1079.65	2 2 3 0	H(2)N(2)A(3)	(N(H(A(A)))(N(H(A))))	519	0 1 0 0;0 2 0 0;1 1 0 0;1 1 1 0;1 1 2 0;1 2 0 0;1 2 1 0;1 2 2 0;2 2 0 0;2 2 1 0;2 2 2 0;	1603.55	1	61.7953	52.1798	79.6525	4	20230224_TK_O-glycoproteome_Plasma_RAX_OG-2_20230307204856.12138.12138.3.0.dta	20230224_TK_O-glycoproteome_Plasma_RAX_OG-2_20230307204856.12138.12138.3.0.dta	20230224_TK_O-glycoproteome_Plasma_RAX_OG-2_20230307204856	12138	3130.22	2683.2	895.073	0.00661	2.46303	1	1.2	0	0	0	0	2.52604e-66	1.37213e-67	-1	0	1.37213e-67	22920300			-1	-1
RAX-OG-GluC	P02652-APOA2-32	P02652	APOA2	32	4045490	19	3	1		SLVSQYFQTVTDYGKDLME	E	18,Oxidation[M];	2240.04	1 1 2 0	H(1)N(1)A(2)	(N(A)(H(A)))	23	0 1 0 0;0 1 1 0;1 1 0 0;1 1 1 0;	947.323	1	61.7848	84.6466	19.3272	4	20230224_TK_O-glycoproteome_Plasma1_RAX_OG-G_2.22551.22551.3.0.dta	20230224_TK_O-glycoproteome_Plasma1_RAX_OG-G_2.22551.22551.3.0.dta	20230224_TK_O-glycoproteome_Plasma1_RAX_OG-G_2	22551	6243.47	3187.37	1063.13	0.00246	0.77158	0.8	1.08333	0	0	0	1	-1	0	-1	0	0	25833600			-1	-1
RAX-OG-Tryp	Q92954-PRG4-253	Q92954	PRG4	253	144420000	11	3	1	I	ITTAKPINPRP	P		1207.72	1 1 1 0	H(1)N(1)A(1)	(N(H(A)))	1142	0 1 0 0;1 1 0 0;	656.228	2	61.7846	76.8648	33.7785	3	20230224_TK_O-glycoproteome_Plasma1_RAX_OG-T_3.6983.6983.3.0.dta	20230224_TK_O-glycoproteome_Plasma1_RAX_OG-T_3.6983.6983.3.0.dta	20230224_TK_O-glycoproteome_Plasma1_RAX_OG-T_3	6983	1560.11	1863.94	621.986	0.00047	0.2542	1	1.2	0	0	0	1	-1	0	-1	0	0	390707000			-1	-1
RAX-OG-Tryp	Q92954-PRG4-253	Q92954	PRG4	253	144420000	11	3	1	I	ITTAKPINPRP	P		1207.72	1 1 1 0	H(1)N(1)A(1)	(N(H(A)))	1142	0 1 0 0;1 1 0 0;	656.228	2	61.7846	76.8648	33.7785	3	20230224_TK_O-glycoproteome_Plasma1_RAX_OG-T_3.6983.6983.3.0.dta	20230224_TK_O-glycoproteome_Plasma1_RAX_OG-T_3.6983.6983.3.0.dta	20230224_TK_O-glycoproteome_Plasma1_RAX_OG-T_3	6983	1560.11	1863.94	621.986	0.00047	0.2542	1	1.2	0	0	0	1	-1	0	-1	0	0	390707000			-1	-1
RAX-OG-GluC	P02790-HPX-24	P02790	HPX	24	82208000	14	2	1		TPLPPTSAHGNVAE	E		1390.7	1 1 1 0	H(1)N(1)A(1)	(N(H(A)))	1142	0 1 0 0;1 1 0 0;	656.228	1	61.7835	79.1663	29.5012	3	20230224_TK_O-glycoproteome_Plasma2_RAX_OG-G_2.7655.7655.2.0.dta	20230224_TK_O-glycoproteome_Plasma2_RAX_OG-G_2.7655.7655.2.0.dta	20230224_TK_O-glycoproteome_Plasma2_RAX_OG-G_2	7655	1890.4	2046.92	1023.97	0.00054	0.26323	1	1.26923	0	0	0	1	-1	0	-1	0	0	244111000			-1	-1
RAX-OG-AspN	P02790-HPX-24	P02790	HPX	24	134446000	13	3	1		TPLPPTSAHGNVA	A		1261.65	1 1 1 0	H(1)N(1)A(1)	(N(H(A)))	1142	0 1 0 0;1 1 0 0;	656.228	1	61.7777	83.4554	21.5193	3	20230224_TK_O-glycoproteome_Plasma1_RAX_OG-A_3.6531.6531.3.0.dta	20230224_TK_O-glycoproteome_Plasma1_RAX_OG-A_3.6531.6531.3.0.dta	20230224_TK_O-glycoproteome_Plasma1_RAX_OG-A_3	6531	1597.98	1917.88	639.966	0.00101	0.52757	1	1.20833	0	0	0	1	-1	0	-1	0	0	376447000			-1	-1
RAX-OG-AspN	P02790-HPX-24	P02790	HPX	24	109468000	13	3	1		TPLPPTSAHGNVA	A		1261.65	1 1 1 0	H(1)N(1)A(1)	(N(H(A)))	1142	0 1 0 0;1 1 0 0;	656.228	1	61.7708	83.1636	22.0413	3	20230224_TK_O-glycoproteome_Plasma2_RAX_OG-A_3.7185.7185.3.0.dta	20230224_TK_O-glycoproteome_Plasma2_RAX_OG-A_3.7185.7185.3.0.dta	20230224_TK_O-glycoproteome_Plasma2_RAX_OG-A_3	7185	1479.92	1917.88	639.966	0.00141	0.73561	1	1.16667	0	0	0	1	-1	0	-1	0	0	300203000			-1	-1
RAX-OG-AspN	Q13790-APOF-269	Q13790	APOF	269	4930260	18	3	1	I	DAJISQPETTKEGLRAIS	S		1929.99	1 1 0 0	H(1)N(1)	(N(H))	2097	0 1 0 0;	365.132	5	61.7577	84.5947	19.3462	2	20230224_TK_O-glycoproteome_Plasma2_RAX_OG-A_1.12362.12362.3.1.dta	20230224_TK_O-glycoproteome_Plasma2_RAX_OG-A_1.12362.12362.3.1.dta	20230224_TK_O-glycoproteome_Plasma2_RAX_OG-A_1	12362	2586.94	2295.12	765.713	0.00495	2.1582	1	1.05882	0	0	0	1	-1	0	-1	0	0	18490500			-1	-1
RAX-OG-AspN	Q13790-APOF-269	Q13790	APOF	269	18946600	18	3	1	I	DAJISQPETTKEGLRAIS	S		1929.99	1 1 1 0	H(1)N(1)A(1)	(N(A)(H))	124	0 1 0 0;0 1 1 0;1 1 0 0;	656.228	5	61.7328	76.5888	34.1431	4	20230224_TK_O-glycoproteome_Plasma1_RAX_OG-A_1.10886.10886.3.0.dta	20230224_TK_O-glycoproteome_Plasma1_RAX_OG-A_1.10886.10886.3.0.dta	20230224_TK_O-glycoproteome_Plasma1_RAX_OG-A_1	10886	2753.09	2586.22	862.746	0.00721	2.78701	1	1.05882	0	0	0	1	-1	0	-1	0	0	92681700			-1	-1
RAX-OG	Q04756-HGFAC-70	Q04756	HGFAC	70	3822260	22	3	1		TSAPEAEGPQSGGLPPPPRAVP	P		2112.07	1 1 1 0	H(1)N(1)A(1)	(N(H(A)))	1142	0 1 0 0;1 1 0 0;	656.228	1	61.712	87.546	13.7344	3	20230224_TK_O-glycoproteome_Plasma_RAX_OG-2.13500.13500.3.0.dta	20230224_TK_O-glycoproteome_Plasma_RAX_OG-2.13500.13500.3.0.dta	20230224_TK_O-glycoproteome_Plasma_RAX_OG-2	13500	3492.95	2768.31	923.44	0.00662	2.39237	1	0.97619	0	0	0	1	-1	0	-1	0	0	16446800			-1	-1
RAX-OG-AspN	Q13790-APOF-269	Q13790	APOF	269	22595700	18	3	1	I	DAJISQPETTKEGLRAIS	S		1929.99	1 1 2 0	H(1)N(1)A(2)	(N(A)(H(A)))	23	0 1 0 0;0 1 1 0;1 1 0 0;1 1 1 0;	947.323	5	61.711	68.6119	48.8949	4	20230224_TK_O-glycoproteome_Plasma1_RAX_OG-A_3.11978.11978.3.0.dta	20230224_TK_O-glycoproteome_Plasma1_RAX_OG-A_3.11978.11978.3.0.dta	20230224_TK_O-glycoproteome_Plasma1_RAX_OG-A_3	11978	3107.29	2877.31	959.776	0.00174	0.60379	1	1.02941	0	0	0	1	-1	0	-1	0	0	110385000			-1	-1
RAX-OG-GluC	P02790-HPX-24	P02790	HPX	24	95294100	14	2	1		TPLPPTSAHGNVAE	E		1390.7	1 1 1 0	H(1)N(1)A(1)	(N(A)(H))	124	0 1 0 0;0 1 1 0;1 1 0 0;	656.228	1	61.6951	77.0935	33.0981	4	20230224_TK_O-glycoproteome_Plasma1_RAX_OG-G_1.6204.6204.2.0.dta	20230224_TK_O-glycoproteome_Plasma1_RAX_OG-G_1.6204.6204.2.0.dta	20230224_TK_O-glycoproteome_Plasma1_RAX_OG-G_1	6204	1553.44	2046.92	1023.97	0.00079	0.38537	1	1.23077	0	0	0	1	-1	0	-1	0	0	286398000			-1	-1
RAX-OG-Tryp	Q92954-PRG4-712	Q92954	PRG4	712	2609290	15	3	1		TAPTTLKEPAPTTPK	K		1552.86	2 2 2 0	H(2)N(2)A(2)	(N(H(A))(N(H(A))))	920	0 1 0 0;0 2 0 0;1 1 0 0;1 1 1 0;1 2 0 0;1 2 1 0;2 2 0 0;2 2 1 0;	1312.46	1	61.6916	67.155	51.5454	4	20230224_TK_O-glycoproteome_Plasma2_RAX_OG-T_2.13349.13349.3.0.dta	20230224_TK_O-glycoproteome_Plasma2_RAX_OG-T_2.13349.13349.3.0.dta	20230224_TK_O-glycoproteome_Plasma2_RAX_OG-T_2	13349	2269.81	2865.32	955.777	0.00281	0.98011	1	1.17857	0	0	0	0	8.62206e-38	4.5917e-39	-1	0	4.5917e-39	14385800			-1	-1
RAX-OG-AspN	Q13790-APOF-269	Q13790	APOF	269	4078820	18	3	1	I	DAJISQPETTKEGLRAIS	S		1929.99	1 1 0 0	H(1)N(1)	(N(H))	2097	0 1 0 0;	365.132	5	61.6852	85.1395	18.1273	2	20230224_TK_O-glycoproteome_Plasma1_RAX_OG-A_3.10402.10402.3.0.dta	20230224_TK_O-glycoproteome_Plasma1_RAX_OG-A_3.10402.10402.3.0.dta	20230224_TK_O-glycoproteome_Plasma1_RAX_OG-A_3	10402	2660.63	2295.12	765.712	0.00233	1.01709	1	1.08824	0	0	0	1	-1	0	-1	0	0	14313700			-1	-1
RAX-OG-GluC	P01042-KNG1-546	P01042	KNG1	546	42259900	11	2	1		TPIPSLAKPGV	V		1079.65	1 1 2 0	H(1)N(1)A(2)	(N(A)(H(A)))	23	0 1 0 0;0 1 1 0;1 1 0 0;1 1 1 0;	947.323	1	61.6656	67.44	50.9417	4	20230224_TK_O-glycoproteome_Plasma1_RAX_OG-G_1.12999.12999.2.0.dta	20230224_TK_O-glycoproteome_Plasma1_RAX_OG-G_1.12999.12999.2.0.dta	20230224_TK_O-glycoproteome_Plasma1_RAX_OG-G_1	12999	3466.22	2026.97	1013.99	0.00093	0.46093	1	1.25	0	0	0	1	-1	0	-1	0	0	124429000			-1	-1
RAX-OG-Tryp	P01042-KNG1-401	P01042	KNG1	401	5186120	17	4	1		TVSPPHTSMAPAQDEER	R		1852.85	2 2 3 0	H(2)N(2)A(3)	(N(H(A(A)))(N(H(A))))	519	0 1 0 0;0 2 0 0;1 1 0 0;1 1 1 0;1 1 2 0;1 2 0 0;1 2 1 0;1 2 2 0;2 2 0 0;2 2 1 0;2 2 2 0;	1603.55	1	61.6494	63.2085	58.7539	4	20230224_TK_O-glycoproteome_Plasma1_RAX_OG-T_1.8964.8964.4.1.dta	20230224_TK_O-glycoproteome_Plasma1_RAX_OG-T_1.8964.8964.4.1.dta	20230224_TK_O-glycoproteome_Plasma1_RAX_OG-T_1	8964	2098.04	3456.4	864.856	0.00223	0.64541	0.83333	1.03125	0	0	0	0	1.38945e-22	5.05869e-24	-1	0	5.05869e-24	30663500			-1	-1
RAX-OG-Tryp	P01042-KNG1-546	P01042	KNG1	546	52356800	11	2	1		TPIPSLAKPGV	V		1079.65	1 1 1 0	H(1)N(1)A(1)	(N(A)(H))	124	0 1 0 0;0 1 1 0;1 1 0 0;	656.228	1	61.6143	74.7991	37.1284	4	20230224_TK_O-glycoproteome_Plasma2_RAX_OG-T_2.17349.17349.2.0.dta	20230224_TK_O-glycoproteome_Plasma2_RAX_OG-T_2.17349.17349.2.0.dta	20230224_TK_O-glycoproteome_Plasma2_RAX_OG-T_2	17349	3048.32	1735.88	868.442	0.00282	1.62501	1	1.3	0	0	0	1	-1	0	-1	0	0	134329000			-1	-1
RAX-OG	Q92954-PRG4-376	Q92954	PRG4	376	242050000	8	2	1		TTPKEPAP	P		840.446	2 2 2 0	H(2)N(2)A(2)	(N(H(A))(N(H(A))))	920	0 1 0 0;0 2 0 0;1 1 0 0;1 1 1 0;1 2 0 0;1 2 1 0;2 2 0 0;2 2 1 0;	1312.46	1	61.5583	47.8491	87.0183	4	20230224_TK_O-glycoproteome_Plasma_RAX_OG-2.4042.4042.2.0.dta	20230224_TK_O-glycoproteome_Plasma_RAX_OG-2.4042.4042.2.0.dta	20230224_TK_O-glycoproteome_Plasma_RAX_OG-2	4042	968.935	2152.9	1076.95	0.00075	0.34852	1	1.35714	0	0	0	0	2.57439e-34	1.36531e-35	-1	0	1.36531e-35	745851000			-1	-1
RAX-OG-GluC	P02790-HPX-24	P02790	HPX	24	132358000	14	3	1		TPLPPTSAHGNVAE	E		1390.7	1 1 1 0	H(1)N(1)A(1)	(N(H(A)))	1142	0 1 0 0;1 1 0 0;	656.228	1	61.5191	82.9237	21.7678	3	20230224_TK_O-glycoproteome_Plasma1_RAX_OG-G_2.6974.6974.3.0.dta	20230224_TK_O-glycoproteome_Plasma1_RAX_OG-G_2.6974.6974.3.0.dta	20230224_TK_O-glycoproteome_Plasma1_RAX_OG-G_2	6974	1801.54	2046.92	682.98	0.00078	0.37902	1	1.07692	0	0	0	1	-1	0	-1	0	0	389146000			-1	-1
RAX-OG-AspN	Q13790-APOF-269	Q13790	APOF	269	23514800	18	3	1	I	DAJISQPETTKEGLRAIS	S		1929.99	1 1 1 0	H(1)N(1)A(1)	(N(H(A)))	1142	0 1 0 0;1 1 0 0;	656.228	5	61.4861	78.7257	29.4696	3	20230224_TK_O-glycoproteome_Plasma2_RAX_OG-A_1.14020.14020.3.0.dta	20230224_TK_O-glycoproteome_Plasma2_RAX_OG-A_1.14020.14020.3.0.dta	20230224_TK_O-glycoproteome_Plasma2_RAX_OG-A_1	14020	3010.69	2586.22	862.744	0.00363	1.40546	1	1	0	0	0	1	-1	0	-1	0	0	102220000			-1	-1
RAX-OG-GluC	P02790-HPX-24	P02790	HPX	24	126210000	14	3	1		TPLPPTSAHGNVAE	E		1390.7	1 1 1 0	H(1)N(1)A(1)	(N(H(A)))	1142	0 1 0 0;1 1 0 0;	656.228	1	61.4734	83.1062	21.2982	3	20230224_TK_O-glycoproteome_Plasma1_RAX_OG-G_1.6862.6862.3.0.dta	20230224_TK_O-glycoproteome_Plasma1_RAX_OG-G_1.6862.6862.3.0.dta	20230224_TK_O-glycoproteome_Plasma1_RAX_OG-G_1	6862	1735.16	2046.92	682.98	0.0008	0.39074	1	1.07692	0	0	0	1	-1	0	-1	0	0	371113000			-1	-1
RAX-OG	Q92954-PRG4-885	Q92954	PRG4	885	39047000	15	3	1		TPKALENSPKEPGVP	P		1563.84	1 1 1 0	H(1)N(1)A(1)	(N(H(A)))	1142	0 1 0 0;1 1 0 0;	656.228	1	61.4131	82.0812	23.0296	3	20230224_TK_O-glycoproteome_Plasma_RAX_OG-1_20230307164623.9828.9828.3.1.dta	20230224_TK_O-glycoproteome_Plasma_RAX_OG-1_20230307164623.9828.9828.3.1.dta	20230224_TK_O-glycoproteome_Plasma_RAX_OG-1_20230307164623	9828	2445.92	2220.07	740.694	0.00363	1.63545	1	1.17857	0	0	0	1	-1	0	-1	0	0	138327000			-1	-1
RAX-OG-AspN	Q13790-APOF-269	Q13790	APOF	269	5121650	18	3	1	I	DAJISQPETTKEGLRAIS	S		1929.99	1 1 0 0	H(1)N(1)	(N(H))	2097	0 1 0 0;	365.132	5	61.3936	84.4511	18.5725	2	20230224_TK_O-glycoproteome_Plasma1_RAX_OG-A_2.10368.10368.3.0.dta	20230224_TK_O-glycoproteome_Plasma1_RAX_OG-A_2.10368.10368.3.0.dta	20230224_TK_O-glycoproteome_Plasma1_RAX_OG-A_2	10368	2653.96	2295.12	765.712	0.00202	0.88115	1	1.05882	0	0	0	1	-1	0	-1	0	0	16306700			-1	-1
RAX-OG-AspN	P02790-HPX-24	P02790	HPX	24	89359500	13	3	1		TPLPPTSAHGNVA	A		1261.65	1 1 1 0	H(1)N(1)A(1)	(N(H(A)))	1142	0 1 0 0;1 1 0 0;	656.228	1	61.3691	82.7317	21.6957	3	20230224_TK_O-glycoproteome_Plasma2_RAX_OG-A_2.7248.7248.3.0.dta	20230224_TK_O-glycoproteome_Plasma2_RAX_OG-A_2.7248.7248.3.0.dta	20230224_TK_O-glycoproteome_Plasma2_RAX_OG-A_2	7248	1512.28	1917.88	639.966	0.00176	0.92019	1	1.16667	0	0	0	1	-1	0	-1	0	0	246161000			-1	-1
RAX-OG-AspN	P02790-HPX-24	P02790	HPX	24	47718600	13	3	1		TPLPPTSAHGNVA	A		1261.65	2 2 2 0	H(2)N(2)A(2)	(N(H(A))(N(H(A))))	920	0 1 0 0;0 2 0 0;1 1 0 0;1 1 1 0;1 2 0 0;1 2 1 0;2 2 0 0;2 2 1 0;	1312.46	1	61.3629	60.6657	62.6577	4	20230224_TK_O-glycoproteome_Plasma1_RAX_OG-A_1.6075.6075.3.0.dta	20230224_TK_O-glycoproteome_Plasma1_RAX_OG-A_1.6075.6075.3.0.dta	20230224_TK_O-glycoproteome_Plasma1_RAX_OG-A_1	6075	1463.19	2574.11	858.708	0.00125	0.4869	1	1.04167	0	0	0	0	2.46211e-84	8.83824e-86	-1	0	8.83824e-86	182351000			-1	-1
RAX-OG-GluC	P02790-HPX-24	P02790	HPX	24	63081000	14	3	1		TPLPPTSAHGNVAE	E		1390.7	1 1 1 0	H(1)N(1)A(1)	(N(H(A)))	1142	0 1 0 0;1 1 0 0;	656.228	1	61.3474	83.4799	20.2442	3	20230224_TK_O-glycoproteome_Plasma1_RAX_OG-G_2.7544.7544.3.0.dta	20230224_TK_O-glycoproteome_Plasma1_RAX_OG-G_2.7544.7544.3.0.dta	20230224_TK_O-glycoproteome_Plasma1_RAX_OG-G_2	7544	1957.96	2046.92	682.98	0.00063	0.31013	1	1.23077	0	0	0	1	-1	0	-1	0	0	185032000			-1	-1
RAX-OG-GluC	P02790-HPX-24	P02790	HPX	24	65779100	14	3	1		TPLPPTSAHGNVAE	E		1390.7	1 1 1 0	H(1)N(1)A(1)	(N(H(A)))	1142	0 1 0 0;1 1 0 0;	656.228	1	61.3354	82.9943	21.1118	3	20230224_TK_O-glycoproteome_Plasma2_RAX_OG-G_1.6985.6985.3.0.dta	20230224_TK_O-glycoproteome_Plasma2_RAX_OG-G_1.6985.6985.3.0.dta	20230224_TK_O-glycoproteome_Plasma2_RAX_OG-G_1	6985	1722.16	2046.92	682.98	0.00087	0.42445	1	1.07692	0	0	0	1	-1	0	-1	0	0	191940000			-1	-1
RAX-OG-Tryp	P05155-SERPING1-27	P05155	SERPING1	27	21322100	14	2	1		TSSSSQDPESLQDR	R		1536.68	1 1 0 0	H(1)N(1)	(N(H))	2097	0 1 0 0;	365.132	1	61.2133	85.8105	15.5327	2	20230224_TK_O-glycoproteome_Plasma1_RAX_OG-T_1.3788.3788.2.0.dta	20230224_TK_O-glycoproteome_Plasma1_RAX_OG-T_1.3788.3788.2.0.dta	20230224_TK_O-glycoproteome_Plasma1_RAX_OG-T_1	3788	895.981	1901.81	951.409	0.001	0.52705	1	1.38462	0	0	0	1	-1	0	-1	0	0	53675200			-1	-1
RAX-OG	P01042-KNG1-546	P01042	KNG1	546	32378900	11	3	1		TPIPSLAKPGV	V		1079.65	1 1 2 0	H(1)N(1)A(2)	(N(A)(H(A)))	23	0 1 0 0;0 1 1 0;1 1 0 0;1 1 1 0;	947.323	1	61.1917	70.9895	42.9959	4	20230224_TK_O-glycoproteome_Plasma_RAX_OG-1_20230307164623.11996.11996.3.0.dta	20230224_TK_O-glycoproteome_Plasma_RAX_OG-1_20230307164623.11996.11996.3.0.dta	20230224_TK_O-glycoproteome_Plasma_RAX_OG-1_20230307164623	11996	3054.59	2026.97	676.329	0.00446	2.20146	1	1.2	0	0	0	1	-1	0	-1	0	0	96009900			-1	-1
RAX-OG-AspN	P02790-HPX-24	P02790	HPX	24	119002000	13	3	1		TPLPPTSAHGNVA	A		1261.65	1 1 1 0	H(1)N(1)A(1)	(N(H(A)))	1142	0 1 0 0;1 1 0 0;	656.228	1	61.1785	82.0713	22.3776	3	20230224_TK_O-glycoproteome_Plasma2_RAX_OG-A_1.7185.7185.3.0.dta	20230224_TK_O-glycoproteome_Plasma2_RAX_OG-A_1.7185.7185.3.0.dta	20230224_TK_O-glycoproteome_Plasma2_RAX_OG-A_1	7185	1420.65	1917.88	639.966	0.00102	0.53226	1	1.125	0	0	0	1	-1	0	-1	0	0	327037000			-1	-1
RAX-OG	P01042-KNG1-546	P01042	KNG1	546	281322000	11	2	1		TPIPSLAKPGV	V		1079.65	1 1 1 0	H(1)N(1)A(1)	(N(H(A)))	1142	0 1 0 0;1 1 0 0;	656.228	1	61.1759	75.0174	35.4702	3	20230224_TK_O-glycoproteome_Plasma_RAX_OG-1_20230307164623.11217.11217.2.0.dta	20230224_TK_O-glycoproteome_Plasma_RAX_OG-1_20230307164623.11217.11217.2.0.dta	20230224_TK_O-glycoproteome_Plasma_RAX_OG-1_20230307164623	11217	2836.73	1735.88	868.442	0.00277	1.59506	1	1.25	0	0	0	1	-1	0	-1	0	0	726679000			-1	-1
RAX-OG	Q92954-PRG4-885	Q92954	PRG4	885	34034800	15	3	1		TPKALENSPKEPGVP	P		1563.84	1 1 1 0	H(1)N(1)A(1)	(N(H(A)))	1142	0 1 0 0;1 1 0 0;	656.228	1	61.1566	80.5223	25.1919	3	20230224_TK_O-glycoproteome_Plasma_RAX_OG-2.9417.9417.3.1.dta	20230224_TK_O-glycoproteome_Plasma_RAX_OG-2.9417.9417.3.1.dta	20230224_TK_O-glycoproteome_Plasma_RAX_OG-2	9417	2345.22	2220.07	740.695	0.00474	2.13544	1	1.07143	0	0	0	1	-1	0	-1	0	0	119140000			-1	-1
RAX-OG-Tryp	P02647-APOA1-221	P02647	APOA1	221	11005300	10	2	1		TEHLSTLSEK	K		1144.58	0 1 0 0	N(1)	(N)	2917		203.079	1	61.1436	87.3712	12.4353	1	20230224_TK_O-glycoproteome_Plasma2_RAX_OG-T_2.5095.5095.2.1.dta	20230224_TK_O-glycoproteome_Plasma2_RAX_OG-T_2.5095.5095.2.1.dta	20230224_TK_O-glycoproteome_Plasma2_RAX_OG-T_2	5095	942.321	1347.66	674.336	0.001	0.74483	1	1.5	0	0	0	1	-1	0	-1	0	0	18234000			-1	-1
RAX-OG-GluC	P02790-HPX-24	P02790	HPX	24	68742700	14	2	1		TPLPPTSAHGNVAE	E		1390.7	1 1 1 0	H(1)N(1)A(1)	(N(H(A)))	1142	0 1 0 0;1 1 0 0;	656.228	1	61.1159	77.9215	29.9057	3	20230224_TK_O-glycoproteome_Plasma2_RAX_OG-G_2.7296.7296.2.0.dta	20230224_TK_O-glycoproteome_Plasma2_RAX_OG-G_2.7296.7296.2.0.dta	20230224_TK_O-glycoproteome_Plasma2_RAX_OG-G_2	7296	1796.62	2046.92	1023.97	0.00053	0.25835	1	1.23077	0	0	0	1	-1	0	-1	0	0	202318000			-1	-1
RAX-OG-AspN	P01042-KNG1-546	P01042	KNG1	546	86049900	11	2	1		TPIPSLAKPGV	V		1079.65	1 1 1 0	H(1)N(1)A(1)	(N(A)(H))	124	0 1 0 0;0 1 1 0;1 1 0 0;	656.228	1	61.1045	73.7491	37.6217	4	20230224_TK_O-glycoproteome_Plasma1_RAX_OG-A_1.12139.12139.2.0.dta	20230224_TK_O-glycoproteome_Plasma1_RAX_OG-A_1.12139.12139.2.0.dta	20230224_TK_O-glycoproteome_Plasma1_RAX_OG-A_1	12139	3102.49	1735.87	868.441	0.00128	0.73555	1	1.3	0	0	0	1	-1	0	-1	0	0	220250000			-1	-1
RAX-OG-Tryp	Q92954-PRG4-376	Q92954	PRG4	376	31108700	8	2	1		TTPKEPAP	P		840.446	2 2 1 0	H(2)N(2)A(1)	(N(H(A))(N(H)))	1120	0 1 0 0;0 2 0 0;1 1 0 0;1 1 1 0;1 2 0 0;1 2 1 0;2 2 0 0;	1021.36	1	61.0892	53.8848	74.4688	4	20230224_TK_O-glycoproteome_Plasma2_RAX_OG-T_3.5180.5180.2.0.dta	20230224_TK_O-glycoproteome_Plasma2_RAX_OG-T_3.5180.5180.2.0.dta	20230224_TK_O-glycoproteome_Plasma2_RAX_OG-T_3	5180	955.352	1861.81	931.407	0.00102	0.54724	1	1.42857	0	0	0	0	6.48473e-27	1.28584e-27	-1	0	1.28584e-27	71569100			-1	-1
RAX-OG-GluC	P02790-HPX-24	P02790	HPX	24	157743000	14	3	1		TPLPPTSAHGNVAE	E		1390.7	1 1 1 0	H(1)N(1)A(1)	(N(H(A)))	1142	0 1 0 0;1 1 0 0;	656.228	1	61.0602	81.9739	22.2204	3	20230224_TK_O-glycoproteome_Plasma1_RAX_OG-G_1.6181.6181.3.0.dta	20230224_TK_O-glycoproteome_Plasma1_RAX_OG-G_1.6181.6181.3.0.dta	20230224_TK_O-glycoproteome_Plasma1_RAX_OG-G_1	6181	1546.87	2046.93	682.98	0.00134	0.65455	1	1.07692	0	0	0	1	-1	0	-1	0	0	470602000			-1	-1
RAX-OG-GluC	P02790-HPX-24	P02790	HPX	24	92561200	14	2	1		TPLPPTSAHGNVAE	E		1390.7	1 1 1 0	H(1)N(1)A(1)	(N(A)(H))	124	0 1 0 0;0 1 1 0;1 1 0 0;	656.228	1	61.0286	75.6863	33.8072	4	20230224_TK_O-glycoproteome_Plasma2_RAX_OG-G_3.7658.7658.2.0.dta	20230224_TK_O-glycoproteome_Plasma2_RAX_OG-G_3.7658.7658.2.0.dta	20230224_TK_O-glycoproteome_Plasma2_RAX_OG-G_3	7658	1887.96	2046.93	1023.97	0.0013	0.63355	1	1.23077	0	0	0	1	-1	0	-1	0	0	275951000			-1	-1
RAX-OG	Q92954-PRG4-485	Q92954	PRG4	485	7272620	16	3	1		TAPKKPAPTTPKEPAP	P		1630.92	3 3 3 0	H(3)N(3)A(3)	(N(H))(N(H(A(A)))(N(H(A))))	2108	0 1 0 0;0 2 0 0;0 3 0 0;1 1 0 0;1 1 1 0;1 1 2 0;1 2 0 0;1 2 1 0;1 2 2 0;1 3 0 0;1 3 1 0;1 3 2 0;2 2 0 0;2 2 1 0;2 2 2 0;2 2 3 0;2 3 0 0;2 3 1 0;2 3 2 0;2 3 3 0;3 3 0 0;3 3 1 0;3 3 2 0;	1968.68	1	61.0051	38.4142	102.96	4	20230224_TK_O-glycoproteome_Plasma_RAX_OG-2_20230307204856.6803.6803.3.0.dta	20230224_TK_O-glycoproteome_Plasma_RAX_OG-2_20230307204856.6803.6803.3.0.dta	20230224_TK_O-glycoproteome_Plasma_RAX_OG-2_20230307204856	6803	1658.27	3599.6	1200.54	0.00075	0.20859	0.75	0.73333	0	0	0	0	1.44855e-87	7.3565e-89	-1	0	7.3565e-89	50493200			-1	-1
RAX-OG-GluC	P02790-HPX-24	P02790	HPX	24	25541800	14	3	1		TPLPPTSAHGNVAE	E		1390.7	1 1 2 0	H(1)N(1)A(2)	(N(A)(H(A)))	23	0 1 0 0;0 1 1 0;1 1 0 0;1 1 1 0;	947.323	1	61	76.0601	33.0312	4	20230224_TK_O-glycoproteome_Plasma1_RAX_OG-G_1.6978.6978.3.0.dta	20230224_TK_O-glycoproteome_Plasma1_RAX_OG-G_1.6978.6978.3.0.dta	20230224_TK_O-glycoproteome_Plasma1_RAX_OG-G_1	6978	1767.39	2338.02	780.012	0.0012	0.51466	1	1.07692	0	0	0	1	-1	0	-1	0	0	85915000			-1	-1
RAX-OG-GluC	P02790-HPX-24	P02790	HPX	24	34869900	14	3	1		TPLPPTSAHGNVAE	E		1390.7	2 2 2 0	H(2)N(2)A(2)	(N(H(A))(N(H(A))))	920	0 1 0 0;0 2 0 0;1 1 0 0;1 1 1 0;1 2 0 0;1 2 1 0;2 2 0 0;2 2 1 0;	1312.46	1	60.9721	63.1141	56.9941	4	20230224_TK_O-glycoproteome_Plasma1_RAX_OG-G_1.6357.6357.3.0.dta	20230224_TK_O-glycoproteome_Plasma1_RAX_OG-G_1.6357.6357.3.0.dta	20230224_TK_O-glycoproteome_Plasma1_RAX_OG-G_1	6357	1597.18	2703.15	901.723	0.0018	0.66601	1	1.03846	0	0	0	0	0	0	-1	0	0	144386000			-1	-1
RAX-OG-AspN	P01042-KNG1-546	P01042	KNG1	546	30012000	11	3	1		TPIPSLAKPGV	V		1079.65	2 2 2 0	H(2)N(2)A(2)	(N(H(A))(N(H(A))))	920	0 1 0 0;0 2 0 0;1 1 0 0;1 1 1 0;1 2 0 0;1 2 1 0;2 2 0 0;2 2 1 0;	1312.46	1	60.9476	55.0553	71.8904	4	20230224_TK_O-glycoproteome_Plasma1_RAX_OG-A_1.12765.12765.3.0.dta	20230224_TK_O-glycoproteome_Plasma1_RAX_OG-A_1.12765.12765.3.0.dta	20230224_TK_O-glycoproteome_Plasma1_RAX_OG-A_1	12765	3278.32	2392.1	798.039	0.00131	0.54736	1	1.1	0	0	0	0	7.12992e-97	6.32695e-98	-1	0	6.32695e-98	105802000			-1	-1
RAX-OG-Tryp	P01042-KNG1-401	P01042	KNG1	401	17640800	17	4	1		TVSPPHTSMAPAQDEER	R		1852.85	2 2 2 0	H(2)N(2)A(2)	(N(H(A))(N(H(A))))	920	0 1 0 0;0 2 0 0;1 1 0 0;1 1 1 0;1 2 0 0;1 2 1 0;2 2 0 0;2 2 1 0;	1312.46	1	60.945	65.8311	51.8706	4	20230224_TK_O-glycoproteome_Plasma1_RAX_OG-T_3.8475.8475.4.1.dta	20230224_TK_O-glycoproteome_Plasma1_RAX_OG-T_3.8475.8475.4.1.dta	20230224_TK_O-glycoproteome_Plasma1_RAX_OG-T_3	8475	1914.32	3165.31	792.082	0.00175	0.55329	0.77778	1	0	0	0	0	2.87983e-17	1.17721e-18	-1	0	1.17721e-18	92285800			-1	-1
RAX-OG-Tryp	Q92954-PRG4-376	Q92954	PRG4	376	136616000	8	2	1		TTPKEPAP	P		840.446	2 2 2 0	H(2)N(2)A(2)	(N(H(A))(N(H(A))))	920	0 1 0 0;0 2 0 0;1 1 0 0;1 1 1 0;1 2 0 0;1 2 1 0;2 2 0 0;2 2 1 0;	1312.46	1	60.9352	44.0125	92.363	4	20230224_TK_O-glycoproteome_Plasma2_RAX_OG-T_1.5137.5137.2.0.dta	20230224_TK_O-glycoproteome_Plasma2_RAX_OG-T_1.5137.5137.2.0.dta	20230224_TK_O-glycoproteome_Plasma2_RAX_OG-T_1	5137	948.778	2152.9	1076.95	0.00082	0.38196	1	1.21429	0	0	0	0	3.8151e-66	3.8151e-66	-1	0	3.8151e-66	411858000			-1	-1
RAX-OG	Q92954-PRG4-485	Q92954	PRG4	485	7779440	16	3	1		TAPKKPAPTTPKEPAP	P		1630.92	3 3 3 0	H(3)N(3)A(3)	(N(H))(N(H(A(A)))(N(H(A))))	2108	0 1 0 0;0 2 0 0;0 3 0 0;1 1 0 0;1 1 1 0;1 1 2 0;1 2 0 0;1 2 1 0;1 2 2 0;1 3 0 0;1 3 1 0;1 3 2 0;2 2 0 0;2 2 1 0;2 2 2 0;2 2 3 0;2 3 0 0;2 3 1 0;2 3 2 0;2 3 3 0;3 3 0 0;3 3 1 0;3 3 2 0;	1968.68	1	60.8756	39.2837	100.975	4	20230224_TK_O-glycoproteome_Plasma_RAX_OG-1_20230307164623.7101.7101.3.0.dta	20230224_TK_O-glycoproteome_Plasma_RAX_OG-1_20230307164623.7101.7101.3.0.dta	20230224_TK_O-glycoproteome_Plasma_RAX_OG-1_20230307164623	7101	1709.4	3599.6	1200.54	0.00089	0.24609	0.75	0.73333	0	0	0	0	1.54991e-19	2.16394e-20	-1	0	2.16394e-20	50460500			-1	-1
RAX-OG-GluC	P02790-HPX-24	P02790	HPX	24	45444700	14	2	1		TPLPPTSAHGNVAE	E		1390.7	1 1 0 0	H(1)N(1)	(N(H))	2097	0 1 0 0;	365.132	1	60.8576	84.6718	16.6311	2	20230224_TK_O-glycoproteome_Plasma1_RAX_OG-G_3.6590.6590.2.0.dta	20230224_TK_O-glycoproteome_Plasma1_RAX_OG-G_3.6590.6590.2.0.dta	20230224_TK_O-glycoproteome_Plasma1_RAX_OG-G_3	6590	1712.18	1755.83	878.418	0.00142	0.80609	1	1.30769	0	0	0	1	-1	0	-1	0	0	113201000			-1	-1
RAX-OG-AspN	P01042-KNG1-546	P01042	KNG1	546	69195400	11	2	1		TPIPSLAKPGV	V		1079.65	1 1 2 0	H(1)N(1)A(2)	(N(A)(H(A)))	23	0 1 0 0;0 1 1 0;1 1 0 0;1 1 1 0;	947.323	1	60.8548	66.2336	50.8657	4	20230224_TK_O-glycoproteome_Plasma1_RAX_OG-A_1.13448.13448.2.0.dta	20230224_TK_O-glycoproteome_Plasma1_RAX_OG-A_1.13448.13448.2.0.dta	20230224_TK_O-glycoproteome_Plasma1_RAX_OG-A_1	13448	3462.44	2026.97	1013.99	0.00106	0.52112	1	1.25	0	0	0	1	-1	0	-1	0	0	202615000			-1	-1
RAX-OG-AspN	P02790-HPX-24	P02790	HPX	24	163673000	13	3	1		TPLPPTSAHGNVA	A		1261.65	1 1 1 0	H(1)N(1)A(1)	(N(H(A)))	1142	0 1 0 0;1 1 0 0;	656.228	1	60.8481	81.3714	22.7335	3	20230224_TK_O-glycoproteome_Plasma1_RAX_OG-A_3.5951.5951.3.0.dta	20230224_TK_O-glycoproteome_Plasma1_RAX_OG-A_3.5951.5951.3.0.dta	20230224_TK_O-glycoproteome_Plasma1_RAX_OG-A_3	5951	1441.29	1917.88	639.966	0.001	0.51975	1	1.08333	0	0	0	1	-1	0	-1	0	0	454885000			-1	-1
RAX-OG-GluC	Q92954-PRG4-485	Q92954	PRG4	485	1902660	16	4	1		TAPKKPAPTTPKEPAP	P		1630.92	3 3 3 0	H(3)N(3)A(3)	(N(H))(N(H(A(A)))(N(H(A))))	2108	0 1 0 0;0 2 0 0;0 3 0 0;1 1 0 0;1 1 1 0;1 1 2 0;1 2 0 0;1 2 1 0;1 2 2 0;1 3 0 0;1 3 1 0;1 3 2 0;2 2 0 0;2 2 1 0;2 2 2 0;2 2 3 0;2 3 0 0;2 3 1 0;2 3 2 0;2 3 3 0;3 3 0 0;3 3 1 0;3 3 2 0;	1968.68	1	60.8233	30.4694	117.195	4	20230224_TK_O-glycoproteome_Plasma2_RAX_OG-G_1.7567.7567.4.1.dta	20230224_TK_O-glycoproteome_Plasma2_RAX_OG-G_1.7567.7567.4.1.dta	20230224_TK_O-glycoproteome_Plasma2_RAX_OG-G_1	7567	1872.53	3599.6	900.656	0.00257	0.71476	0.79167	0.7	0	0	0	0	6.4562e-76	6.4562e-76	-1	0	6.4562e-76	12939600			-1	-1
RAX-OG	Q92954-PRG4-712	Q92954	PRG4	712	49718400	11	2	1		TAPTTLKEPAP	P		1125.62	1 1 1 0	H(1)N(1)A(1)	(N(H(A)))	1142	0 1 0 0;1 1 0 0;	656.228	1	60.8219	76.9739	30.8254	3	20230224_TK_O-glycoproteome_Plasma_RAX_OG-1_20230307164623.8561.8561.2.0.dta	20230224_TK_O-glycoproteome_Plasma_RAX_OG-1_20230307164623.8561.8561.2.0.dta	20230224_TK_O-glycoproteome_Plasma_RAX_OG-1_20230307164623	8561	2097	1781.85	891.426	0.00272	1.52865	1	1.45	0	0	0	1	-1	0	-1	0	0	128474000			-1	-1
RAX-OG-GluC	P01042-KNG1-546	P01042	KNG1	546	28881700	11	2	1		TPIPSLAKPGV	V		1079.65	1 1 2 0	H(1)N(1)A(2)	(N(A)(H(A)))	23	0 1 0 0;0 1 1 0;1 1 0 0;1 1 1 0;	947.323	1	60.8056	66.4089	50.3995	4	20230224_TK_O-glycoproteome_Plasma2_RAX_OG-G_3.13642.13642.2.0.dta	20230224_TK_O-glycoproteome_Plasma2_RAX_OG-G_3.13642.13642.2.0.dta	20230224_TK_O-glycoproteome_Plasma2_RAX_OG-G_3	13642	3492.58	2026.97	1013.99	0.0017	0.83883	1	1.25	0	0	0	1	-1	0	-1	0	0	113096000			-1	-1
RAX-OG-AspN	P02790-HPX-24	P02790	HPX	24	81725000	13	3	1		TPLPPTSAHGNVA	A		1261.65	1 1 1 0	H(1)N(1)A(1)	(N(H(A)))	1142	0 1 0 0;1 1 0 0;	656.228	1	60.7786	82.2737	20.8591	3	20230224_TK_O-glycoproteome_Plasma1_RAX_OG-A_1.6667.6667.3.0.dta	20230224_TK_O-glycoproteome_Plasma1_RAX_OG-A_1.6667.6667.3.0.dta	20230224_TK_O-glycoproteome_Plasma1_RAX_OG-A_1	6667	1622.45	1917.88	639.966	0.0013	0.67774	1	1.16667	0	0	0	1	-1	0	-1	0	0	227959000			-1	-1
RAX-OG-Tryp	Q13790-APOF-269	Q13790	APOF	269	21172200	15	3	1	I	DAJISQPETTKEGLR	R		1658.83	1 1 1 0	H(1)N(1)A(1)	(N(H(A)))	1142	0 1 0 0;1 1 0 0;	656.228	5	60.7698	78.4818	27.876	3	20230224_TK_O-glycoproteome_Plasma2_RAX_OG-T_2.7903.7903.3.0.dta	20230224_TK_O-glycoproteome_Plasma2_RAX_OG-T_2.7903.7903.3.0.dta	20230224_TK_O-glycoproteome_Plasma2_RAX_OG-T_2	7903	1345.18	2315.06	772.359	0.00105	0.45563	1	1.03571	0	0	0	1	-1	0	-1	0	0	70751700			-1	-1
RAX-OG-GluC	P02790-HPX-24	P02790	HPX	24	45243200	14	2	1		TPLPPTSAHGNVAE	E		1390.7	1 1 0 0	H(1)N(1)	(N(H))	2097	0 1 0 0;	365.132	1	60.762	84.6571	16.3855	2	20230224_TK_O-glycoproteome_Plasma1_RAX_OG-G_3.6813.6813.2.0.dta	20230224_TK_O-glycoproteome_Plasma1_RAX_OG-G_3.6813.6813.2.0.dta	20230224_TK_O-glycoproteome_Plasma1_RAX_OG-G_3	6813	1774.82	1755.83	878.418	0.00141	0.80039	1	1.30769	0	0	0	1	-1	0	-1	0	0	112579000			-1	-1
RAX-OG-AspN	P02790-HPX-24	P02790	HPX	24	105173000	13	3	1		TPLPPTSAHGNVA	A		1261.65	1 1 1 0	H(1)N(1)A(1)	(N(H(A)))	1142	0 1 0 0;1 1 0 0;	656.228	1	60.758	81.5599	22.1258	3	20230224_TK_O-glycoproteome_Plasma2_RAX_OG-A_3.7026.7026.3.0.dta	20230224_TK_O-glycoproteome_Plasma2_RAX_OG-A_3.7026.7026.3.0.dta	20230224_TK_O-glycoproteome_Plasma2_RAX_OG-A_3	7026	1448.88	1917.88	639.966	0.00138	0.71841	1	1.08333	0	0	0	1	-1	0	-1	0	0	288441000			-1	-1
RAX-OG-GluC	P01042-KNG1-408	P01042	KNG1	408	3491260	15	2	1		SMAPAQDEERDSGKE	E		1649.71	1 1 0 0	H(1)N(1)	(N(H))	2097	0 1 0 0;	365.132	1	60.7237	84.9543	15.7241	2	20230224_TK_O-glycoproteome_Plasma1_RAX_OG-G_3.2917.2917.2.0.dta	20230224_TK_O-glycoproteome_Plasma1_RAX_OG-G_3.2917.2917.2.0.dta	20230224_TK_O-glycoproteome_Plasma1_RAX_OG-G_3	2917	744.033	2014.84	1007.92	0.00177	0.87717	1	1.32143	0	0	0	1	-1	0	-1	0	0	9786660			-1	-1
RAX-OG-GluC	P02790-HPX-24	P02790	HPX	24	26292600	14	3	1		TPLPPTSAHGNVAE	E		1390.7	1 1 2 0	H(1)N(1)A(2)	(N(A)(H(A)))	23	0 1 0 0;0 1 1 0;1 1 0 0;1 1 1 0;	947.323	1	60.7077	75.5485	33.1461	4	20230224_TK_O-glycoproteome_Plasma1_RAX_OG-G_3.7036.7036.3.0.dta	20230224_TK_O-glycoproteome_Plasma1_RAX_OG-G_3.7036.7036.3.0.dta	20230224_TK_O-glycoproteome_Plasma1_RAX_OG-G_3	7036	1836.98	2338.02	780.012	0.00149	0.63913	1	1.07692	0	0	0	1	-1	0	-1	0	0	90125800			-1	-1
RAX-OG-Tryp	Q92954-PRG4-376	Q92954	PRG4	376	206369000	8	2	1		TTPKEPAP	P		840.446	2 2 2 0	H(2)N(2)A(2)	(N(H(A))(N(H(A))))	920	0 1 0 0;0 2 0 0;1 1 0 0;1 1 1 0;1 2 0 0;1 2 1 0;2 2 0 0;2 2 1 0;	1312.46	1	60.696	43.8056	92.0638	4	20230224_TK_O-glycoproteome_Plasma1_RAX_OG-T_1.4247.4247.2.0.dta	20230224_TK_O-glycoproteome_Plasma1_RAX_OG-T_1.4247.4247.2.0.dta	20230224_TK_O-glycoproteome_Plasma1_RAX_OG-T_1	4247	991.587	2152.9	1076.95	0.00094	0.43677	1	1.21429	0	0	0	0	2.34744e-37	1.08375e-37	-1	0	1.08375e-37	635565000			-1	-1
RAX-OG	P01042-KNG1-546	P01042	KNG1	546	5898280	11	3	1		TPIPSLAKPGV	V		1079.65	2 2 3 0	H(2)N(2)A(3)	(N(H(A(A)))(N(H(A))))	519	0 1 0 0;0 2 0 0;1 1 0 0;1 1 1 0;1 1 2 0;1 2 0 0;1 2 1 0;1 2 2 0;2 2 0 0;2 2 1 0;2 2 2 0;	1603.55	1	60.6787	50.2526	80.0416	4	20230224_TK_O-glycoproteome_Plasma_RAX_OG-2.12235.12235.3.0.dta	20230224_TK_O-glycoproteome_Plasma_RAX_OG-2.12235.12235.3.0.dta	20230224_TK_O-glycoproteome_Plasma_RAX_OG-2	12235	3136.81	2683.2	895.072	0.00611	2.27631	1	1.1	0	0	0	0	1.07072e-31	9.37885e-33	-1	0	9.37885e-33	24749200			-1	-1
RAX-OG-AspN	P01042-KNG1-546	P01042	KNG1	546	45673000	11	2	1		TPIPSLAKPGV	V		1079.65	1 1 2 0	H(1)N(1)A(2)	(N(A)(H(A)))	23	0 1 0 0;0 1 1 0;1 1 0 0;1 1 1 0;	947.323	1	60.6774	66.1033	50.6008	4	20230224_TK_O-glycoproteome_Plasma1_RAX_OG-A_3.13268.13268.2.0.dta	20230224_TK_O-glycoproteome_Plasma1_RAX_OG-A_3.13268.13268.2.0.dta	20230224_TK_O-glycoproteome_Plasma1_RAX_OG-A_3	13268	3470.42	2026.97	1013.99	0.00099	0.48659	1	1.25	0	0	0	1	-1	0	-1	0	0	135352000			-1	-1
RAX-OG-Tryp	P01344-IGF2-163	P01344	IGF2	163	5363370	16	3	1		TQDPAHGGAPPEMASN	N		1579.68	1 1 1 0	H(1)N(1)A(1)	(N(H(A)))	1142	0 1 0 0;1 1 0 0;	656.228	1	60.6772	84.0845	17.2064	3	20230224_TK_O-glycoproteome_Plasma1_RAX_OG-T_2.6043.6043.3.0.dta	20230224_TK_O-glycoproteome_Plasma1_RAX_OG-T_2.6043.6043.3.0.dta	20230224_TK_O-glycoproteome_Plasma1_RAX_OG-T_2	6043	1338.93	2235.91	745.975	0.00108	0.48384	1	1.06667	0	0	0	1	-1	0	-1	0	0	17430600			-1	-1
RAX-OG-AspN	P02790-HPX-24	P02790	HPX	24	116495000	13	2	1		TPLPPTSAHGNVA	A		1261.65	1 1 0 0	H(1)N(1)	(N(H))	2097	0 1 0 0;	365.132	1	60.6752	83.7951	17.7383	2	20230224_TK_O-glycoproteome_Plasma1_RAX_OG-A_1.5850.5850.2.0.dta	20230224_TK_O-glycoproteome_Plasma1_RAX_OG-A_1.5850.5850.2.0.dta	20230224_TK_O-glycoproteome_Plasma1_RAX_OG-A_1	5850	1406.59	1626.79	813.897	0.00112	0.68869	1	1.29167	0	0	0	1	-1	0	-1	0	0	279001000			-1	-1
RAX-OG-AspN	Q92954-PRG4-485	Q92954	PRG4	485	11841900	16	4	1		TAPKKPAPTTPKEPAP	P		1630.92	3 3 3 0	H(3)N(3)A(3)	(N(H))(N(H(A(A)))(N(H(A))))	2108	0 1 0 0;0 2 0 0;0 3 0 0;1 1 0 0;1 1 1 0;1 1 2 0;1 2 0 0;1 2 1 0;1 2 2 0;1 3 0 0;1 3 1 0;1 3 2 0;2 2 0 0;2 2 1 0;2 2 2 0;2 2 3 0;2 3 0 0;2 3 1 0;2 3 2 0;2 3 3 0;3 3 0 0;3 3 1 0;3 3 2 0;	1968.68	1	60.6752	34.4984	109.289	4	20230224_TK_O-glycoproteome_Plasma1_RAX_OG-A_3.7266.7266.4.1.dta	20230224_TK_O-glycoproteome_Plasma1_RAX_OG-A_3.7266.7266.4.1.dta	20230224_TK_O-glycoproteome_Plasma1_RAX_OG-A_3	7266	1795.92	3599.6	900.656	0.00286	0.79588	0.79167	0.73333	0	0	0	0	2.79848e-36	6.99692e-37	-1	0	6.99692e-37	77127100			-1	-1
RAX-OG-GluC	P02652-APOA2-32	P02652	APOA2	32	10054200	19	3	1		SLVSQYFQTVTDYGKDLME	E		2224.05	1 1 1 0	H(1)N(1)A(1)	(N(H(A)))	1142	0 1 0 0;1 1 0 0;	656.228	1	60.674	85.3308	14.8827	3	20230224_TK_O-glycoproteome_Plasma1_RAX_OG-G_3.23294.23294.3.0.dta	20230224_TK_O-glycoproteome_Plasma1_RAX_OG-G_3.23294.23294.3.0.dta	20230224_TK_O-glycoproteome_Plasma1_RAX_OG-G_3	23294	6475.32	2880.28	960.764	0.00241	0.83805	1	1.05556	0	0	0	1	-1	0	-1	0	0	50580700			-1	-1
RAX-OG-AspN	P01042-KNG1-546	P01042	KNG1	546	26828200	11	2	1		TPIPSLAKPGV	V		1079.65	1 1 1 0	H(1)N(1)A(1)	(N(A)(H))	124	0 1 0 0;0 1 1 0;1 1 0 0;	656.228	1	60.6545	74.5667	34.8176	4	20230224_TK_O-glycoproteome_Plasma1_RAX_OG-A_2.13282.13282.2.1.dta	20230224_TK_O-glycoproteome_Plasma1_RAX_OG-A_2.13282.13282.2.1.dta	20230224_TK_O-glycoproteome_Plasma1_RAX_OG-A_2	13282	3476.73	1735.87	868.441	0.00078	0.45212	1	1.4	0	0	0	1	-1	0	-1	0	0	62409900			-1	-1
RAX-OG-AspN	P02790-HPX-24	P02790	HPX	24	153835000	13	2	1		TPLPPTSAHGNVA	A		1261.65	1 1 1 0	H(1)N(1)A(1)	(N(A)(H))	124	0 1 0 0;0 1 1 0;1 1 0 0;	656.228	1	60.6542	74.812	34.3611	4	20230224_TK_O-glycoproteome_Plasma1_RAX_OG-A_2.5771.5771.2.0.dta	20230224_TK_O-glycoproteome_Plasma1_RAX_OG-A_2.5771.5771.2.0.dta	20230224_TK_O-glycoproteome_Plasma1_RAX_OG-A_2	5771	1403.26	1917.88	959.445	0.0012	0.62455	1	1.25	0	0	0	1	-1	0	-1	0	0	436173000			-1	-1
RAX-OG	P01042-KNG1-546	P01042	KNG1	546	11480300	11	3	1		TPIPSLAKPGV	V		1079.65	2 2 3 0	H(2)N(2)A(3)	(N(H(A(A)))(N(H(A))))	519	0 1 0 0;0 2 0 0;1 1 0 0;1 1 1 0;1 1 2 0;1 2 0 0;1 2 1 0;1 2 2 0;2 2 0 0;2 2 1 0;2 2 2 0;	1603.55	1	60.6143	50.3232	79.7263	4	20230224_TK_O-glycoproteome_Plasma_RAX_OG-2.11637.11637.3.0.dta	20230224_TK_O-glycoproteome_Plasma_RAX_OG-2.11637.11637.3.0.dta	20230224_TK_O-glycoproteome_Plasma_RAX_OG-2	11637	2970.78	2683.2	895.073	0.00728	2.71347	1	1.1	0	0	0	0	1.40562e-31	1.39757e-32	-1	0	1.39757e-32	52043400			-1	-1
RAX-OG-GluC	P02790-HPX-24	P02790	HPX	24	93671800	14	3	1		TPLPPTSAHGNVAE	E		1390.7	1 1 1 0	H(1)N(1)A(1)	(N(H(A)))	1142	0 1 0 0;1 1 0 0;	656.228	1	60.6119	81.6651	21.513	3	20230224_TK_O-glycoproteome_Plasma2_RAX_OG-G_1.7472.7472.3.0.dta	20230224_TK_O-glycoproteome_Plasma2_RAX_OG-G_1.7472.7472.3.0.dta	20230224_TK_O-glycoproteome_Plasma2_RAX_OG-G_1	7472	1847.1	2046.92	682.98	0.00113	0.55343	1	1.07692	0	0	0	1	-1	0	-1	0	0	273610000			-1	-1
RAX-OG-Tryp	P01042-KNG1-408	P01042	KNG1	408	149865000	10	2	1		SMAPAQDEER	R		1133.49	1 1 1 0	H(1)N(1)A(1)	(N(H(A)))	1142	0 1 0 0;1 1 0 0;	656.228	1	60.5947	74.0494	35.6073	3	20230224_TK_O-glycoproteome_Plasma2_RAX_OG-T_1.3356.3356.2.0.dta	20230224_TK_O-glycoproteome_Plasma2_RAX_OG-T_1.3356.3356.2.0.dta	20230224_TK_O-glycoproteome_Plasma2_RAX_OG-T_1	3356	712.274	1789.72	895.362	0.00078	0.43349	1	1.38889	0	0	0	1	-1	0	-1	0	0	395532000			-1	-1
RAX-OG-Tryp	P01042-KNG1-408	P01042	KNG1	408	149865000	10	2	1		SMAPAQDEER	R		1133.49	1 1 1 0	H(1)N(1)A(1)	(N(H(A)))	1142	0 1 0 0;1 1 0 0;	656.228	1	60.5947	74.0494	35.6073	3	20230224_TK_O-glycoproteome_Plasma2_RAX_OG-T_1.3356.3356.2.0.dta	20230224_TK_O-glycoproteome_Plasma2_RAX_OG-T_1.3356.3356.2.0.dta	20230224_TK_O-glycoproteome_Plasma2_RAX_OG-T_1	3356	712.274	1789.72	895.362	0.00078	0.43349	1	1.38889	0	0	0	1	-1	0	-1	0	0	395532000			-1	-1
RAX-OG	P01042-KNG1-546	P01042	KNG1	546	30009400	11	2	1		TPIPSLAKPGV	V		1079.65	1 1 1 0	H(1)N(1)A(1)	(N(A)(H))	124	0 1 0 0;0 1 1 0;1 1 0 0;	656.228	1	60.5905	73.2129	37.1489	4	20230224_TK_O-glycoproteome_Plasma_RAX_OG-2_20230307204856.11778.11778.2.0.dta	20230224_TK_O-glycoproteome_Plasma_RAX_OG-2_20230307204856.11778.11778.2.0.dta	20230224_TK_O-glycoproteome_Plasma_RAX_OG-2_20230307204856	11778	3029.36	1735.88	868.442	0.00394	2.26791	1	1.3	0	0	0	1	-1	0	-1	0	0	75945000			-1	-1
RAX-OG-AspN	P02790-HPX-24	P02790	HPX	24	215834000	13	3	1		TPLPPTSAHGNVA	A		1261.65	1 1 1 0	H(1)N(1)A(1)	(N(H(A)))	1142	0 1 0 0;1 1 0 0;	656.228	1	60.5871	80.7485	23.1447	3	20230224_TK_O-glycoproteome_Plasma1_RAX_OG-A_1.5965.5965.3.0.dta	20230224_TK_O-glycoproteome_Plasma1_RAX_OG-A_1.5965.5965.3.0.dta	20230224_TK_O-glycoproteome_Plasma1_RAX_OG-A_1	5965	1434.72	1917.88	639.966	0.001	0.52132	1	1.08333	0	0	0	1	-1	0	-1	0	0	604378000			-1	-1
RAX-OG-AspN	P02790-HPX-24	P02790	HPX	24	255421000	13	2	1		TPLPPTSAHGNVA	A		1261.65	1 1 1 0	H(1)N(1)A(1)	(N(H(A)))	1142	0 1 0 0;1 1 0 0;	656.228	1	60.5732	75.5363	32.7844	3	20230224_TK_O-glycoproteome_Plasma1_RAX_OG-A_1.6060.6060.2.0.dta	20230224_TK_O-glycoproteome_Plasma1_RAX_OG-A_1.6060.6060.2.0.dta	20230224_TK_O-glycoproteome_Plasma1_RAX_OG-A_1	6060	1459.62	1917.88	959.445	0.00117	0.60787	1	1.20833	0	0	0	1	-1	0	-1	0	0	716992000			-1	-1
RAX-OG-Tryp	Q13790-APOF-269	Q13790	APOF	269	73444800	15	3	1	I	DAJISQPETTKEGLR	R		1658.83	1 1 1 0	H(1)N(1)A(1)	(N(H(A)))	1142	0 1 0 0;1 1 0 0;	656.228	5	60.5686	78.5269	27.2175	3	20230224_TK_O-glycoproteome_Plasma1_RAX_OG-T_2.7353.7353.3.0.dta	20230224_TK_O-glycoproteome_Plasma1_RAX_OG-T_2.7353.7353.3.0.dta	20230224_TK_O-glycoproteome_Plasma1_RAX_OG-T_2	7353	1641.24	2315.06	772.359	-0.00024	-0.10547	1	1.10714	0	0	0	1	-1	0	-1	0	0	268444000			-1	-1
RAX-OG-AspN	P02790-HPX-24	P02790	HPX	24	44498100	13	3	1		TPLPPTSAHGNVA	A		1261.65	2 2 2 0	H(2)N(2)A(2)	(N(H(A))(N(H(A))))	920	0 1 0 0;0 2 0 0;1 1 0 0;1 1 1 0;1 2 0 0;1 2 1 0;2 2 0 0;2 2 1 0;	1312.46	1	60.544	58.0321	65.2091	4	20230224_TK_O-glycoproteome_Plasma1_RAX_OG-A_3.6294.6294.3.0.dta	20230224_TK_O-glycoproteome_Plasma1_RAX_OG-A_3.6294.6294.3.0.dta	20230224_TK_O-glycoproteome_Plasma1_RAX_OG-A_3	6294	1532.68	2574.11	858.708	0.00121	0.47175	1	1	0	0	0	0	2.4907e-22	3.5996e-23	-1	0	3.5996e-23	172423000			-1	-1
RAX-OG-AspN	P02790-HPX-24	P02790	HPX	24	167994000	13	2	1		TPLPPTSAHGNVA	A		1261.65	1 1 1 0	H(1)N(1)A(1)	(N(A)(H))	124	0 1 0 0;0 1 1 0;1 1 0 0;	656.228	1	60.5178	73.7262	35.988	4	20230224_TK_O-glycoproteome_Plasma1_RAX_OG-A_3.5950.5950.2.0.dta	20230224_TK_O-glycoproteome_Plasma1_RAX_OG-A_3.5950.5950.2.0.dta	20230224_TK_O-glycoproteome_Plasma1_RAX_OG-A_3	5950	1441.22	1917.88	959.445	0.00122	0.63707	1	1.20833	0	0	0	1	-1	0	-1	0	0	472218000			-1	-1
RAX-OG-Tryp	Q92954-PRG4-635	Q92954	PRG4	635	12095500	8	2	1		TTPEKPAP	P		840.446	2 2 2 0	H(2)N(2)A(2)	(N(H(A))(N(H(A))))	920	0 1 0 0;0 2 0 0;1 1 0 0;1 1 1 0;1 2 0 0;1 2 1 0;2 2 0 0;2 2 1 0;	1312.46	1	60.5124	48.3566	83.0873	4	20230224_TK_O-glycoproteome_Plasma2_RAX_OG-T_1.4140.4140.2.0.dta	20230224_TK_O-glycoproteome_Plasma2_RAX_OG-T_1.4140.4140.2.0.dta	20230224_TK_O-glycoproteome_Plasma2_RAX_OG-T_1	4140	812.441	2152.9	1076.95	0.00085	0.3959	1	1.42857	0	0	0	0	8.48079e-60	2.37047e-60	-1	0	2.37047e-60	40381600			-1	-1
RAX-OG	P01042-KNG1-546	P01042	KNG1	546	21444900	11	2	1		TPIPSLAKPGV	V		1079.65	2 2 2 0	H(2)N(2)A(2)	(N(H(A))(N(H(A))))	920	0 1 0 0;0 2 0 0;1 1 0 0;1 1 1 0;1 2 0 0;1 2 1 0;2 2 0 0;2 2 1 0;	1312.46	1	60.477	52.0764	76.0782	4	20230224_TK_O-glycoproteome_Plasma_RAX_OG-1_20230307164623.11562.11562.2.0.dta	20230224_TK_O-glycoproteome_Plasma_RAX_OG-1_20230307164623.11562.11562.2.0.dta	20230224_TK_O-glycoproteome_Plasma_RAX_OG-1_20230307164623	11562	2933.39	2392.1	1196.56	0.00243	1.01514	1	1.2	0	0	0	0	2.42206e-15	3.2077e-16	-1	0	3.2077e-16	78468900			-1	-1
RAX-OG-AspN	P02790-HPX-24	P02790	HPX	24	170549000	13	3	1		TPLPPTSAHGNVA	A		1261.65	1 1 1 0	H(1)N(1)A(1)	(N(H(A)))	1142	0 1 0 0;1 1 0 0;	656.228	1	60.4491	80.6347	22.9614	3	20230224_TK_O-glycoproteome_Plasma1_RAX_OG-A_2.5906.5906.3.0.dta	20230224_TK_O-glycoproteome_Plasma1_RAX_OG-A_2.5906.5906.3.0.dta	20230224_TK_O-glycoproteome_Plasma1_RAX_OG-A_2	5906	1438.12	1917.88	639.966	0.0009	0.47126	1	1.08333	0	0	0	1	-1	0	-1	0	0	480709000			-1	-1
RAX-OG-Tryp	Q92954-PRG4-373	Q92954	PRG4	373	64783600	11	2	1		SAPTTPKEPAP	P		1095.57	1 1 1 0	H(1)N(1)A(1)	(N(H(A)))	1142	0 1 0 0;1 1 0 0;	656.228	1	60.4376	75.4733	32.5141	3	20230224_TK_O-glycoproteome_Plasma1_RAX_OG-T_2.6507.6507.2.0.dta	20230224_TK_O-glycoproteome_Plasma1_RAX_OG-T_2.6507.6507.2.0.dta	20230224_TK_O-glycoproteome_Plasma1_RAX_OG-T_2	6507	1449.29	1751.8	876.402	0.00128	0.73115	1	1.35	0	0	0	1	-1	0	-1	0	0	156413000			-1	-1
RAX-OG-Tryp	Q92954-PRG4-373	Q92954	PRG4	373	64783600	11	2	1		SAPTTPKEPAP	P		1095.57	1 1 1 0	H(1)N(1)A(1)	(N(H(A)))	1142	0 1 0 0;1 1 0 0;	656.228	1	60.4376	75.4733	32.5141	3	20230224_TK_O-glycoproteome_Plasma1_RAX_OG-T_2.6507.6507.2.0.dta	20230224_TK_O-glycoproteome_Plasma1_RAX_OG-T_2.6507.6507.2.0.dta	20230224_TK_O-glycoproteome_Plasma1_RAX_OG-T_2	6507	1449.29	1751.8	876.402	0.00128	0.73115	1	1.35	0	0	0	1	-1	0	-1	0	0	156413000			-1	-1
RAX-OG-AspN	Q13790-APOF-269	Q13790	APOF	269	21052500	18	3	1	I	DAJISQPETTKEGLRAIS	S		1929.99	1 1 1 0	H(1)N(1)A(1)	(N(H(A)))	1142	0 1 0 0;1 1 0 0;	656.228	5	60.4346	77.097	29.49	3	20230224_TK_O-glycoproteome_Plasma1_RAX_OG-A_1.11123.11123.3.1.dta	20230224_TK_O-glycoproteome_Plasma1_RAX_OG-A_1.11123.11123.3.1.dta	20230224_TK_O-glycoproteome_Plasma1_RAX_OG-A_1	11123	2818.75	2586.22	862.745	0.00562	2.17221	1	1.05882	0	0	0	1	-1	0	-1	0	0	108788000			-1	-1
RAX-OG-Tryp	Q13790-APOF-269	Q13790	APOF	269	56801100	15	3	1	I	DAJISQPETTKEGLR	R		1658.83	1 1 1 0	H(1)N(1)A(1)	(N(A)(H))	124	0 1 0 0;0 1 1 0;1 1 0 0;	656.228	5	60.4197	74.7794	33.7516	4	20230224_TK_O-glycoproteome_Plasma1_RAX_OG-T_3.7907.7907.3.0.dta	20230224_TK_O-glycoproteome_Plasma1_RAX_OG-T_3.7907.7907.3.0.dta	20230224_TK_O-glycoproteome_Plasma1_RAX_OG-T_3	7907	1775.32	2315.06	772.358	-0.00113	-0.48905	1	1.03571	0	0	0	1	-1	0	-1	0	0	219239000			-1	-1
RAX-OG-Tryp	P01042-KNG1-546	P01042	KNG1	546	50276100	11	2	1		TPIPSLAKPGV	V		1079.65	1 1 1 0	H(1)N(1)A(1)	(N(A)(H))	124	0 1 0 0;0 1 1 0;1 1 0 0;	656.228	1	60.412	73.1639	36.7298	4	20230224_TK_O-glycoproteome_Plasma1_RAX_OG-T_3.13167.13167.2.0.dta	20230224_TK_O-glycoproteome_Plasma1_RAX_OG-T_3.13167.13167.2.0.dta	20230224_TK_O-glycoproteome_Plasma1_RAX_OG-T_3	13167	3094.27	1735.87	868.441	0.00132	0.75859	1	1.3	0	0	0	1	-1	0	-1	0	0	122380000			-1	-1
RAX-OG-GluC	P02790-HPX-24	P02790	HPX	24	67114300	14	2	1		TPLPPTSAHGNVAE	E		1390.7	1 1 1 0	H(1)N(1)A(1)	(N(H(A)))	1142	0 1 0 0;1 1 0 0;	656.228	1	60.3951	76.7274	30.0635	3	20230224_TK_O-glycoproteome_Plasma2_RAX_OG-G_1.7133.7133.2.0.dta	20230224_TK_O-glycoproteome_Plasma2_RAX_OG-G_1.7133.7133.2.0.dta	20230224_TK_O-glycoproteome_Plasma2_RAX_OG-G_1	7133	1759.45	2046.92	1023.97	0.0005	0.24272	1	1.23077	0	0	0	1	-1	0	-1	0	0	199226000			-1	-1
RAX-OG	P01042-KNG1-546	P01042	KNG1	546	251920000	11	2	1		TPIPSLAKPGV	V		1079.65	1 1 1 0	H(1)N(1)A(1)	(N(H(A)))	1142	0 1 0 0;1 1 0 0;	656.228	1	60.3472	73.9544	35.0767	3	20230224_TK_O-glycoproteome_Plasma_RAX_OG-2_20230307204856.11094.11094.2.0.dta	20230224_TK_O-glycoproteome_Plasma_RAX_OG-2_20230307204856.11094.11094.2.0.dta	20230224_TK_O-glycoproteome_Plasma_RAX_OG-2_20230307204856	11094	2834.09	1735.88	868.442	0.00393	2.26561	1	1.25	0	0	0	1	-1	0	-1	0	0	647604000			-1	-1
RAX-OG-Tryp	Q13790-APOF-269	Q13790	APOF	269	26966500	15	3	1	I	DAJISQPETTKEGLR	R		1658.83	1 1 1 0	H(1)N(1)A(1)	(N(H(A)))	1142	0 1 0 0;1 1 0 0;	656.228	5	60.3443	76.254	30.7976	3	20230224_TK_O-glycoproteome_Plasma2_RAX_OG-T_3.9622.9622.3.0.dta	20230224_TK_O-glycoproteome_Plasma2_RAX_OG-T_3.9622.9622.3.0.dta	20230224_TK_O-glycoproteome_Plasma2_RAX_OG-T_3	9622	1603.15	2315.06	772.358	-0.00242	-1.04627	1	1.14286	0	0	0	1	-1	0	-1	0	0	94570500			-1	-1
RAX-OG-GluC	P02790-HPX-24	P02790	HPX	24	83207100	14	3	1		TPLPPTSAHGNVAE	E		1390.7	1 1 1 0	H(1)N(1)A(1)	(N(H(A)))	1142	0 1 0 0;1 1 0 0;	656.228	1	60.3397	81.5927	20.8699	3	20230224_TK_O-glycoproteome_Plasma2_RAX_OG-G_3.7680.7680.3.0.dta	20230224_TK_O-glycoproteome_Plasma2_RAX_OG-G_3.7680.7680.3.0.dta	20230224_TK_O-glycoproteome_Plasma2_RAX_OG-G_3	7680	1893.92	2046.93	682.98	0.0013	0.63697	1	1.07692	0	0	0	1	-1	0	-1	0	0	250306000			-1	-1
RAX-OG-Tryp	P01042-KNG1-546	P01042	KNG1	546	4579650	11	2	1		TPIPSLAKPGV	V		1079.65	1 2 1 0	H(1)N(2)A(1)	(N(N)(H(A)))	2714	0 1 0 0;0 2 0 0;1 1 0 0;1 1 1 0;1 2 0 0;	859.307	1	60.3314	62.5128	56.2803	4	20230224_TK_O-glycoproteome_Plasma1_RAX_OG-T_2.13792.13792.2.0.dta	20230224_TK_O-glycoproteome_Plasma1_RAX_OG-T_2.13792.13792.2.0.dta	20230224_TK_O-glycoproteome_Plasma1_RAX_OG-T_2	13792	3257.99	1938.96	969.981	0.00228	1.17398	1	1.3	0	0	0	1	-1	0	-1	0	0	12909000			-1	-1
RAX-OG	P01042-KNG1-546	P01042	KNG1	546	9292110	11	2	1		TPIPSLAKPGV	V		1079.65	1 2 1 0	H(1)N(2)A(1)	(N(N)(H(A)))	2714	0 1 0 0;0 2 0 0;1 1 0 0;1 1 1 0;1 2 0 0;	859.307	1	60.3113	61.2844	58.5042	4	20230224_TK_O-glycoproteome_Plasma_RAX_OG-2.11375.11375.2.0.dta	20230224_TK_O-glycoproteome_Plasma_RAX_OG-2.11375.11375.2.0.dta	20230224_TK_O-glycoproteome_Plasma_RAX_OG-2	11375	2896.54	1938.96	969.982	0.00395	2.0363	1	1.25	0	0	0	1	-1	0	-1	0	0	26485000			-1	-1
RAX-OG-Tryp	Q92954-PRG4-376	Q92954	PRG4	376	244714000	8	2	1		TTPKEPAP	P		840.446	2 2 2 0	H(2)N(2)A(2)	(N(H(A))(N(H(A))))	920	0 1 0 0;0 2 0 0;1 1 0 0;1 1 1 0;1 2 0 0;1 2 1 0;2 2 0 0;2 2 1 0;	1312.46	1	60.21	43.0784	92.0257	4	20230224_TK_O-glycoproteome_Plasma1_RAX_OG-T_3.4139.4139.2.0.dta	20230224_TK_O-glycoproteome_Plasma1_RAX_OG-T_3.4139.4139.2.0.dta	20230224_TK_O-glycoproteome_Plasma1_RAX_OG-T_3	4139	941.186	2152.9	1076.95	0.00089	0.41355	1	1.21429	0	0	0	0	6.03076e-32	1.59576e-32	-1	0	1.59576e-32	761920000			-1	-1
RAX-OG-GluC	Q92954-PRG4-485	Q92954	PRG4	485	7216120	16	4	1		TAPKKPAPTTPKEPAP	P		1630.92	3 3 3 0	H(3)N(3)A(3)	(N(H))(N(H(A(A)))(N(H(A))))	2108	0 1 0 0;0 2 0 0;0 3 0 0;1 1 0 0;1 1 1 0;1 1 2 0;1 2 0 0;1 2 1 0;1 2 2 0;1 3 0 0;1 3 1 0;1 3 2 0;2 2 0 0;2 2 1 0;2 2 2 0;2 2 3 0;2 3 0 0;2 3 1 0;2 3 2 0;2 3 3 0;3 3 0 0;3 3 1 0;3 3 2 0;	1968.68	1	60.2022	30.2787	115.774	4	20230224_TK_O-glycoproteome_Plasma1_RAX_OG-G_1.6911.6911.4.1.dta	20230224_TK_O-glycoproteome_Plasma1_RAX_OG-G_1.6911.6911.4.1.dta	20230224_TK_O-glycoproteome_Plasma1_RAX_OG-G_1	6911	1748.62	3599.6	900.656	0.00164	0.45584	0.79167	0.76667	0	0	0	0	0	0	-1	0	0	47283000			-1	-1
RAX-OG-GluC	P02790-HPX-24	P02790	HPX	24	27759600	14	2	1		TPLPPTSAHGNVAE	E		1390.7	1 1 0 0	H(1)N(1)	(N(H))	2097	0 1 0 0;	365.132	1	60.1911	84.0414	15.8977	2	20230224_TK_O-glycoproteome_Plasma2_RAX_OG-G_2.7321.7321.2.0.dta	20230224_TK_O-glycoproteome_Plasma2_RAX_OG-G_2.7321.7321.2.0.dta	20230224_TK_O-glycoproteome_Plasma2_RAX_OG-G_2	7321	1802.7	1755.83	878.418	0.00101	0.57486	1	1.38462	0	0	0	1	-1	0	-1	0	0	69721200			-1	-1
RAX-OG-GluC	P02790-HPX-24	P02790	HPX	24	63266900	14	2	1		TPLPPTSAHGNVAE	E		1390.7	1 1 1 0	H(1)N(1)A(1)	(N(A)(H))	124	0 1 0 0;0 1 1 0;1 1 0 0;	656.228	1	60.1824	75.3579	31.9993	4	20230224_TK_O-glycoproteome_Plasma1_RAX_OG-G_2.7108.7108.2.0.dta	20230224_TK_O-glycoproteome_Plasma1_RAX_OG-G_2.7108.7108.2.0.dta	20230224_TK_O-glycoproteome_Plasma1_RAX_OG-G_2	7108	1838.95	2046.92	1023.97	0.00044	0.2134	1	1.26923	0	0	0	1	-1	0	-1	0	0	190431000			-1	-1
RAX-OG-AspN	P02790-HPX-24	P02790	HPX	24	127806000	13	2	1		TPLPPTSAHGNVA	A		1261.65	1 1 0 0	H(1)N(1)	(N(H))	2097	0 1 0 0;	365.132	1	60.1563	82.8748	17.9648	2	20230224_TK_O-glycoproteome_Plasma1_RAX_OG-A_1.5977.5977.2.0.dta	20230224_TK_O-glycoproteome_Plasma1_RAX_OG-A_1.5977.5977.2.0.dta	20230224_TK_O-glycoproteome_Plasma1_RAX_OG-A_1	5977	1438.05	1626.79	813.897	0.00095	0.58419	1	1.29167	0	0	0	1	-1	0	-1	0	0	305567000			-1	-1
RAX-OG-Tryp	Q13790-APOF-269	Q13790	APOF	269	4762990	15	3	1	I	DAJISQPETTKEGLR	R		1658.83	1 1 1 0	H(1)N(1)A(1)	(N(A)(H))	124	0 1 0 0;0 1 1 0;1 1 0 0;	656.228	5	60.1345	72.8276	36.5617	4	20230224_TK_O-glycoproteome_Plasma1_RAX_OG-T_3.5260.5260.3.0.dta	20230224_TK_O-glycoproteome_Plasma1_RAX_OG-T_3.5260.5260.3.0.dta	20230224_TK_O-glycoproteome_Plasma1_RAX_OG-T_3	5260	1169.45	2315.06	772.359	0.00103	0.44397	1	1.03571	0	0	0	1	-1	0	-1	0	0	14881700			-1	-1
RAX-OG-GluC	P01042-KNG1-408	P01042	KNG1	408	4666640	15	3	1		SMAPAQDEERDSGKE	E	2,Oxidation[M];	1665.7	1 1 1 0	H(1)N(1)A(1)	(N(H(A)))	1142	0 1 0 0;1 1 0 0;	656.228	1	60.127	75.8905	30.852	3	20230224_TK_O-glycoproteome_Plasma1_RAX_OG-G_3.2527.2527.3.1.dta	20230224_TK_O-glycoproteome_Plasma1_RAX_OG-G_3.2527.2527.3.1.dta	20230224_TK_O-glycoproteome_Plasma1_RAX_OG-G_3	2527	651.55	2321.93	774.649	0.00133	0.57229	1	1.14286	0	0	0	1	-1	0	-1	0	0	15839100			-1	-1
RAX-OG-Tryp	Q92954-PRG4-376	Q92954	PRG4	376	136616000	8	2	1		TTPKEPAP	P		840.446	2 2 2 0	H(2)N(2)A(2)	(N(H(A))(N(H(A))))	920	0 1 0 0;0 2 0 0;1 1 0 0;1 1 1 0;1 2 0 0;1 2 1 0;2 2 0 0;2 2 1 0;	1312.46	1	60.0946	44.2866	89.4523	4	20230224_TK_O-glycoproteome_Plasma2_RAX_OG-T_1.5373.5373.2.0.dta	20230224_TK_O-glycoproteome_Plasma2_RAX_OG-T_1.5373.5373.2.0.dta	20230224_TK_O-glycoproteome_Plasma2_RAX_OG-T_1	5373	981.257	2152.9	1076.95	0.00084	0.39218	1	1.21429	0	0	0	0	3.49097e-64	1.76456e-64	-1	0	1.76456e-64	411858000			-1	-1
RAX-OG-GluC	P02790-HPX-24	P02790	HPX	24	32294000	14	2	1		TPLPPTSAHGNVAE	E		1390.7	1 1 0 0	H(1)N(1)	(N(H))	2097	0 1 0 0;	365.132	1	60.0553	84.0571	15.4804	2	20230224_TK_O-glycoproteome_Plasma1_RAX_OG-G_2.7054.7054.2.0.dta	20230224_TK_O-glycoproteome_Plasma1_RAX_OG-G_2.7054.7054.2.0.dta	20230224_TK_O-glycoproteome_Plasma1_RAX_OG-G_2	7054	1824.11	1755.83	878.418	0.00116	0.66256	1	1.38462	0	0	0	1	-1	0	-1	0	0	80359500			-1	-1
RAX-OG-Tryp	P04196-HRG-271	P04196	HRG	271	2163130	14	3	1		SSTTKPPFKPHGSR	R		1526.81	1 1 0 0	H(1)N(1)	(N(H))	2097	0 1 0 0;	365.132	1	60.0486	80.7287	21.6427	2	20230224_TK_O-glycoproteome_Plasma1_RAX_OG-T_1.2719.2719.3.1.dta	20230224_TK_O-glycoproteome_Plasma1_RAX_OG-T_1.2719.2719.3.1.dta	20230224_TK_O-glycoproteome_Plasma1_RAX_OG-T_1	2719	669.719	1891.94	631.317	-0.00436	-2.30381	1	1.11538	0	0	0	1	-1	0	-1	0	0	6738500			-1	-1
RAX-OG-AspN	P01042-KNG1-546	P01042	KNG1	546	73514100	11	2	1		TPIPSLAKPGV	V		1079.65	1 1 2 0	H(1)N(1)A(2)	(N(A)(H(A)))	23	0 1 0 0;0 1 1 0;1 1 0 0;1 1 1 0;	947.323	1	59.9989	65.2964	50.1608	4	20230224_TK_O-glycoproteome_Plasma1_RAX_OG-A_1.13560.13560.2.0.dta	20230224_TK_O-glycoproteome_Plasma1_RAX_OG-A_1.13560.13560.2.0.dta	20230224_TK_O-glycoproteome_Plasma1_RAX_OG-A_1	13560	3493.88	2026.97	1013.99	0.00137	0.67406	1	1.25	0	0	0	1	-1	0	-1	0	0	214739000			-1	-1
RAX-OG-AspN	P02790-HPX-24	P02790	HPX	24	122205000	13	3	1		TPLPPTSAHGNVA	A		1261.65	1 1 1 0	H(1)N(1)A(1)	(N(H(A)))	1142	0 1 0 0;1 1 0 0;	656.228	1	59.9972	80.5256	21.873	3	20230224_TK_O-glycoproteome_Plasma2_RAX_OG-A_1.7357.7357.3.0.dta	20230224_TK_O-glycoproteome_Plasma2_RAX_OG-A_1.7357.7357.3.0.dta	20230224_TK_O-glycoproteome_Plasma2_RAX_OG-A_1	7357	1452.17	1917.88	639.965	0.00053	0.2773	1	1.125	0	0	0	1	-1	0	-1	0	0	336093000			-1	-1
RAX-OG-GluC	P02790-HPX-24	P02790	HPX	24	74372300	14	2	1		TPLPPTSAHGNVAE	E		1390.7	1 1 1 0	H(1)N(1)A(1)	(N(A)(H))	124	0 1 0 0;0 1 1 0;1 1 0 0;	656.228	1	59.9923	74.5164	33.0191	4	20230224_TK_O-glycoproteome_Plasma2_RAX_OG-G_2.7770.7770.2.0.dta	20230224_TK_O-glycoproteome_Plasma2_RAX_OG-G_2.7770.7770.2.0.dta	20230224_TK_O-glycoproteome_Plasma2_RAX_OG-G_2	7770	1921.46	2046.92	1023.97	0.00045	0.22024	1	1.19231	0	0	0	1	-1	0	-1	0	0	220808000			-1	-1
RAX-OG-AspN	P01042-KNG1-546	P01042	KNG1	546	26425400	11	2	1		TPIPSLAKPGV	V		1079.65	1 1 2 0	H(1)N(1)A(2)	(N(A)(H(A)))	23	0 1 0 0;0 1 1 0;1 1 0 0;1 1 1 0;	947.323	1	59.9816	65.3737	49.9678	4	20230224_TK_O-glycoproteome_Plasma2_RAX_OG-A_3.15274.15274.2.0.dta	20230224_TK_O-glycoproteome_Plasma2_RAX_OG-A_3.15274.15274.2.0.dta	20230224_TK_O-glycoproteome_Plasma2_RAX_OG-A_3	15274	3464.22	2026.97	1013.99	0.00237	1.16938	1	1.25	0	0	0	1	-1	0	-1	0	0	79269400			-1	-1
RAX-OG-AspN	P02790-HPX-24	P02790	HPX	24	43327300	13	3	1		TPLPPTSAHGNVA	A		1261.65	2 2 2 0	H(2)N(2)A(2)	(N(H(A))(N(H(A))))	920	0 1 0 0;0 2 0 0;1 1 0 0;1 1 1 0;1 2 0 0;1 2 1 0;2 2 0 0;2 2 1 0;	1312.46	1	59.9584	58.6066	62.469	4	20230224_TK_O-glycoproteome_Plasma1_RAX_OG-A_2.6123.6123.3.0.dta	20230224_TK_O-glycoproteome_Plasma1_RAX_OG-A_2.6123.6123.3.0.dta	20230224_TK_O-glycoproteome_Plasma1_RAX_OG-A_2	6123	1495.64	2574.11	858.708	0.00142	0.551	1	1	0	0	0	0	2.28851e-57	9.84472e-59	-1	0	9.84472e-59	164692000			-1	-1
RAX-OG-AspN	Q13790-APOF-269	Q13790	APOF	269	19032600	18	3	1	I	DAJISQPETTKEGLRAIS	S		1929.99	1 1 2 0	H(1)N(1)A(2)	(N(A)(H(A)))	23	0 1 0 0;0 1 1 0;1 1 0 0;1 1 1 0;	947.323	5	59.9507	69.9177	41.4406	4	20230224_TK_O-glycoproteome_Plasma1_RAX_OG-A_1.11509.11509.3.0.dta	20230224_TK_O-glycoproteome_Plasma1_RAX_OG-A_1.11509.11509.3.0.dta	20230224_TK_O-glycoproteome_Plasma1_RAX_OG-A_1	11509	2925	2877.31	959.775	0.00124	0.43071	1	1	0	0	0	1	-1	0	-1	0	0	94025300			-1	-1
RAX-OG-GluC	P02790-HPX-24	P02790	HPX	24	32847300	14	3	1		TPLPPTSAHGNVAE	E		1390.7	2 2 2 0	H(2)N(2)A(2)	(N(H(A))(N(H(A))))	920	0 1 0 0;0 2 0 0;1 1 0 0;1 1 1 0;1 2 0 0;1 2 1 0;2 2 0 0;2 2 1 0;	1312.46	1	59.9322	62.6234	54.9343	4	20230224_TK_O-glycoproteome_Plasma1_RAX_OG-G_1.6587.6587.3.0.dta	20230224_TK_O-glycoproteome_Plasma1_RAX_OG-G_1.6587.6587.3.0.dta	20230224_TK_O-glycoproteome_Plasma1_RAX_OG-G_1	6587	1660.24	2703.15	901.722	0.00091	0.33529	1	1.07692	0	0	0	0	0	0	-1	0	0	136068000			-1	-1
RAX-OG-GluC	P02790-HPX-24	P02790	HPX	24	28030700	14	3	1		TPLPPTSAHGNVAE	E		1390.7	2 2 2 0	H(2)N(2)A(2)	(N(H(A))(N(H(A))))	920	0 1 0 0;0 2 0 0;1 1 0 0;1 1 1 0;1 2 0 0;1 2 1 0;2 2 0 0;2 2 1 0;	1312.46	1	59.9138	62.3988	55.2987	4	20230224_TK_O-glycoproteome_Plasma1_RAX_OG-G_1.6137.6137.3.0.dta	20230224_TK_O-glycoproteome_Plasma1_RAX_OG-G_1.6137.6137.3.0.dta	20230224_TK_O-glycoproteome_Plasma1_RAX_OG-G_1	6137	1534.29	2703.15	901.723	0.00221	0.81806	1	1.03846	0	0	0	0	0	0	-1	0	0	115773000			-1	-1
RAX-OG-Tryp	P05155-SERPING1-27	P05155	SERPING1	27	107111000	14	2	1		TSSSSQDPESLQDR	R		1536.68	1 1 1 0	H(1)N(1)A(1)	(N(H(A)))	1142	0 1 0 0;1 1 0 0;	656.228	1	59.8986	77.3902	27.4141	3	20230224_TK_O-glycoproteome_Plasma1_RAX_OG-T_1.5211.5211.2.0.dta	20230224_TK_O-glycoproteome_Plasma1_RAX_OG-T_1.5211.5211.2.0.dta	20230224_TK_O-glycoproteome_Plasma1_RAX_OG-T_1	5211	1206.29	2192.9	1096.96	-0.00193	-0.88111	1	1.30769	0	0	0	1	-1	0	-1	0	0	327680000			-1	-1
RAX-OG-Tryp	Q92954-PRG4-635	Q92954	PRG4	635	24604500	8	2	1		TTPEKPAP	P		840.446	2 2 2 0	H(2)N(2)A(2)	(N(H(A))(N(H(A))))	920	0 1 0 0;0 2 0 0;1 1 0 0;1 1 1 0;1 2 0 0;1 2 1 0;2 2 0 0;2 2 1 0;	1312.46	1	59.8771	45.6625	86.2758	4	20230224_TK_O-glycoproteome_Plasma1_RAX_OG-T_3.3454.3454.2.0.dta	20230224_TK_O-glycoproteome_Plasma1_RAX_OG-T_3.3454.3454.2.0.dta	20230224_TK_O-glycoproteome_Plasma1_RAX_OG-T_3	3454	802.889	2152.9	1076.95	0.00124	0.57426	1	1.35714	0	0	0	0	4.94661e-30	4.92647e-31	-1	0	4.92647e-31	84855600			-1	-1
RAX-OG-GluC	P02652-APOA2-32	P02652	APOA2	32	1193640	19	3	1		SLVSQYFQTVTDYGKDLME	E	18,Oxidation[M];	2240.04	1 1 2 0	H(1)N(1)A(2)	(N(A)(H(A)))	23	0 1 0 0;0 1 1 0;1 1 0 0;1 1 1 0;	947.323	1	59.8623	82.3661	18.0697	4	20230224_TK_O-glycoproteome_Plasma2_RAX_OG-G_1.23400.23400.3.0.dta	20230224_TK_O-glycoproteome_Plasma2_RAX_OG-G_1.23400.23400.3.0.dta	20230224_TK_O-glycoproteome_Plasma2_RAX_OG-G_1	23400	6247.63	3187.37	1063.13	0.00219	0.68781	0.8	1.08333	0	0	0	1	-1	0	-1	0	0	7140480			-1	-1
RAX-OG-GluC	Q92954-PRG4-376	Q92954	PRG4	376	106942000	8	3	1		TTPKEPAP	P		840.446	2 2 2 0	H(2)N(2)A(2)	(N(H(A))(N(H(A))))	920	0 1 0 0;0 2 0 0;1 1 0 0;1 1 1 0;1 2 0 0;1 2 1 0;2 2 0 0;2 2 1 0;	1312.46	1	59.8618	47.5722	82.6853	4	20230224_TK_O-glycoproteome_Plasma1_RAX_OG-G_3.3912.3912.3.0.dta	20230224_TK_O-glycoproteome_Plasma1_RAX_OG-G_3.3912.3912.3.0.dta	20230224_TK_O-glycoproteome_Plasma1_RAX_OG-G_3	3912	989.475	2152.9	718.306	0.00093	0.43399	1	1.28571	0	0	0	0	2.0532e-72	2.93318e-73	-1	0	2.93318e-73	330652000			-1	-1
RAX-OG-AspN	P02790-HPX-24	P02790	HPX	24	46223600	13	3	1		TPLPPTSAHGNVA	A		1261.65	2 2 2 0	H(2)N(2)A(2)	(N(H(A))(N(H(A))))	920	0 1 0 0;0 2 0 0;1 1 0 0;1 1 1 0;1 2 0 0;1 2 1 0;2 2 0 0;2 2 1 0;	1312.46	1	59.8452	59.0975	61.234	4	20230224_TK_O-glycoproteome_Plasma1_RAX_OG-A_3.6522.6522.3.1.dta	20230224_TK_O-glycoproteome_Plasma1_RAX_OG-A_3.6522.6522.3.1.dta	20230224_TK_O-glycoproteome_Plasma1_RAX_OG-A_3	6522	1595.51	2574.11	858.708	0.00184	0.71649	1	1.04167	0	0	0	0	5.30821e-21	4.40516e-22	-1	0	4.40516e-22	177798000			-1	-1
RAX-OG-AspN	P01042-KNG1-546	P01042	KNG1	546	32808900	11	2	1		TPIPSLAKPGV	V		1079.65	1 1 2 0	H(1)N(1)A(2)	(N(A)(H(A)))	23	0 1 0 0;0 1 1 0;1 1 0 0;1 1 1 0;	947.323	1	59.8098	65.0984	49.9883	4	20230224_TK_O-glycoproteome_Plasma2_RAX_OG-A_1.15736.15736.2.0.dta	20230224_TK_O-glycoproteome_Plasma2_RAX_OG-A_1.15736.15736.2.0.dta	20230224_TK_O-glycoproteome_Plasma2_RAX_OG-A_1	15736	3457.95	2026.97	1013.99	0.00285	1.40421	1	1.25	0	0	0	1	-1	0	-1	0	0	96193200			-1	-1
RAX-OG-AspN	P01042-KNG1-546	P01042	KNG1	546	45002100	11	2	1		TPIPSLAKPGV	V		1079.65	1 1 1 0	H(1)N(1)A(1)	(N(A)(H))	124	0 1 0 0;0 1 1 0;1 1 0 0;	656.228	1	59.8091	73.5884	34.219	4	20230224_TK_O-glycoproteome_Plasma1_RAX_OG-A_1.13584.13584.2.0.dta	20230224_TK_O-glycoproteome_Plasma1_RAX_OG-A_1.13584.13584.2.0.dta	20230224_TK_O-glycoproteome_Plasma1_RAX_OG-A_1	13584	3500.44	1735.87	868.441	0.00106	0.60881	1	1.4	0	0	0	1	-1	0	-1	0	0	107833000			-1	-1
RAX-OG-Tryp	P01042-KNG1-546	P01042	KNG1	546	255827000	8	2	1		TPIPSLAK	K		826.503	1 1 2 0	H(1)N(1)A(2)	(N(A)(H(A)))	23	0 1 0 0;0 1 1 0;1 1 0 0;1 1 1 0;	947.323	1	59.7739	64.8651	50.3187	4	20230224_TK_O-glycoproteome_Plasma1_RAX_OG-T_2.8534.8534.2.1.dta	20230224_TK_O-glycoproteome_Plasma1_RAX_OG-T_2.8534.8534.2.1.dta	20230224_TK_O-glycoproteome_Plasma1_RAX_OG-T_2	8534	1926.82	1773.83	887.418	0.00165	0.92923	1	1.5	0	0	0	1	-1	0	-1	0	0	660228000			-1	-1
RAX-OG-Tryp	P01042-KNG1-546	P01042	KNG1	546	255827000	8	2	1		TPIPSLAK	K		826.503	1 1 2 0	H(1)N(1)A(2)	(N(A)(H(A)))	23	0 1 0 0;0 1 1 0;1 1 0 0;1 1 1 0;	947.323	1	59.7739	64.8651	50.3187	4	20230224_TK_O-glycoproteome_Plasma1_RAX_OG-T_2.8534.8534.2.1.dta	20230224_TK_O-glycoproteome_Plasma1_RAX_OG-T_2.8534.8534.2.1.dta	20230224_TK_O-glycoproteome_Plasma1_RAX_OG-T_2	8534	1926.82	1773.83	887.418	0.00165	0.92923	1	1.5	0	0	0	1	-1	0	-1	0	0	660228000			-1	-1
RAX-OG-GluC	Q92954-PRG4-376	Q92954	PRG4	376	80555400	8	2	1		TTPKEPAP	P		840.446	2 2 2 0	H(2)N(2)A(2)	(N(H(A))(N(H(A))))	920	0 1 0 0;0 2 0 0;1 1 0 0;1 1 1 0;1 2 0 0;1 2 1 0;2 2 0 0;2 2 1 0;	1312.46	1	59.7477	43.0929	90.6781	4	20230224_TK_O-glycoproteome_Plasma1_RAX_OG-G_1.3950.3950.2.0.dta	20230224_TK_O-glycoproteome_Plasma1_RAX_OG-G_1.3950.3950.2.0.dta	20230224_TK_O-glycoproteome_Plasma1_RAX_OG-G_1	3950	955.485	2152.9	1076.95	0.001	0.46557	1	1.21429	0	0	0	0	0	0	-1	0	0	242656000			-1	-1
RAX-OG-AspN	Q92954-PRG4-885	Q92954	PRG4	885	15834100	10	3	1		TPKALENSPK	K		1084.6	1 1 1 0	H(1)N(1)A(1)	(N(H(A)))	1142	0 1 0 0;1 1 0 0;	656.228	1	59.7238	79.3674	23.2429	3	20230224_TK_O-glycoproteome_Plasma2_RAX_OG-A_3.2932.2932.3.1.dta	20230224_TK_O-glycoproteome_Plasma2_RAX_OG-A_3.2932.2932.3.1.dta	20230224_TK_O-glycoproteome_Plasma2_RAX_OG-A_3	2932	687.676	1740.83	580.947	0.00051	0.29286	1	1.44444	0	0	0	1	-1	0	-1	0	0	46536300			-1	-1
RAX-OG-AspN	P02790-HPX-24	P02790	HPX	24	148935000	13	3	1		TPLPPTSAHGNVA	A		1261.65	1 1 1 0	H(1)N(1)A(1)	(N(H(A)))	1142	0 1 0 0;1 1 0 0;	656.228	1	59.7206	79.9489	22.1538	3	20230224_TK_O-glycoproteome_Plasma1_RAX_OG-A_2.5785.5785.3.0.dta	20230224_TK_O-glycoproteome_Plasma1_RAX_OG-A_2.5785.5785.3.0.dta	20230224_TK_O-glycoproteome_Plasma1_RAX_OG-A_2	5785	1406.57	1917.88	639.966	0.00088	0.45875	1	1.04167	0	0	0	1	-1	0	-1	0	0	421103000			-1	-1
RAX-OG-Tryp	P02655-APOC2-23	P02655	APOC2	23	3962180	19	3	1		TQQPQQDEMPSPTFLTQVK	K		2203.07	1 1 2 0	H(1)N(1)A(2)	(N(A)(H(A)))	23	0 1 0 0;0 1 1 0;1 1 0 0;1 1 1 0;	947.323	1	59.7201	79.3436	23.2766	4	20230224_TK_O-glycoproteome_Plasma1_RAX_OG-T_2.22554.22554.3.0.dta	20230224_TK_O-glycoproteome_Plasma1_RAX_OG-T_2.22554.22554.3.0.dta	20230224_TK_O-glycoproteome_Plasma1_RAX_OG-T_2	22554	5631.09	3150.4	1050.8	0.00333	1.05615	1	1.05556	0	0	0	1	-1	0	-1	0	0	22674800			-1	-1
RAX-OG-GluC	P02790-HPX-24	P02790	HPX	24	49660200	14	2	1		TPLPPTSAHGNVAE	E		1390.7	1 1 0 0	H(1)N(1)	(N(H))	2097	0 1 0 0;	365.132	1	59.7112	83.2272	16.0386	2	20230224_TK_O-glycoproteome_Plasma1_RAX_OG-G_1.5129.5129.2.0.dta	20230224_TK_O-glycoproteome_Plasma1_RAX_OG-G_1.5129.5129.2.0.dta	20230224_TK_O-glycoproteome_Plasma1_RAX_OG-G_1	5129	1258.17	1755.83	878.418	0.00075	0.42792	1	1.34615	0	0	0	1	-1	0	-1	0	0	130581000			-1	-1
RAX-OG-Tryp	Q13790-APOF-269	Q13790	APOF	269	50681000	15	3	1	I	DAJISQPETTKEGLR	R		1658.83	1 1 1 0	H(1)N(1)A(1)	(N(A)(H))	124	0 1 0 0;0 1 1 0;1 1 0 0;	656.228	5	59.7008	72.4461	36.0309	4	20230224_TK_O-glycoproteome_Plasma1_RAX_OG-T_1.5860.5860.3.0.dta	20230224_TK_O-glycoproteome_Plasma1_RAX_OG-T_1.5860.5860.3.0.dta	20230224_TK_O-glycoproteome_Plasma1_RAX_OG-T_1	5860	1353.44	2315.06	772.359	0.00136	0.58652	1	1.03571	0	0	0	1	-1	0	-1	0	0	181170000			-1	-1
RAX-OG-Tryp	P01042-KNG1-546	P01042	KNG1	546	227539000	8	2	1		TPIPSLAK	K		826.503	1 1 2 0	H(1)N(1)A(2)	(N(A)(H(A)))	23	0 1 0 0;0 1 1 0;1 1 0 0;1 1 1 0;	947.323	1	59.696	64.8922	50.0457	4	20230224_TK_O-glycoproteome_Plasma1_RAX_OG-T_3.8516.8516.2.1.dta	20230224_TK_O-glycoproteome_Plasma1_RAX_OG-T_3.8516.8516.2.1.dta	20230224_TK_O-glycoproteome_Plasma1_RAX_OG-T_3	8516	1923.28	1773.83	887.418	0.00143	0.80633	1	1.5	0	0	0	1	-1	0	-1	0	0	584745000			-1	-1
RAX-OG-Tryp	P01042-KNG1-546	P01042	KNG1	546	227539000	8	2	1		TPIPSLAK	K		826.503	1 1 2 0	H(1)N(1)A(2)	(N(A)(H(A)))	23	0 1 0 0;0 1 1 0;1 1 0 0;1 1 1 0;	947.323	1	59.696	64.8922	50.0457	4	20230224_TK_O-glycoproteome_Plasma1_RAX_OG-T_3.8516.8516.2.1.dta	20230224_TK_O-glycoproteome_Plasma1_RAX_OG-T_3.8516.8516.2.1.dta	20230224_TK_O-glycoproteome_Plasma1_RAX_OG-T_3	8516	1923.28	1773.83	887.418	0.00143	0.80633	1	1.5	0	0	0	1	-1	0	-1	0	0	584745000			-1	-1
RAX-OG-AspN	Q13790-APOF-269	Q13790	APOF	269	43921800	18	3	1	I	DAJISQPETTKEGLRAIS	S		1929.99	1 1 1 0	H(1)N(1)A(1)	(N(H(A)))	1142	0 1 0 0;1 1 0 0;	656.228	5	59.6922	74.7062	31.809	3	20230224_TK_O-glycoproteome_Plasma1_RAX_OG-A_2.11863.11863.3.0.dta	20230224_TK_O-glycoproteome_Plasma1_RAX_OG-A_2.11863.11863.3.0.dta	20230224_TK_O-glycoproteome_Plasma1_RAX_OG-A_2	11863	3079.83	2586.22	862.744	0.00246	0.9519	1	1.02941	0	0	0	1	-1	0	-1	0	0	189518000			-1	-1
RAX-OG-AspN	P02790-HPX-24	P02790	HPX	24	156670000	13	3	1		TPLPPTSAHGNVA	A		1261.65	1 1 1 0	H(1)N(1)A(1)	(N(H(A)))	1142	0 1 0 0;1 1 0 0;	656.228	1	59.6851	80.083	21.8033	3	20230224_TK_O-glycoproteome_Plasma1_RAX_OG-A_2.6372.6372.3.0.dta	20230224_TK_O-glycoproteome_Plasma1_RAX_OG-A_2.6372.6372.3.0.dta	20230224_TK_O-glycoproteome_Plasma1_RAX_OG-A_2	6372	1563.47	1917.88	639.965	0.00073	0.38054	1	1.125	0	0	0	1	-1	0	-1	0	0	439625000			-1	-1
RAX-OG-AspN	Q13790-APOF-269	Q13790	APOF	269	44850900	18	3	1	I	DAJISQPETTKEGLRAIS	S		1929.99	1 1 1 0	H(1)N(1)A(1)	(N(H(A)))	1142	0 1 0 0;1 1 0 0;	656.228	5	59.657	76.4812	28.412	3	20230224_TK_O-glycoproteome_Plasma1_RAX_OG-A_3.11903.11903.3.0.dta	20230224_TK_O-glycoproteome_Plasma1_RAX_OG-A_3.11903.11903.3.0.dta	20230224_TK_O-glycoproteome_Plasma1_RAX_OG-A_3	11903	3085.84	2586.22	862.744	0.0027	1.04586	1	1.02941	0	0	0	1	-1	0	-1	0	0	192261000			-1	-1
RAX-OG-AspN	P02790-HPX-24	P02790	HPX	24	67023200	13	2	1		TPLPPTSAHGNVA	A		1261.65	1 1 0 0	H(1)N(1)	(N(H))	2097	0 1 0 0;	365.132	1	59.606	82.422	17.2333	2	20230224_TK_O-glycoproteome_Plasma2_RAX_OG-A_1.7056.7056.2.1.dta	20230224_TK_O-glycoproteome_Plasma2_RAX_OG-A_1.7056.7056.2.1.dta	20230224_TK_O-glycoproteome_Plasma2_RAX_OG-A_1	7056	1398.52	1626.79	813.897	0.00083	0.51288	1	1.29167	0	0	0	1	-1	0	-1	0	0	159901000			-1	-1
RAX-OG	P01042-KNG1-546	P01042	KNG1	546	32743500	11	2	1		TPIPSLAKPGV	V		1079.65	1 1 1 0	H(1)N(1)A(1)	(N(A)(H))	124	0 1 0 0;0 1 1 0;1 1 0 0;	656.228	1	59.6006	73.1756	34.39	4	20230224_TK_O-glycoproteome_Plasma_RAX_OG-2.12012.12012.2.0.dta	20230224_TK_O-glycoproteome_Plasma_RAX_OG-2.12012.12012.2.0.dta	20230224_TK_O-glycoproteome_Plasma_RAX_OG-2	12012	3074.24	1735.88	868.443	0.00433	2.49604	1	1.4	0	0	0	1	-1	0	-1	0	0	83680800			-1	-1
RAX-OG-GluC	P01042-KNG1-546	P01042	KNG1	546	84331300	11	2	1		TPIPSLAKPGV	V		1079.65	1 1 1 0	H(1)N(1)A(1)	(N(A)(H))	124	0 1 0 0;0 1 1 0;1 1 0 0;	656.228	1	59.5857	71.1958	38.0242	4	20230224_TK_O-glycoproteome_Plasma1_RAX_OG-G_3.12301.12301.2.0.dta	20230224_TK_O-glycoproteome_Plasma1_RAX_OG-G_3.12301.12301.2.0.dta	20230224_TK_O-glycoproteome_Plasma1_RAX_OG-G_3	12301	3303.09	1735.87	868.441	0.00126	0.72403	1	1.25	0	0	0	1	-1	0	-1	0	0	216746000			-1	-1
RAX-OG-AspN	P02790-HPX-24	P02790	HPX	24	96584400	13	2	1		TPLPPTSAHGNVA	A		1261.65	1 1 0 0	H(1)N(1)	(N(H))	2097	0 1 0 0;	365.132	1	59.5779	82.0793	17.7896	2	20230224_TK_O-glycoproteome_Plasma1_RAX_OG-A_3.5977.5977.2.0.dta	20230224_TK_O-glycoproteome_Plasma1_RAX_OG-A_3.5977.5977.2.0.dta	20230224_TK_O-glycoproteome_Plasma1_RAX_OG-A_3	5977	1447.59	1626.79	813.897	0.00111	0.68131	1	1.25	0	0	0	1	-1	0	-1	0	0	227638000			-1	-1
RAX-OG	P01042-KNG1-546	P01042	KNG1	546	65135900	11	3	1		TPIPSLAKPGV	V		1079.65	2 2 2 0	H(2)N(2)A(2)	(N(H(A))(N(H(A))))	920	0 1 0 0;0 2 0 0;1 1 0 0;1 1 1 0;1 2 0 0;1 2 1 0;2 2 0 0;2 2 1 0;	1312.46	1	59.5682	55.8288	66.5128	4	20230224_TK_O-glycoproteome_Plasma_RAX_OG-1_20230307164623.11334.11334.3.0.dta	20230224_TK_O-glycoproteome_Plasma_RAX_OG-1_20230307164623.11334.11334.3.0.dta	20230224_TK_O-glycoproteome_Plasma_RAX_OG-1_20230307164623	11334	2869.28	2392.11	798.04	0.00544	2.27303	1	1.2	0	0	0	0	1.13828e-13	1.48412e-14	-1	0	1.48412e-14	231284000			-1	-1
RAX-OG-Tryp	Q92954-PRG4-373	Q92954	PRG4	373	56933600	11	3	1		SAPTTPKEPAP	P		1095.57	1 1 1 0	H(1)N(1)A(1)	(N(H(A)))	1142	0 1 0 0;1 1 0 0;	656.228	1	59.5603	80.5543	20.5715	3	20230224_TK_O-glycoproteome_Plasma1_RAX_OG-T_2.6492.6492.3.0.dta	20230224_TK_O-glycoproteome_Plasma1_RAX_OG-T_2.6492.6492.3.0.dta	20230224_TK_O-glycoproteome_Plasma1_RAX_OG-T_2	6492	1445.95	1751.8	584.604	0.00042	0.23737	1	1.3	0	0	0	1	-1	0	-1	0	0	145206000			-1	-1
RAX-OG-Tryp	Q92954-PRG4-373	Q92954	PRG4	373	56933600	11	3	1		SAPTTPKEPAP	P		1095.57	1 1 1 0	H(1)N(1)A(1)	(N(H(A)))	1142	0 1 0 0;1 1 0 0;	656.228	1	59.5603	80.5543	20.5715	3	20230224_TK_O-glycoproteome_Plasma1_RAX_OG-T_2.6492.6492.3.0.dta	20230224_TK_O-glycoproteome_Plasma1_RAX_OG-T_2.6492.6492.3.0.dta	20230224_TK_O-glycoproteome_Plasma1_RAX_OG-T_2	6492	1445.95	1751.8	584.604	0.00042	0.23737	1	1.3	0	0	0	1	-1	0	-1	0	0	145206000			-1	-1
RAX-OG-Tryp	Q13790-APOF-269	Q13790	APOF	269	3861920	15	3	1	I	DAJISQPETTKEGLR	R		1658.83	1 1 1 0	H(1)N(1)A(1)	(N(A)(H))	124	0 1 0 0;0 1 1 0;1 1 0 0;	656.228	5	59.5316	74.0375	32.5921	4	20230224_TK_O-glycoproteome_Plasma2_RAX_OG-T_3.6459.6459.3.0.dta	20230224_TK_O-glycoproteome_Plasma2_RAX_OG-T_3.6459.6459.3.0.dta	20230224_TK_O-glycoproteome_Plasma2_RAX_OG-T_3	6459	1132.01	2315.06	772.359	0.0016	0.69148	1	1.10714	0	0	0	1	-1	0	-1	0	0	11224800			-1	-1
RAX-OG-AspN	P02790-HPX-24	P02790	HPX	24	175463000	13	2	1		TPLPPTSAHGNVA	A		1261.65	1 1 1 0	H(1)N(1)A(1)	(N(H(A)))	1142	0 1 0 0;1 1 0 0;	656.228	1	59.5239	74.0593	32.5294	3	20230224_TK_O-glycoproteome_Plasma1_RAX_OG-A_2.5894.5894.2.0.dta	20230224_TK_O-glycoproteome_Plasma1_RAX_OG-A_2.5894.5894.2.0.dta	20230224_TK_O-glycoproteome_Plasma1_RAX_OG-A_2	5894	1435.08	1917.88	959.445	0.00116	0.60683	1	1.20833	0	0	0	1	-1	0	-1	0	0	497947000			-1	-1
RAX-OG-GluC	P02652-APOA2-32	P02652	APOA2	32	6068230	19	3	1		SLVSQYFQTVTDYGKDLME	E	18,Oxidation[M];	2240.04	1 1 1 0	H(1)N(1)A(1)	(N(H(A)))	1142	0 1 0 0;1 1 0 0;	656.228	1	59.507	89.3157	4.14794	2	20230224_TK_O-glycoproteome_Plasma1_RAX_OG-G_2.22592.22592.3.0.dta	20230224_TK_O-glycoproteome_Plasma1_RAX_OG-G_2.22592.22592.3.0.dta	20230224_TK_O-glycoproteome_Plasma1_RAX_OG-G_2	22592	6255.62	2896.27	966.096	0.00185	0.63835	0.66667	1.16667	0	0	0	1	-1	0	-1	0	0	31284600			-1	-1
RAX-OG-GluC	P02790-HPX-24	P02790	HPX	24	20261900	14	2	1		TPLPPTSAHGNVAE	E		1390.7	0 1 0 0	N(1)	(N)	2917		203.079	1	59.5066	85.4837	11.2634	1	20230224_TK_O-glycoproteome_Plasma1_RAX_OG-G_3.6635.6635.2.0.dta	20230224_TK_O-glycoproteome_Plasma1_RAX_OG-G_3.6635.6635.2.0.dta	20230224_TK_O-glycoproteome_Plasma1_RAX_OG-G_3	6635	1724.72	1593.78	797.392	0.0006	0.37821	1	1.34615	0	0	0	1	-1	0	-1	0	0	46561400			-1	-1
RAX-OG-AspN	P02790-HPX-24	P02790	HPX	24	171064000	13	3	1		TPLPPTSAHGNVA	A		1261.65	1 1 1 0	H(1)N(1)A(1)	(N(H(A)))	1142	0 1 0 0;1 1 0 0;	656.228	1	59.4919	79.3992	22.5211	3	20230224_TK_O-glycoproteome_Plasma1_RAX_OG-A_1.5714.5714.3.0.dta	20230224_TK_O-glycoproteome_Plasma1_RAX_OG-A_1.5714.5714.3.0.dta	20230224_TK_O-glycoproteome_Plasma1_RAX_OG-A_1	5714	1372.05	1917.88	639.966	0.0011	0.57137	1	1.04167	0	0	0	1	-1	0	-1	0	0	479647000			-1	-1
RAX-OG-AspN	P02790-HPX-24	P02790	HPX	24	200061000	13	2	1		TPLPPTSAHGNVA	A		1261.65	1 1 1 0	H(1)N(1)A(1)	(N(H(A)))	1142	0 1 0 0;1 1 0 0;	656.228	1	59.4905	73.8033	32.9096	3	20230224_TK_O-glycoproteome_Plasma1_RAX_OG-A_2.6133.6133.2.0.dta	20230224_TK_O-glycoproteome_Plasma1_RAX_OG-A_2.6133.6133.2.0.dta	20230224_TK_O-glycoproteome_Plasma1_RAX_OG-A_2	6133	1498.07	1917.88	959.445	0.00117	0.60995	1	1.16667	0	0	0	1	-1	0	-1	0	0	568639000			-1	-1
RAX-OG-AspN	P02790-HPX-24	P02790	HPX	24	110547000	13	2	1		TPLPPTSAHGNVA	A		1261.65	1 1 0 0	H(1)N(1)	(N(H))	2097	0 1 0 0;	365.132	1	59.4857	82.1908	17.3191	2	20230224_TK_O-glycoproteome_Plasma1_RAX_OG-A_2.6157.6157.2.0.dta	20230224_TK_O-glycoproteome_Plasma1_RAX_OG-A_2.6157.6157.2.0.dta	20230224_TK_O-glycoproteome_Plasma1_RAX_OG-A_2	6157	1504.61	1626.79	813.897	0.00095	0.58665	1	1.29167	0	0	0	1	-1	0	-1	0	0	264156000			-1	-1
RAX-OG-AspN	P02790-HPX-24	P02790	HPX	24	81970500	13	3	1		TPLPPTSAHGNVA	A		1261.65	1 1 1 0	H(1)N(1)A(1)	(N(H(A)))	1142	0 1 0 0;1 1 0 0;	656.228	1	59.4819	80.2699	20.8756	3	20230224_TK_O-glycoproteome_Plasma2_RAX_OG-A_3.7462.7462.3.0.dta	20230224_TK_O-glycoproteome_Plasma2_RAX_OG-A_3.7462.7462.3.0.dta	20230224_TK_O-glycoproteome_Plasma2_RAX_OG-A_3	7462	1542.63	1917.88	639.965	0.0004	0.21003	1	1.125	0	0	0	1	-1	0	-1	0	0	223014000			-1	-1
RAX-OG-AspN	Q13790-APOF-269	Q13790	APOF	269	10575700	18	3	1	I	DAJISQPETTKEGLRAIS	S		1929.99	1 1 1 0	H(1)N(1)A(1)	(N(H(A)))	1142	0 1 0 0;1 1 0 0;	656.228	5	59.4739	73.5845	33.2686	3	20230224_TK_O-glycoproteome_Plasma2_RAX_OG-A_1.13074.13074.3.0.dta	20230224_TK_O-glycoproteome_Plasma2_RAX_OG-A_1.13074.13074.3.0.dta	20230224_TK_O-glycoproteome_Plasma2_RAX_OG-A_1	13074	2760.77	2586.22	862.746	0.00841	3.25216	1	1	0	0	0	1	-1	0	-1	0	0	41979400			-1	-1
RAX-OG-GluC	P02790-HPX-24	P02790	HPX	24	31686200	14	2	1		TPLPPTSAHGNVAE	E		1390.7	1 1 0 0	H(1)N(1)	(N(H))	2097	0 1 0 0;	365.132	1	59.4111	82.8162	15.9443	2	20230224_TK_O-glycoproteome_Plasma2_RAX_OG-G_3.7174.7174.2.0.dta	20230224_TK_O-glycoproteome_Plasma2_RAX_OG-G_3.7174.7174.2.0.dta	20230224_TK_O-glycoproteome_Plasma2_RAX_OG-G_3	7174	1762.77	1755.83	878.418	0.00124	0.70357	1	1.34615	0	0	0	1	-1	0	-1	0	0	79218600			-1	-1
RAX-OG-AspN	Q92954-PRG4-885	Q92954	PRG4	885	15834100	10	3	1		TPKALENSPK	K		1084.6	1 1 1 0	H(1)N(1)A(1)	(N(H(A)))	1142	0 1 0 0;1 1 0 0;	656.228	1	59.3524	78.6075	23.5928	3	20230224_TK_O-glycoproteome_Plasma2_RAX_OG-A_3.2888.2888.3.1.dta	20230224_TK_O-glycoproteome_Plasma2_RAX_OG-A_3.2888.2888.3.1.dta	20230224_TK_O-glycoproteome_Plasma2_RAX_OG-A_3	2888	680.421	1740.83	580.947	0.00049	0.28252	1	1.38889	0	0	0	1	-1	0	-1	0	0	46536300			-1	-1
RAX-OG-GluC	P02790-HPX-24	P02790	HPX	24	85123100	14	3	1		TPLPPTSAHGNVAE	E		1390.7	1 1 1 0	H(1)N(1)A(1)	(N(H(A)))	1142	0 1 0 0;1 1 0 0;	656.228	1	59.351	80.0494	20.9113	3	20230224_TK_O-glycoproteome_Plasma2_RAX_OG-G_1.7588.7588.3.0.dta	20230224_TK_O-glycoproteome_Plasma2_RAX_OG-G_1.7588.7588.3.0.dta	20230224_TK_O-glycoproteome_Plasma2_RAX_OG-G_1	7588	1878.26	2046.93	682.98	0.00127	0.62231	1	1.11538	0	0	0	1	-1	0	-1	0	0	249252000			-1	-1
RAX-OG-AspN	Q13790-APOF-269	Q13790	APOF	269	13127400	18	3	1	I	DAJISQPETTKEGLRAIS	S		1929.99	1 1 2 0	H(1)N(1)A(2)	(N(A)(H(A)))	23	0 1 0 0;0 1 1 0;1 1 0 0;1 1 1 0;	947.323	5	59.2873	64.625	49.3745	4	20230224_TK_O-glycoproteome_Plasma1_RAX_OG-A_3.11165.11165.3.0.dta	20230224_TK_O-glycoproteome_Plasma1_RAX_OG-A_3.11165.11165.3.0.dta	20230224_TK_O-glycoproteome_Plasma1_RAX_OG-A_3	11165	2875.83	2877.31	959.776	0.00143	0.49536	1	0.97059	0	0	0	1	-1	0	-1	0	0	61997900			-1	-1
RAX-OG-Tryp	Q92954-PRG4-373	Q92954	PRG4	373	58975100	11	2	1		SAPTTPKEPAP	P		1095.57	1 1 1 0	H(1)N(1)A(1)	(N(H(A)))	1142	0 1 0 0;1 1 0 0;	656.228	1	59.2824	73.9622	32.0198	3	20230224_TK_O-glycoproteome_Plasma1_RAX_OG-T_3.6467.6467.2.0.dta	20230224_TK_O-glycoproteome_Plasma1_RAX_OG-T_3.6467.6467.2.0.dta	20230224_TK_O-glycoproteome_Plasma1_RAX_OG-T_3	6467	1441.41	1751.8	876.402	0.00127	0.72658	1	1.35	0	0	0	1	-1	0	-1	0	0	138037000			-1	-1
RAX-OG-Tryp	Q92954-PRG4-373	Q92954	PRG4	373	58975100	11	2	1		SAPTTPKEPAP	P		1095.57	1 1 1 0	H(1)N(1)A(1)	(N(H(A)))	1142	0 1 0 0;1 1 0 0;	656.228	1	59.2824	73.9622	32.0198	3	20230224_TK_O-glycoproteome_Plasma1_RAX_OG-T_3.6467.6467.2.0.dta	20230224_TK_O-glycoproteome_Plasma1_RAX_OG-T_3.6467.6467.2.0.dta	20230224_TK_O-glycoproteome_Plasma1_RAX_OG-T_3	6467	1441.41	1751.8	876.402	0.00127	0.72658	1	1.35	0	0	0	1	-1	0	-1	0	0	138037000			-1	-1
RAX-OG-Tryp	P02790-HPX-24	P02790	HPX	24	20381700	11	2	1		TPLPPTSAHGN	N		1091.55	1 1 1 0	H(1)N(1)A(1)	(N(H(A)))	1142	0 1 0 0;1 1 0 0;	656.228	1	59.2685	75.1398	29.7932	3	20230224_TK_O-glycoproteome_Plasma1_RAX_OG-T_2.3545.3545.2.1.dta	20230224_TK_O-glycoproteome_Plasma1_RAX_OG-T_2.3545.3545.2.1.dta	20230224_TK_O-glycoproteome_Plasma1_RAX_OG-T_2	3545	822.069	1747.78	874.392	0.00131	0.75171	1	1.45	0	0	0	1	-1	0	-1	0	0	47739300			-1	-1
RAX-OG-AspN	P02790-HPX-24	P02790	HPX	24	46762700	13	3	1		TPLPPTSAHGNVA	A		1261.65	2 2 2 0	H(2)N(2)A(2)	(N(H(A))(N(H(A))))	920	0 1 0 0;0 2 0 0;1 1 0 0;1 1 1 0;1 2 0 0;1 2 1 0;2 2 0 0;2 2 1 0;	1312.46	1	59.2183	56.5534	64.1675	4	20230224_TK_O-glycoproteome_Plasma1_RAX_OG-A_2.6463.6463.3.1.dta	20230224_TK_O-glycoproteome_Plasma1_RAX_OG-A_2.6463.6463.3.1.dta	20230224_TK_O-glycoproteome_Plasma1_RAX_OG-A_2	6463	1588.45	2574.11	858.708	0.00167	0.65006	1	1	0	0	0	0	5.95836e-59	2.30393e-60	-1	0	2.30393e-60	180897000			-1	-1
RAX-OG-GluC	P02790-HPX-24	P02790	HPX	24	88959300	14	3	1		TPLPPTSAHGNVAE	E		1390.7	1 1 1 0	H(1)N(1)A(1)	(N(H(A)))	1142	0 1 0 0;1 1 0 0;	656.228	1	59.186	79.766	20.9661	3	20230224_TK_O-glycoproteome_Plasma2_RAX_OG-G_2.7616.7616.3.0.dta	20230224_TK_O-glycoproteome_Plasma2_RAX_OG-G_2.7616.7616.3.0.dta	20230224_TK_O-glycoproteome_Plasma2_RAX_OG-G_2	7616	1879.92	2046.92	682.98	0.00092	0.45083	1	1	0	0	0	1	-1	0	-1	0	0	265272000			-1	-1
RAX-OG-AspN	Q13790-APOF-269	Q13790	APOF	269	10814800	18	3	1	I	DAJISQPETTKEGLRAIS	S		1929.99	1 1 2 0	H(1)N(1)A(2)	(N(A)(H(A)))	23	0 1 0 0;0 1 1 0;1 1 0 0;1 1 1 0;	947.323	5	59.1647	70.8689	37.4283	4	20230224_TK_O-glycoproteome_Plasma2_RAX_OG-A_3.14074.14074.3.0.dta	20230224_TK_O-glycoproteome_Plasma2_RAX_OG-A_3.14074.14074.3.0.dta	20230224_TK_O-glycoproteome_Plasma2_RAX_OG-A_3	14074	3146.2	2877.31	959.776	0.00384	1.33572	1	1.05882	0	0	0	1	-1	0	-1	0	0	50560700			-1	-1
RAX-OG-GluC	P01042-KNG1-546	P01042	KNG1	546	15006000	11	3	1		TPIPSLAKPGV	V		1079.65	2 2 2 0	H(2)N(2)A(2)	(N(H(A))(N(H(A))))	920	0 1 0 0;0 2 0 0;1 1 0 0;1 1 1 0;1 2 0 0;1 2 1 0;2 2 0 0;2 2 1 0;	1312.46	1	59.1565	53.8575	68.9976	4	20230224_TK_O-glycoproteome_Plasma1_RAX_OG-G_3.12302.12302.3.0.dta	20230224_TK_O-glycoproteome_Plasma1_RAX_OG-G_3.12302.12302.3.0.dta	20230224_TK_O-glycoproteome_Plasma1_RAX_OG-G_3	12302	3303.35	2392.1	798.039	0.00139	0.58122	1	1.15	0	0	0	0	8.48684e-61	5.12063e-62	-1	0	5.12063e-62	54770000			-1	-1
RAX-OG-AspN	Q13790-APOF-269	Q13790	APOF	269	12897100	18	3	1	I	DAJISQPETTKEGLRAIS	S		1929.99	1 1 1 0	H(1)N(1)A(1)	(N(H(A)))	1142	0 1 0 0;1 1 0 0;	656.228	5	59.1159	73.8002	31.8453	3	20230224_TK_O-glycoproteome_Plasma1_RAX_OG-A_3.10911.10911.3.1.dta	20230224_TK_O-glycoproteome_Plasma1_RAX_OG-A_3.10911.10911.3.1.dta	20230224_TK_O-glycoproteome_Plasma1_RAX_OG-A_3	10911	2804.24	2586.22	862.746	0.00825	3.19184	1	1.02941	0	0	0	1	-1	0	-1	0	0	70395800			-1	-1
RAX-OG-Tryp	P01042-KNG1-546	P01042	KNG1	546	3903890	11	2	1		TPIPSLAKPGV	V		1079.65	1 2 1 0	H(1)N(2)A(1)	(N(N)(H(A)))	2714	0 1 0 0;0 2 0 0;1 1 0 0;1 1 1 0;1 2 0 0;	859.307	1	59.1131	61.1647	55.303	4	20230224_TK_O-glycoproteome_Plasma1_RAX_OG-T_3.13799.13799.2.0.dta	20230224_TK_O-glycoproteome_Plasma1_RAX_OG-T_3.13799.13799.2.0.dta	20230224_TK_O-glycoproteome_Plasma1_RAX_OG-T_3	13799	3258.99	1938.95	969.981	0.00192	0.99037	1	1.3	0	0	0	1	-1	0	-1	0	0	11183500			-1	-1
RAX-OG-AspN	P02790-HPX-24	P02790	HPX	24	55805500	13	3	1		TPLPPTSAHGNVA	A		1261.65	2 2 2 0	H(2)N(2)A(2)	(N(H(A))(N(H(A))))	920	0 1 0 0;0 2 0 0;1 1 0 0;1 1 1 0;1 2 0 0;1 2 1 0;2 2 0 0;2 2 1 0;	1312.46	1	59.0739	55.4259	65.8488	4	20230224_TK_O-glycoproteome_Plasma1_RAX_OG-A_1.6303.6303.3.0.dta	20230224_TK_O-glycoproteome_Plasma1_RAX_OG-A_1.6303.6303.3.0.dta	20230224_TK_O-glycoproteome_Plasma1_RAX_OG-A_1	6303	1524.86	2574.11	858.708	0.00193	0.75146	1	0.95833	0	0	0	0	1.0564e-88	4.41537e-90	-1	0	4.41537e-90	214812000			-1	-1
RAX-OG-GluC	P02790-HPX-24	P02790	HPX	24	11372000	14	2	1		TPLPPTSAHGNVAE	E		1390.7	0 1 0 0	N(1)	(N)	2917		203.079	1	59.0693	85.0966	10.7329	1	20230224_TK_O-glycoproteome_Plasma2_RAX_OG-G_3.7440.7440.2.0.dta	20230224_TK_O-glycoproteome_Plasma2_RAX_OG-G_3.7440.7440.2.0.dta	20230224_TK_O-glycoproteome_Plasma2_RAX_OG-G_3	7440	1830.65	1593.78	797.392	0.00079	0.49742	1	1.38462	0	0	0	1	-1	0	-1	0	0	24500400			-1	-1
RAX-OG-Tryp	P02647-APOA1-221	P02647	APOA1	221	83653200	10	3	1		TEHLSTLSEK	K		1144.58	1 1 1 0	H(1)N(1)A(1)	(N(H(A)))	1142	0 1 0 0;1 1 0 0;	656.228	1	59.0499	79.2389	21.556	3	20230224_TK_O-glycoproteome_Plasma1_RAX_OG-T_1.4443.4443.3.0.dta	20230224_TK_O-glycoproteome_Plasma1_RAX_OG-T_1.4443.4443.3.0.dta	20230224_TK_O-glycoproteome_Plasma1_RAX_OG-T_1	4443	1034.84	1800.81	600.942	0.00048	0.26867	1	1.5	0	0	0	1	-1	0	-1	0	0	208182000			-1	-1
RAX-OG-GluC	P02790-HPX-24	P02790	HPX	24	28272300	14	3	1		TPLPPTSAHGNVAE	E		1390.7	1 1 2 0	H(1)N(1)A(2)	(N(A)(H(A)))	23	0 1 0 0;0 1 1 0;1 1 0 0;1 1 1 0;	947.323	1	59.0448	74.9806	29.4498	4	20230224_TK_O-glycoproteome_Plasma1_RAX_OG-G_1.7088.7088.3.1.dta	20230224_TK_O-glycoproteome_Plasma1_RAX_OG-G_1.7088.7088.3.1.dta	20230224_TK_O-glycoproteome_Plasma1_RAX_OG-G_1	7088	1798.43	2338.02	780.012	0.00112	0.47745	1	1.11538	0	0	0	1	-1	0	-1	0	0	94400400			-1	-1
RAX-OG-GluC	P02790-HPX-24	P02790	HPX	24	83684600	14	3	1		TPLPPTSAHGNVAE	E		1390.7	1 1 1 0	H(1)N(1)A(1)	(N(H(A)))	1142	0 1 0 0;1 1 0 0;	656.228	1	59.0394	79.9272	20.2479	3	20230224_TK_O-glycoproteome_Plasma1_RAX_OG-G_1.6977.6977.3.0.dta	20230224_TK_O-glycoproteome_Plasma1_RAX_OG-G_1.6977.6977.3.0.dta	20230224_TK_O-glycoproteome_Plasma1_RAX_OG-G_1	6977	1767.08	2046.92	682.98	0.00073	0.35557	1	1.15385	0	0	0	1	-1	0	-1	0	0	244018000			-1	-1
RAX-OG-GluC	P02790-HPX-24	P02790	HPX	24	61804800	14	3	1		TPLPPTSAHGNVAE	E		1390.7	1 1 1 0	H(1)N(1)A(1)	(N(H(A)))	1142	0 1 0 0;1 1 0 0;	656.228	1	59.016	79.7636	20.4847	3	20230224_TK_O-glycoproteome_Plasma2_RAX_OG-G_2.7158.7158.3.0.dta	20230224_TK_O-glycoproteome_Plasma2_RAX_OG-G_2.7158.7158.3.0.dta	20230224_TK_O-glycoproteome_Plasma2_RAX_OG-G_2	7158	1762.23	2046.92	682.98	0.0007	0.34238	1	1.07692	0	0	0	1	-1	0	-1	0	0	184369000			-1	-1
RAX-OG-Tryp	Q92954-PRG4-635	Q92954	PRG4	635	12002100	8	2	1		TTPEKPAP	P		840.446	2 2 2 0	H(2)N(2)A(2)	(N(H(A))(N(H(A))))	920	0 1 0 0;0 2 0 0;1 1 0 0;1 1 1 0;1 2 0 0;1 2 1 0;2 2 0 0;2 2 1 0;	1312.46	1	59.0062	45.0543	84.9169	4	20230224_TK_O-glycoproteome_Plasma2_RAX_OG-T_3.4118.4118.2.0.dta	20230224_TK_O-glycoproteome_Plasma2_RAX_OG-T_3.4118.4118.2.0.dta	20230224_TK_O-glycoproteome_Plasma2_RAX_OG-T_3	4118	810.43	2152.9	1076.95	0.00116	0.53989	1	1.35714	0	0	0	0	2.03305e-30	9.36729e-31	-1	0	9.36729e-31	42114700			-1	-1
RAX-OG	Q92954-PRG4-667	Q92954	PRG4	667	13172100	16	3	1		TTPKAAAPNTPKEPAP	P		1590.85	2 2 2 0	H(2)N(2)A(2)	(N(H(A))(N(H(A))))	920	0 1 0 0;0 2 0 0;1 1 0 0;1 1 1 0;1 2 0 0;1 2 1 0;2 2 0 0;2 2 1 0;	1312.46	1	58.996	53.1287	69.8924	4	20230224_TK_O-glycoproteome_Plasma_RAX_OG-2.7230.7230.3.0.dta	20230224_TK_O-glycoproteome_Plasma_RAX_OG-2.7230.7230.3.0.dta	20230224_TK_O-glycoproteome_Plasma_RAX_OG-2	7230	1751.28	2903.31	968.44	0.00263	0.90425	1	0.93333	0	0	0	0	7.05909e-28	3.12245e-29	-1	0	3.12245e-29	60600600			-1	-1
RAX-OG-AspN	P02790-HPX-24	P02790	HPX	24	83487000	13	3	1		TPLPPTSAHGNVA	A		1261.65	1 1 1 0	H(1)N(1)A(1)	(N(H(A)))	1142	0 1 0 0;1 1 0 0;	656.228	1	58.9751	78.9204	21.9339	3	20230224_TK_O-glycoproteome_Plasma2_RAX_OG-A_2.7089.7089.3.0.dta	20230224_TK_O-glycoproteome_Plasma2_RAX_OG-A_2.7089.7089.3.0.dta	20230224_TK_O-glycoproteome_Plasma2_RAX_OG-A_2	7089	1481.16	1917.88	639.966	0.00236	1.22991	1	1.125	0	0	0	1	-1	0	-1	0	0	228453000			-1	-1
RAX-OG-GluC	P01042-KNG1-546	P01042	KNG1	546	84440000	11	2	1		TPIPSLAKPGV	V		1079.65	1 1 1 0	H(1)N(1)A(1)	(N(A)(H))	124	0 1 0 0;0 1 1 0;1 1 0 0;	656.228	1	58.9693	70.4106	37.7211	4	20230224_TK_O-glycoproteome_Plasma1_RAX_OG-G_1.12124.12124.2.0.dta	20230224_TK_O-glycoproteome_Plasma1_RAX_OG-G_1.12124.12124.2.0.dta	20230224_TK_O-glycoproteome_Plasma1_RAX_OG-G_1	12124	3215.58	1735.87	868.441	0.00146	0.83924	1	1.25	0	0	0	1	-1	0	-1	0	0	215842000			-1	-1
RAX-OG-Tryp	P01042-KNG1-546	P01042	KNG1	546	42527900	11	2	1		TPIPSLAKPGV	V		1079.65	1 1 2 0	H(1)N(1)A(2)	(N(A)(H(A)))	23	0 1 0 0;0 1 1 0;1 1 0 0;1 1 1 0;	947.323	1	58.9581	64.2143	49.1966	4	20230224_TK_O-glycoproteome_Plasma1_RAX_OG-T_2.14538.14538.2.0.dta	20230224_TK_O-glycoproteome_Plasma1_RAX_OG-T_2.14538.14538.2.0.dta	20230224_TK_O-glycoproteome_Plasma1_RAX_OG-T_2	14538	3457.66	2026.97	1013.99	0.00053	0.26359	1	1.25	0	0	0	1	-1	0	-1	0	0	121575000			-1	-1
RAX-OG-GluC	P02790-HPX-24	P02790	HPX	24	27815700	14	2	1		TPLPPTSAHGNVAE	E		1390.7	1 1 0 0	H(1)N(1)	(N(H))	2097	0 1 0 0;	365.132	1	58.9509	82.1414	15.883	2	20230224_TK_O-glycoproteome_Plasma2_RAX_OG-G_3.7420.7420.2.0.dta	20230224_TK_O-glycoproteome_Plasma2_RAX_OG-G_3.7420.7420.2.0.dta	20230224_TK_O-glycoproteome_Plasma2_RAX_OG-G_3	7420	1825.15	1755.83	878.418	0.00099	0.56119	1	1.34615	0	0	0	1	-1	0	-1	0	0	68726700			-1	-1
RAX-OG-Tryp	Q13790-APOF-269	Q13790	APOF	269	5284480	15	3	1	I	DAJISQPETTKEGLR	R		1658.83	1 1 1 0	H(1)N(1)A(1)	(N(A)(H))	124	0 1 0 0;0 1 1 0;1 1 0 0;	656.228	5	58.9452	72.7548	33.2989	4	20230224_TK_O-glycoproteome_Plasma1_RAX_OG-T_2.5273.5273.3.0.dta	20230224_TK_O-glycoproteome_Plasma1_RAX_OG-T_2.5273.5273.3.0.dta	20230224_TK_O-glycoproteome_Plasma1_RAX_OG-T_2	5273	1171.33	2315.06	772.359	-0.00066	-0.2843	1	1.03571	0	0	0	1	-1	0	-1	0	0	18235600			-1	-1
RAX-OG	Q04756-HGFAC-70	Q04756	HGFAC	70	1803570	22	3	1		TSAPEAEGPQSGGLPPPPRAVP	P		2112.07	1 1 2 0	H(1)N(1)A(2)	(N(A)(H(A)))	23	0 1 0 0;0 1 1 0;1 1 0 0;1 1 1 0;	947.323	1	58.9161	77.2491	24.8692	4	20230224_TK_O-glycoproteome_Plasma_RAX_OG-1_20230307164623.14064.14064.3.0.dta	20230224_TK_O-glycoproteome_Plasma_RAX_OG-1_20230307164623.14064.14064.3.0.dta	20230224_TK_O-glycoproteome_Plasma_RAX_OG-1_20230307164623	14064	3635.52	3059.4	1020.47	0.0083	2.71337	1	0.92857	0	0	0	1	-1	0	-1	0	0	9391310			-1	-1
RAX-OG-Tryp	Q13790-APOF-269	Q13790	APOF	269	65096900	15	3	1	I	DAJISQPETTKEGLR	R		1658.83	1 1 1 0	H(1)N(1)A(1)	(N(H(A)))	1142	0 1 0 0;1 1 0 0;	656.228	5	58.9153	75.4562	28.1965	3	20230224_TK_O-glycoproteome_Plasma1_RAX_OG-T_3.7484.7484.3.0.dta	20230224_TK_O-glycoproteome_Plasma1_RAX_OG-T_3.7484.7484.3.0.dta	20230224_TK_O-glycoproteome_Plasma1_RAX_OG-T_3	7484	1673.1	2315.06	772.359	-0.00065	-0.28171	1	1.03571	0	0	0	1	-1	0	-1	0	0	244007000			-1	-1
RAX-OG-Tryp	P01042-KNG1-546	P01042	KNG1	546	21209300	11	2	1		TPIPSLAKPGV	V		1079.65	1 1 2 0	H(1)N(1)A(2)	(N(A)(H(A)))	23	0 1 0 0;0 1 1 0;1 1 0 0;1 1 1 0;	947.323	1	58.9081	65.4215	46.8118	4	20230224_TK_O-glycoproteome_Plasma2_RAX_OG-T_1.19193.19193.2.0.dta	20230224_TK_O-glycoproteome_Plasma2_RAX_OG-T_1.19193.19193.2.0.dta	20230224_TK_O-glycoproteome_Plasma2_RAX_OG-T_1	19193	3467.51	2026.97	1013.99	0.00195	0.96217	1	1.3	0	0	0	1	-1	0	-1	0	0	60631800			-1	-1
RAX-OG-Tryp	Q92954-PRG4-712	Q92954	PRG4	712	18182900	11	3	1		TAPTTLKEPAP	P		1125.62	2 2 2 0	H(2)N(2)A(2)	(N(H(A))(N(H(A))))	920	0 1 0 0;0 2 0 0;1 1 0 0;1 1 1 0;1 2 0 0;1 2 1 0;2 2 0 0;2 2 1 0;	1312.46	1	58.8549	55.3396	65.3835	4	20230224_TK_O-glycoproteome_Plasma1_RAX_OG-T_3.9231.9231.3.0.dta	20230224_TK_O-glycoproteome_Plasma1_RAX_OG-T_3.9231.9231.3.0.dta	20230224_TK_O-glycoproteome_Plasma1_RAX_OG-T_3	9231	2092.97	2438.07	813.362	0.00094	0.38487	1	1.15	0	0	0	0	5.97459e-23	6.30948e-24	-1	0	6.30948e-24	61378900			-1	-1
RAX-OG-AspN	P02790-HPX-24	P02790	HPX	24	149104000	13	3	1		TPLPPTSAHGNVA	A		1261.65	1 1 1 0	H(1)N(1)A(1)	(N(H(A)))	1142	0 1 0 0;1 1 0 0;	656.228	1	58.851	78.7164	21.9583	3	20230224_TK_O-glycoproteome_Plasma1_RAX_OG-A_1.6432.6432.3.0.dta	20230224_TK_O-glycoproteome_Plasma1_RAX_OG-A_1.6432.6432.3.0.dta	20230224_TK_O-glycoproteome_Plasma1_RAX_OG-A_1	6432	1559.68	1917.88	639.966	0.00147	0.76846	1	1.08333	0	0	0	1	-1	0	-1	0	0	416783000			-1	-1
RAX-OG	Q92954-PRG4-885	Q92954	PRG4	885	33943600	15	3	1		TPKALENSPKEPGVP	P		1563.84	1 1 1 0	H(1)N(1)A(1)	(N(H(A)))	1142	0 1 0 0;1 1 0 0;	656.228	1	58.848	79.2636	20.9335	3	20230224_TK_O-glycoproteome_Plasma_RAX_OG-2_20230307204856.9473.9473.3.1.dta	20230224_TK_O-glycoproteome_Plasma_RAX_OG-2_20230307204856.9473.9473.3.1.dta	20230224_TK_O-glycoproteome_Plasma_RAX_OG-2_20230307204856	9473	2379.13	2220.07	740.695	0.00428	1.92869	1	1.07143	0	0	0	1	-1	0	-1	0	0	118333000			-1	-1
RAX-OG-GluC	P01042-KNG1-408	P01042	KNG1	408	8910260	15	2	1		SMAPAQDEERDSGKE	E		1649.71	1 1 1 0	H(1)N(1)A(1)	(N(H(A)))	1142	0 1 0 0;1 1 0 0;	656.228	1	58.8467	77.1087	24.9313	3	20230224_TK_O-glycoproteome_Plasma2_RAX_OG-G_2.3684.3684.2.0.dta	20230224_TK_O-glycoproteome_Plasma2_RAX_OG-G_2.3684.3684.2.0.dta	20230224_TK_O-glycoproteome_Plasma2_RAX_OG-G_2	3684	896.313	2305.94	1153.47	0.00045	0.19637	1	1.25	0	0	0	1	-1	0	-1	0	0	27231900			-1	-1
RAX-OG-AspN	P01042-KNG1-546	P01042	KNG1	546	72494400	11	2	1		TPIPSLAKPGV	V		1079.65	1 1 1 0	H(1)N(1)A(1)	(N(A)(H))	124	0 1 0 0;0 1 1 0;1 1 0 0;	656.228	1	58.8194	70.9977	36.2024	4	20230224_TK_O-glycoproteome_Plasma1_RAX_OG-A_3.12123.12123.2.0.dta	20230224_TK_O-glycoproteome_Plasma1_RAX_OG-A_3.12123.12123.2.0.dta	20230224_TK_O-glycoproteome_Plasma1_RAX_OG-A_3	12123	3147.99	1735.87	868.441	0.00117	0.67679	1	1.3	0	0	0	1	-1	0	-1	0	0	183574000			-1	-1
RAX-OG-AspN	Q92954-PRG4-438	Q92954	PRG4	438	98219300	8	3	1		TTPKKPAP	P		839.499	2 2 2 0	H(2)N(2)A(2)	(N(H(A))(N(H(A))))	920	0 1 0 0;0 2 0 0;1 1 0 0;1 1 1 0;1 2 0 0;1 2 1 0;2 2 0 0;2 2 1 0;	1312.46	1	58.8114	46.8984	80.9356	4	20230224_TK_O-glycoproteome_Plasma1_RAX_OG-A_3.3032.3032.3.0.dta	20230224_TK_O-glycoproteome_Plasma1_RAX_OG-A_3.3032.3032.3.0.dta	20230224_TK_O-glycoproteome_Plasma1_RAX_OG-A_3	3032	719.279	2151.95	717.99	0.00102	0.47275	1	1.21429	0	0	0	0	3.61005e-27	4.35759e-28	-1	0	4.35759e-28	311019000			-1	-1
RAX-OG-GluC	Q92954-PRG4-376	Q92954	PRG4	376	66581900	8	2	1		TTPKEPAP	P		840.446	2 2 2 0	H(2)N(2)A(2)	(N(H(A))(N(H(A))))	920	0 1 0 0;0 2 0 0;1 1 0 0;1 1 1 0;1 2 0 0;1 2 1 0;2 2 0 0;2 2 1 0;	1312.46	1	58.811	42.2697	89.5305	4	20230224_TK_O-glycoproteome_Plasma1_RAX_OG-G_3.3913.3913.2.0.dta	20230224_TK_O-glycoproteome_Plasma1_RAX_OG-G_3.3913.3913.2.0.dta	20230224_TK_O-glycoproteome_Plasma1_RAX_OG-G_3	3913	989.608	2152.9	1076.96	0.00138	0.64208	1	1.21429	0	0	0	0	2.77762e-78	5.55574e-79	-1	0	5.55574e-79	201629000			-1	-1
RAX-OG-AspN	P02790-HPX-24	P02790	HPX	24	128123000	13	2	1		TPLPPTSAHGNVA	A		1261.65	1 1 0 0	H(1)N(1)	(N(H))	2097	0 1 0 0;	365.132	1	58.7978	81.193	17.2066	2	20230224_TK_O-glycoproteome_Plasma1_RAX_OG-A_1.6209.6209.2.0.dta	20230224_TK_O-glycoproteome_Plasma1_RAX_OG-A_1.6209.6209.2.0.dta	20230224_TK_O-glycoproteome_Plasma1_RAX_OG-A_1	6209	1499.89	1626.79	813.897	0.00133	0.82024	1	1.29167	0	0	0	1	-1	0	-1	0	0	306338000			-1	-1
RAX-OG-GluC	P02790-HPX-24	P02790	HPX	24	89420500	14	3	1		TPLPPTSAHGNVAE	E		1390.7	1 1 1 0	H(1)N(1)A(1)	(N(H(A)))	1142	0 1 0 0;1 1 0 0;	656.228	1	58.7871	78.7165	21.7752	3	20230224_TK_O-glycoproteome_Plasma2_RAX_OG-G_2.7523.7523.3.0.dta	20230224_TK_O-glycoproteome_Plasma2_RAX_OG-G_2.7523.7523.3.0.dta	20230224_TK_O-glycoproteome_Plasma2_RAX_OG-G_2	7523	1855.68	2046.92	682.98	0.00087	0.42445	1	1	0	0	0	1	-1	0	-1	0	0	266332000			-1	-1
RAX-OG-GluC	P02790-HPX-24	P02790	HPX	24	18328700	14	2	1		TPLPPTSAHGNVAE	E		1390.7	0 1 0 0	N(1)	(N)	2917		203.079	1	58.7833	84.7357	10.586	1	20230224_TK_O-glycoproteome_Plasma1_RAX_OG-G_1.6186.6186.2.0.dta	20230224_TK_O-glycoproteome_Plasma1_RAX_OG-G_1.6186.6186.2.0.dta	20230224_TK_O-glycoproteome_Plasma1_RAX_OG-G_1	6186	1548.38	1593.78	797.392	0.00098	0.61413	1	1.38462	0	0	0	1	-1	0	-1	0	0	42511800			-1	-1
RAX-OG	Q92954-PRG4-485	Q92954	PRG4	485	871216	16	3	1		TAPKKPAPTTPKEPAP	P		1630.92	3 3 2 0	H(3)N(3)A(2)	(N(H(A))(N(H(N(H(A))))))	1037	0 1 0 0;0 2 0 0;1 1 0 0;1 1 1 0;1 2 0 0;1 2 1 0;1 3 0 0;2 2 0 0;2 2 1 0;2 3 0 0;2 3 1 0;3 3 0 0;3 3 1 0;	1677.59	1	58.7799	42.7268	88.5926	4	20230224_TK_O-glycoproteome_Plasma_RAX_OG-2.6804.6804.3.0.dta	20230224_TK_O-glycoproteome_Plasma_RAX_OG-2.6804.6804.3.0.dta	20230224_TK_O-glycoproteome_Plasma_RAX_OG-2	6804	1640.68	3308.51	1103.51	0.00165	0.49943	0.92857	0.83333	0	0	0	0	6.56847e-35	3.40208e-36	-1	0	3.40208e-36	4669110			-1	-1
RAX-OG-GluC	P02790-HPX-24	P02790	HPX	24	48439400	14	2	1		TPLPPTSAHGNVAE	E		1390.7	1 1 0 0	H(1)N(1)	(N(H))	2097	0 1 0 0;	365.132	1	58.7777	81.7778	16.0632	2	20230224_TK_O-glycoproteome_Plasma1_RAX_OG-G_3.5615.5615.2.0.dta	20230224_TK_O-glycoproteome_Plasma1_RAX_OG-G_3.5615.5615.2.0.dta	20230224_TK_O-glycoproteome_Plasma1_RAX_OG-G_3	5615	1446.13	1755.83	878.418	0.00116	0.66029	1	1.30769	0	0	0	1	-1	0	-1	0	0	122901000			-1	-1
RAX-OG-Tryp	P02671-FGA-522	P02671	FGA	522	19391600	15	3	1	D	HPDEAAFFDTASTGK	K		1593.72	1 1 1 0	H(1)N(1)A(1)	(N(H(A)))	1142	0 1 0 0;1 1 0 0;	656.228	10	58.7729	79.7809	19.7582	3	20230224_TK_O-glycoproteome_Plasma1_RAX_OG-T_2.13068.13068.3.1.dta	20230224_TK_O-glycoproteome_Plasma1_RAX_OG-T_2.13068.13068.3.1.dta	20230224_TK_O-glycoproteome_Plasma1_RAX_OG-T_2	13068	3071.02	2249.95	750.654	0.00135	0.60127	1	1.28571	0	0	0	1	-1	0	-1	0	0	66297100			-1	-1
RAX-OG-Tryp	Q92954-PRG4-376	Q92954	PRG4	376	190756000	8	2	1		TTPKEPAP	P		840.446	2 2 2 0	H(2)N(2)A(2)	(N(H(A))(N(H(A))))	920	0 1 0 0;0 2 0 0;1 1 0 0;1 1 1 0;1 2 0 0;1 2 1 0;2 2 0 0;2 2 1 0;	1312.46	1	58.7532	42.0977	89.6849	4	20230224_TK_O-glycoproteome_Plasma1_RAX_OG-T_1.4090.4090.2.0.dta	20230224_TK_O-glycoproteome_Plasma1_RAX_OG-T_1.4090.4090.2.0.dta	20230224_TK_O-glycoproteome_Plasma1_RAX_OG-T_1	4090	960.203	2152.9	1076.95	0.00065	0.30021	1	1.21429	0	0	0	0	1.97875e-36	4.8245e-37	-1	0	4.8245e-37	589298000			-1	-1
RAX-OG-Tryp	P02647-APOA1-221	P02647	APOA1	221	19449700	10	2	1		TEHLSTLSEK	K		1144.58	1 1 0 0	H(1)N(1)	(N(H))	2097	0 1 0 0;	365.132	1	58.7365	78.1168	22.7444	2	20230224_TK_O-glycoproteome_Plasma1_RAX_OG-T_2.4324.4324.2.0.dta	20230224_TK_O-glycoproteome_Plasma1_RAX_OG-T_2.4324.4324.2.0.dta	20230224_TK_O-glycoproteome_Plasma1_RAX_OG-T_2	4324	979.038	1509.72	755.362	0.00093	0.61492	1	1.38889	0	0	0	1	-1	0	-1	0	0	41126100			-1	-1
RAX-OG-Tryp	P05155-SERPING1-48	P05155	SERPING1	48	4113880	16	3	1		TVISKMLFVEPILEVS	S		1805.01	1 1 1 0	H(1)N(1)A(1)	(N(H(A)))	1142	0 1 0 0;1 1 0 0;	656.228	1	58.7364	88.4347	3.58243	2	20230224_TK_O-glycoproteome_Plasma2_RAX_OG-T_2.32393.32393.3.0.dta	20230224_TK_O-glycoproteome_Plasma2_RAX_OG-T_2.32393.32393.3.0.dta	20230224_TK_O-glycoproteome_Plasma2_RAX_OG-T_2	32393	6576.89	2461.24	821.086	0.00376	1.52639	0.66667	1.03333	0	0	0	1	-1	0	-1	0	0	17041200			-1	-1
RAX-OG-AspN	Q13790-APOF-269	Q13790	APOF	269	19206600	18	3	1	I	DAJISQPETTKEGLRAIS	S		1929.99	1 1 1 0	H(1)N(1)A(1)	(N(H(A)))	1142	0 1 0 0;1 1 0 0;	656.228	5	58.702	75.9729	26.6274	3	20230224_TK_O-glycoproteome_Plasma2_RAX_OG-A_2.13739.13739.3.0.dta	20230224_TK_O-glycoproteome_Plasma2_RAX_OG-A_2.13739.13739.3.0.dta	20230224_TK_O-glycoproteome_Plasma2_RAX_OG-A_2	13739	3031.63	2586.22	862.745	0.00551	2.13045	1	1.02941	0	0	0	1	-1	0	-1	0	0	82091800			-1	-1
RAX-OG-AspN	P02790-HPX-24	P02790	HPX	24	138571000	13	3	1		TPLPPTSAHGNVA	A		1261.65	1 1 1 0	H(1)N(1)A(1)	(N(H(A)))	1142	0 1 0 0;1 1 0 0;	656.228	1	58.6386	78.4073	21.9254	3	20230224_TK_O-glycoproteome_Plasma1_RAX_OG-A_3.5832.5832.3.0.dta	20230224_TK_O-glycoproteome_Plasma1_RAX_OG-A_3.5832.5832.3.0.dta	20230224_TK_O-glycoproteome_Plasma1_RAX_OG-A_3	5832	1410.23	1917.88	639.966	0.001	0.51975	1	1.08333	0	0	0	1	-1	0	-1	0	0	385556000			-1	-1
RAX-OG-GluC	P02790-HPX-24	P02790	HPX	24	21007900	14	2	1		TPLPPTSAHGNVAE	E		1390.7	0 1 0 0	N(1)	(N)	2917		203.079	1	58.6274	84.0959	11.3288	1	20230224_TK_O-glycoproteome_Plasma1_RAX_OG-G_1.6303.6303.2.0.dta	20230224_TK_O-glycoproteome_Plasma1_RAX_OG-G_1.6303.6303.2.0.dta	20230224_TK_O-glycoproteome_Plasma1_RAX_OG-G_1	6303	1581.55	1593.78	797.392	0.00114	0.71577	1	1.30769	0	0	0	1	-1	0	-1	0	0	48697000			-1	-1
RAX-OG-GluC	P02790-HPX-24	P02790	HPX	24	74035500	14	3	1		TPLPPTSAHGNVAE	E		1390.7	1 1 1 0	H(1)N(1)A(1)	(N(H(A)))	1142	0 1 0 0;1 1 0 0;	656.228	1	58.6218	78.9523	20.8653	3	20230224_TK_O-glycoproteome_Plasma2_RAX_OG-G_1.7710.7710.3.0.dta	20230224_TK_O-glycoproteome_Plasma2_RAX_OG-G_1.7710.7710.3.0.dta	20230224_TK_O-glycoproteome_Plasma2_RAX_OG-G_1	7710	1910.2	2046.92	682.98	0.00116	0.56808	1	1.07692	0	0	0	1	-1	0	-1	0	0	214216000			-1	-1
RAX-OG-Tryp	Q92954-PRG4-376	Q92954	PRG4	376	255151000	8	2	1		TTPKEPAP	P		840.446	2 2 2 0	H(2)N(2)A(2)	(N(H(A))(N(H(A))))	920	0 1 0 0;0 2 0 0;1 1 0 0;1 1 1 0;1 2 0 0;1 2 1 0;2 2 0 0;2 2 1 0;	1312.46	1	58.617	46.3883	81.3275	4	20230224_TK_O-glycoproteome_Plasma1_RAX_OG-T_3.4469.4469.2.0.dta	20230224_TK_O-glycoproteome_Plasma1_RAX_OG-T_3.4469.4469.2.0.dta	20230224_TK_O-glycoproteome_Plasma1_RAX_OG-T_3	4469	1005.67	2152.9	1076.96	0.00154	0.71732	1	1.35714	0	0	0	0	2.34183e-28	4.49144e-29	-1	0	4.49144e-29	792978000			-1	-1
RAX-OG-Tryp	P01042-KNG1-401	P01042	KNG1	401	3984360	17	4	1		TVSPPHTSMAPAQDEER	R		1852.85	2 2 2 0	H(2)N(2)A(2)	(N(H(A))(N(H(A))))	920	0 1 0 0;0 2 0 0;1 1 0 0;1 1 1 0;1 2 0 0;1 2 1 0;2 2 0 0;2 2 1 0;	1312.46	1	58.6128	62.1442	52.0545	4	20230224_TK_O-glycoproteome_Plasma2_RAX_OG-T_1.10943.10943.4.2.dta	20230224_TK_O-glycoproteome_Plasma2_RAX_OG-T_1.10943.10943.4.2.dta	20230224_TK_O-glycoproteome_Plasma2_RAX_OG-T_1	10943	1861.33	3165.31	792.083	0.00392	1.23821	0.77778	0.96875	0	0	0	0	5.62954e-30	4.88931e-31	-1	0	4.88931e-31	20920300			-1	-1
RAX-OG-GluC	P02790-HPX-24	P02790	HPX	24	32261600	14	3	1		TPLPPTSAHGNVAE	E		1390.7	2 2 2 0	H(2)N(2)A(2)	(N(H(A))(N(H(A))))	920	0 1 0 0;0 2 0 0;1 1 0 0;1 1 1 0;1 2 0 0;1 2 1 0;2 2 0 0;2 2 1 0;	1312.46	1	58.5909	59.5664	56.7794	4	20230224_TK_O-glycoproteome_Plasma1_RAX_OG-G_3.6354.6354.3.0.dta	20230224_TK_O-glycoproteome_Plasma1_RAX_OG-G_3.6354.6354.3.0.dta	20230224_TK_O-glycoproteome_Plasma1_RAX_OG-G_3	6354	1646.42	2703.15	901.723	0.00186	0.6871	1	0.96154	0	0	0	0	3.53067e-50	2.37942e-51	-1	0	2.37942e-51	138761000			-1	-1
RAX-OG-Tryp	P05155-SERPING1-27	P05155	SERPING1	27	42335100	14	2	1		TSSSSQDPESLQDR	R		1536.68	1 1 0 0	H(1)N(1)	(N(H))	2097	0 1 0 0;	365.132	1	58.5874	81.7458	15.579	2	20230224_TK_O-glycoproteome_Plasma1_RAX_OG-T_3.4909.4909.2.0.dta	20230224_TK_O-glycoproteome_Plasma1_RAX_OG-T_3.4909.4909.2.0.dta	20230224_TK_O-glycoproteome_Plasma1_RAX_OG-T_3	4909	1096.03	1901.81	951.409	0.00106	0.5586	1	1.34615	0	0	0	1	-1	0	-1	0	0	106199000			-1	-1
RAX-OG-GluC	P02790-HPX-24	P02790	HPX	24	85425300	14	2	1		TPLPPTSAHGNVAE	E		1390.7	1 1 1 0	H(1)N(1)A(1)	(N(H(A)))	1142	0 1 0 0;1 1 0 0;	656.228	1	58.5687	75.5556	27.0216	3	20230224_TK_O-glycoproteome_Plasma2_RAX_OG-G_3.7172.7172.2.0.dta	20230224_TK_O-glycoproteome_Plasma2_RAX_OG-G_3.7172.7172.2.0.dta	20230224_TK_O-glycoproteome_Plasma2_RAX_OG-G_3	7172	1762.38	2046.92	1023.97	0.00094	0.46158	1	1.19231	0	0	0	1	-1	0	-1	0	0	251296000			-1	-1
RAX-OG-GluC	P02790-HPX-24	P02790	HPX	24	54800700	14	2	1		TPLPPTSAHGNVAE	E		1390.7	1 1 1 0	H(1)N(1)A(1)	(N(A)(H))	124	0 1 0 0;0 1 1 0;1 1 0 0;	656.228	1	58.5674	72.6	32.5068	4	20230224_TK_O-glycoproteome_Plasma1_RAX_OG-G_2.7226.7226.2.0.dta	20230224_TK_O-glycoproteome_Plasma1_RAX_OG-G_2.7226.7226.2.0.dta	20230224_TK_O-glycoproteome_Plasma1_RAX_OG-G_2	7226	1870.55	2046.92	1023.97	0.00039	0.19191	1	1.23077	0	0	0	1	-1	0	-1	0	0	165292000			-1	-1
RAX-OG-GluC	P02790-HPX-24	P02790	HPX	24	57331200	14	2	1		TPLPPTSAHGNVAE	E		1390.7	1 1 1 0	H(1)N(1)A(1)	(N(H(A)))	1142	0 1 0 0;1 1 0 0;	656.228	1	58.566	74.1597	29.6062	3	20230224_TK_O-glycoproteome_Plasma2_RAX_OG-G_1.7011.7011.2.0.dta	20230224_TK_O-glycoproteome_Plasma2_RAX_OG-G_1.7011.7011.2.0.dta	20230224_TK_O-glycoproteome_Plasma2_RAX_OG-G_1	7011	1728.36	2046.92	1023.97	0.00027	0.13426	1	1.23077	0	0	0	1	-1	0	-1	0	0	170016000			-1	-1
RAX-OG-AspN	P02790-HPX-24	P02790	HPX	24	88755100	13	3	1		TPLPPTSAHGNVA	A		1261.65	1 1 1 0	H(1)N(1)A(1)	(N(H(A)))	1142	0 1 0 0;1 1 0 0;	656.228	1	58.5585	78.7168	21.1218	3	20230224_TK_O-glycoproteome_Plasma2_RAX_OG-A_2.7400.7400.3.0.dta	20230224_TK_O-glycoproteome_Plasma2_RAX_OG-A_2.7400.7400.3.0.dta	20230224_TK_O-glycoproteome_Plasma2_RAX_OG-A_2	7400	1543.7	1917.88	639.966	0.00103	0.53852	1	1.125	0	0	0	1	-1	0	-1	0	0	244700000			-1	-1
RAX-OG-GluC	P02790-HPX-24	P02790	HPX	24	69844600	14	2	1		TPLPPTSAHGNVAE	E		1390.7	1 1 1 0	H(1)N(1)A(1)	(N(A)(H))	124	0 1 0 0;0 1 1 0;1 1 0 0;	656.228	1	58.5585	72.4934	32.6793	4	20230224_TK_O-glycoproteome_Plasma2_RAX_OG-G_3.7775.7775.2.0.dta	20230224_TK_O-glycoproteome_Plasma2_RAX_OG-G_3.7775.7775.2.0.dta	20230224_TK_O-glycoproteome_Plasma2_RAX_OG-G_3	7775	1919.82	2046.92	1023.97	0.00124	0.60814	1	1.23077	0	0	0	1	-1	0	-1	0	0	207135000			-1	-1
RAX-OG-AspN	P02790-HPX-24	P02790	HPX	24	155034000	13	2	1		TPLPPTSAHGNVA	A		1261.65	1 1 1 0	H(1)N(1)A(1)	(N(A)(H))	124	0 1 0 0;0 1 1 0;1 1 0 0;	656.228	1	58.5179	70.6374	36.0102	4	20230224_TK_O-glycoproteome_Plasma2_RAX_OG-A_1.7167.7167.2.0.dta	20230224_TK_O-glycoproteome_Plasma2_RAX_OG-A_1.7167.7167.2.0.dta	20230224_TK_O-glycoproteome_Plasma2_RAX_OG-A_1	7167	1417.64	1917.88	959.445	0.00123	0.64228	1	1.20833	0	0	0	1	-1	0	-1	0	0	436091000			-1	-1
RAX-OG-AspN	Q92954-PRG4-885	Q92954	PRG4	885	7443480	10	2	1		TPKALENSPK	K		1084.6	1 1 0 0	H(1)N(1)	(N(H))	2097	0 1 0 0;	365.132	1	58.5036	78.7683	20.8691	2	20230224_TK_O-glycoproteome_Plasma1_RAX_OG-A_3.2945.2945.2.0.dta	20230224_TK_O-glycoproteome_Plasma1_RAX_OG-A_3.2945.2945.2.0.dta	20230224_TK_O-glycoproteome_Plasma1_RAX_OG-A_3	2945	700.554	1449.73	725.37	0.00054	0.36996	1	1.5	0	0	0	1	-1	0	-1	0	0	14682900			-1	-1
RAX-OG-Tryp	Q13790-APOF-269	Q13790	APOF	269	15760800	11	2	1	I	DAJISQPETTK	K		1203.59	1 1 1 0	H(1)N(1)A(1)	(N(H(A)))	1142	0 1 0 0;1 1 0 0;	656.228	5	58.4882	73.8348	29.9873	3	20230224_TK_O-glycoproteome_Plasma1_RAX_OG-T_2.3534.3534.2.0.dta	20230224_TK_O-glycoproteome_Plasma1_RAX_OG-T_2.3534.3534.2.0.dta	20230224_TK_O-glycoproteome_Plasma1_RAX_OG-T_2	3534	819.744	1859.81	930.41	0.00078	0.41769	1	1.4	0	0	0	1	-1	0	-1	0	0	123004000			-1	-1
RAX-OG-Tryp	Q13790-APOF-269	Q13790	APOF	269	47017500	15	3	1	I	DAJISQPETTKEGLR	R		1658.83	1 1 1 0	H(1)N(1)A(1)	(N(H(A)))	1142	0 1 0 0;1 1 0 0;	656.228	5	58.4421	73.5379	30.4072	3	20230224_TK_O-glycoproteome_Plasma1_RAX_OG-T_3.6442.6442.3.0.dta	20230224_TK_O-glycoproteome_Plasma1_RAX_OG-T_3.6442.6442.3.0.dta	20230224_TK_O-glycoproteome_Plasma1_RAX_OG-T_3	6442	1435.51	2315.06	772.359	0.00088	0.38177	1	1.03571	0	0	0	1	-1	0	-1	0	0	190632000			-1	-1
RAX-OG-Tryp	P02655-APOC2-23	P02655	APOC2	23	2755720	19	3	1		TQQPQQDEMPSPTFLTQVK	K	9,Oxidation[M];	2219.06	1 1 1 0	H(1)N(1)A(1)	(N(H(A)))	1142	0 1 0 0;1 1 0 0;	656.228	1	58.4415	78.8711	20.5007	3	20230224_TK_O-glycoproteome_Plasma1_RAX_OG-T_2.18446.18446.3.0.dta	20230224_TK_O-glycoproteome_Plasma1_RAX_OG-T_2.18446.18446.3.0.dta	20230224_TK_O-glycoproteome_Plasma1_RAX_OG-T_2	18446	4490.85	2875.29	959.103	0.00168	0.58353	1	1.05556	0	0	0	1	-1	0	-1	0	0	11043700			-1	-1
RAX-OG-AspN	Q92954-PRG4-885	Q92954	PRG4	885	13150500	10	2	1		TPKALENSPK	K		1084.6	1 1 1 0	H(1)N(1)A(1)	(N(H(A)))	1142	0 1 0 0;1 1 0 0;	656.228	1	58.4342	72.5903	32.1444	3	20230224_TK_O-glycoproteome_Plasma1_RAX_OG-A_2.2885.2885.2.0.dta	20230224_TK_O-glycoproteome_Plasma1_RAX_OG-A_2.2885.2885.2.0.dta	20230224_TK_O-glycoproteome_Plasma1_RAX_OG-A_2	2885	697.417	1740.83	870.918	0.00074	0.42728	1	1.44444	0	0	0	1	-1	0	-1	0	0	33070100			-1	-1
RAX-OG-Tryp	Q92954-PRG4-712	Q92954	PRG4	712	33627800	11	2	1		TAPTTLKEPAP	P		1125.62	1 1 1 0	H(1)N(1)A(1)	(N(H(A)))	1142	0 1 0 0;1 1 0 0;	656.228	1	58.3827	74.2698	28.8781	3	20230224_TK_O-glycoproteome_Plasma2_RAX_OG-T_2.12418.12418.2.0.dta	20230224_TK_O-glycoproteome_Plasma2_RAX_OG-T_2.12418.12418.2.0.dta	20230224_TK_O-glycoproteome_Plasma2_RAX_OG-T_2	12418	2098.31	1781.84	891.425	0.0009	0.50387	1	1.4	0	0	0	1	-1	0	-1	0	0	78850100			-1	-1
RAX-OG-GluC	Q92954-PRG4-712	Q92954	PRG4	712	36444800	11	2	1		TAPTTLKEPAP	P		1125.62	1 1 1 0	H(1)N(1)A(1)	(N(H(A)))	1142	0 1 0 0;1 1 0 0;	656.228	1	58.3741	72.9709	31.2658	3	20230224_TK_O-glycoproteome_Plasma1_RAX_OG-G_1.8713.8713.2.0.dta	20230224_TK_O-glycoproteome_Plasma1_RAX_OG-G_1.8713.8713.2.0.dta	20230224_TK_O-glycoproteome_Plasma1_RAX_OG-G_1	8713	2255.48	1781.84	891.426	0.00126	0.70703	1	1.3	0	0	0	1	-1	0	-1	0	0	95936800			-1	-1
RAX-OG-Tryp	P05155-SERPING1-48	P05155	SERPING1	48	4381710	16	3	1		TVISKMLFVEPILEVS	S		1805.01	1 1 1 0	H(1)N(1)A(1)	(N(H(A)))	1142	0 1 0 0;1 1 0 0;	656.228	1	58.374	87.8734	3.58939	2	20230224_TK_O-glycoproteome_Plasma2_RAX_OG-T_1.32140.32140.3.0.dta	20230224_TK_O-glycoproteome_Plasma2_RAX_OG-T_1.32140.32140.3.0.dta	20230224_TK_O-glycoproteome_Plasma2_RAX_OG-T_1	32140	6574.82	2461.24	821.086	0.00395	1.60684	0.66667	1.03333	0	0	0	1	-1	0	-1	0	0	17928200			-1	-1
RAX-OG-Tryp	Q92954-PRG4-373	Q92954	PRG4	373	24249200	11	3	1		SAPTTPKEPAP	P		1095.57	2 2 2 0	H(2)N(2)A(2)	(N(H(A))(N(H(A))))	920	0 1 0 0;0 2 0 0;1 1 0 0;1 1 1 0;1 2 0 0;1 2 1 0;2 2 0 0;2 2 1 0;	1312.46	1	58.323	54.8917	64.6954	4	20230224_TK_O-glycoproteome_Plasma1_RAX_OG-T_2.8101.8101.3.0.dta	20230224_TK_O-glycoproteome_Plasma1_RAX_OG-T_2.8101.8101.3.0.dta	20230224_TK_O-glycoproteome_Plasma1_RAX_OG-T_2	8101	1817.88	2408.02	803.346	0.00032	0.13469	1	1.2	0	0	0	0	1.2686e-16	6.97632e-18	-1	0	6.97632e-18	79925800			-1	-1
RAX-OG-Tryp	Q92954-PRG4-373	Q92954	PRG4	373	24249200	11	3	1		SAPTTPKEPAP	P		1095.57	2 2 2 0	H(2)N(2)A(2)	(N(H(A))(N(H(A))))	920	0 1 0 0;0 2 0 0;1 1 0 0;1 1 1 0;1 2 0 0;1 2 1 0;2 2 0 0;2 2 1 0;	1312.46	1	58.323	54.8917	64.6954	4	20230224_TK_O-glycoproteome_Plasma1_RAX_OG-T_2.8101.8101.3.0.dta	20230224_TK_O-glycoproteome_Plasma1_RAX_OG-T_2.8101.8101.3.0.dta	20230224_TK_O-glycoproteome_Plasma1_RAX_OG-T_2	8101	1817.88	2408.02	803.346	0.00032	0.13469	1	1.2	0	0	0	0	1.27387e-32	6.43533e-34	-1	0	6.43533e-34	79925800			-1	-1
RAX-OG-Tryp	Q13790-APOF-269	Q13790	APOF	269	3330930	15	3	1	I	DAJISQPETTKEGLR	R		1658.83	1 1 1 0	H(1)N(1)A(1)	(N(A)(H))	124	0 1 0 0;0 1 1 0;1 1 0 0;	656.228	5	58.3213	69.9689	36.69	4	20230224_TK_O-glycoproteome_Plasma2_RAX_OG-T_1.6404.6404.3.1.dta	20230224_TK_O-glycoproteome_Plasma2_RAX_OG-T_1.6404.6404.3.1.dta	20230224_TK_O-glycoproteome_Plasma2_RAX_OG-T_1	6404	1126.68	2315.06	772.36	0.00242	1.04395	1	1.03571	0	0	0	1	-1	0	-1	0	0	10339100			-1	-1
RAX-OG-AspN	P02790-HPX-24	P02790	HPX	24	119223000	13	2	1		TPLPPTSAHGNVA	A		1261.65	1 1 1 0	H(1)N(1)A(1)	(N(H(A)))	1142	0 1 0 0;1 1 0 0;	656.228	1	58.3058	72.8977	31.2064	3	20230224_TK_O-glycoproteome_Plasma2_RAX_OG-A_3.7010.7010.2.0.dta	20230224_TK_O-glycoproteome_Plasma2_RAX_OG-A_3.7010.7010.2.0.dta	20230224_TK_O-glycoproteome_Plasma2_RAX_OG-A_3	7010	1445.8	1917.88	959.445	0.00124	0.64541	1	1.25	0	0	0	1	-1	0	-1	0	0	335935000			-1	-1
RAX-OG	Q92954-PRG4-885	Q92954	PRG4	885	39047000	15	3	1		TPKALENSPKEPGVP	P		1563.84	1 1 1 0	H(1)N(1)A(1)	(N(H(A)))	1142	0 1 0 0;1 1 0 0;	656.228	1	58.2998	78.294	21.1677	3	20230224_TK_O-glycoproteome_Plasma_RAX_OG-1_20230307164623.9714.9714.3.1.dta	20230224_TK_O-glycoproteome_Plasma_RAX_OG-1_20230307164623.9714.9714.3.1.dta	20230224_TK_O-glycoproteome_Plasma_RAX_OG-1_20230307164623	9714	2414.85	2220.07	740.694	0.00335	1.50978	1	1.07143	0	0	0	1	-1	0	-1	0	0	138327000			-1	-1
RAX-OG-Tryp	P01042-KNG1-546	P01042	KNG1	546	42527900	11	2	1		TPIPSLAKPGV	V		1079.65	1 1 2 0	H(1)N(1)A(2)	(N(A)(H(A)))	23	0 1 0 0;0 1 1 0;1 1 0 0;1 1 1 0;	947.323	1	58.225	64.5229	46.5289	4	20230224_TK_O-glycoproteome_Plasma1_RAX_OG-T_2.14406.14406.2.1.dta	20230224_TK_O-glycoproteome_Plasma1_RAX_OG-T_2.14406.14406.2.1.dta	20230224_TK_O-glycoproteome_Plasma1_RAX_OG-T_2	14406	3424.14	2026.97	1013.99	0.00063	0.30898	1	1.3	0	0	0	1	-1	0	-1	0	0	121575000			-1	-1
RAX-OG	P01042-KNG1-546	P01042	KNG1	546	251920000	11	2	1		TPIPSLAKPGV	V		1079.65	1 1 1 0	H(1)N(1)A(1)	(N(A)(H))	124	0 1 0 0;0 1 1 0;1 1 0 0;	656.228	1	58.2249	69.4452	37.3874	4	20230224_TK_O-glycoproteome_Plasma_RAX_OG-2_20230307204856.11203.11203.2.0.dta	20230224_TK_O-glycoproteome_Plasma_RAX_OG-2_20230307204856.11203.11203.2.0.dta	20230224_TK_O-glycoproteome_Plasma_RAX_OG-2_20230307204856	11203	2865.4	1735.88	868.443	0.00503	2.89814	1	1.25	0	0	0	1	-1	0	-1	0	0	647604000			-1	-1
RAX-OG-AspN	P02790-HPX-24	P02790	HPX	24	23840700	13	3	1		TPLPPTSAHGNVA	A		1261.65	2 2 2 0	H(2)N(2)A(2)	(N(H(A))(N(H(A))))	920	0 1 0 0;0 2 0 0;1 1 0 0;1 1 1 0;1 2 0 0;1 2 1 0;2 2 0 0;2 2 1 0;	1312.46	1	58.2241	57.8815	58.8603	4	20230224_TK_O-glycoproteome_Plasma2_RAX_OG-A_1.7541.7541.3.0.dta	20230224_TK_O-glycoproteome_Plasma2_RAX_OG-A_1.7541.7541.3.0.dta	20230224_TK_O-glycoproteome_Plasma2_RAX_OG-A_1	7541	1496.44	2574.11	858.708	0.00109	0.4228	1	1.08333	0	0	0	0	4.01126e-97	1.68354e-98	-1	0	1.68354e-98	93568600			-1	-1
RAX-OG-AspN	P02790-HPX-24	P02790	HPX	24	47805400	13	3	1		TPLPPTSAHGNVA	A		1261.65	2 2 2 0	H(2)N(2)A(2)	(N(H(A))(N(H(A))))	920	0 1 0 0;0 2 0 0;1 1 0 0;1 1 1 0;1 2 0 0;1 2 1 0;2 2 0 0;2 2 1 0;	1312.46	1	58.2162	55.7677	62.7633	4	20230224_TK_O-glycoproteome_Plasma1_RAX_OG-A_2.6234.6234.3.0.dta	20230224_TK_O-glycoproteome_Plasma1_RAX_OG-A_2.6234.6234.3.0.dta	20230224_TK_O-glycoproteome_Plasma1_RAX_OG-A_2	6234	1526.19	2574.11	858.708	0.00149	0.5778	1	1.04167	0	0	0	0	1.2146e-57	5.55047e-59	-1	0	5.55047e-59	181676000			-1	-1
RAX-OG-GluC	P01042-KNG1-408	P01042	KNG1	408	83702500	15	3	1		SMAPAQDEERDSGKE	E		1649.71	1 1 1 0	H(1)N(1)A(1)	(N(H(A)))	1142	0 1 0 0;1 1 0 0;	656.228	1	58.2146	74.3099	28.3233	3	20230224_TK_O-glycoproteome_Plasma1_RAX_OG-G_2.3784.3784.3.0.dta	20230224_TK_O-glycoproteome_Plasma1_RAX_OG-G_2.3784.3784.3.0.dta	20230224_TK_O-glycoproteome_Plasma1_RAX_OG-G_2	3784	951.951	2305.94	769.317	0.00139	0.60271	1	1.10714	0	0	0	1	-1	0	-1	0	0	276209000			-1	-1
RAX-OG-AspN	Q13790-APOF-269	Q13790	APOF	269	19032600	18	3	1	I	DAJISQPETTKEGLRAIS	S		1929.99	1 1 2 0	H(1)N(1)A(2)	(N(A)(H(A)))	23	0 1 0 0;0 1 1 0;1 1 0 0;1 1 1 0;	947.323	5	58.1789	66.0572	43.5478	4	20230224_TK_O-glycoproteome_Plasma1_RAX_OG-A_1.11394.11394.3.0.dta	20230224_TK_O-glycoproteome_Plasma1_RAX_OG-A_1.11394.11394.3.0.dta	20230224_TK_O-glycoproteome_Plasma1_RAX_OG-A_1	11394	2893.68	2877.31	959.775	0.00113	0.39422	1	1.02941	0	0	0	1	-1	0	-1	0	0	94025300			-1	-1
RAX-OG-GluC	P02790-HPX-24	P02790	HPX	24	20426300	14	2	1		TPLPPTSAHGNVAE	E		1390.7	0 1 0 0	N(1)	(N)	2917		203.079	1	58.1512	83.5835	10.9196	1	20230224_TK_O-glycoproteome_Plasma1_RAX_OG-G_3.6748.6748.2.0.dta	20230224_TK_O-glycoproteome_Plasma1_RAX_OG-G_3.6748.6748.2.0.dta	20230224_TK_O-glycoproteome_Plasma1_RAX_OG-G_3	6748	1756.46	1593.78	797.392	0.00121	0.75844	1	1.34615	0	0	0	1	-1	0	-1	0	0	46941200			-1	-1
RAX-OG-AspN	P02790-HPX-24	P02790	HPX	24	170217000	13	3	1		TPLPPTSAHGNVA	A		1261.65	1 1 1 0	H(1)N(1)A(1)	(N(H(A)))	1142	0 1 0 0;1 1 0 0;	656.228	1	58.1484	77.5891	22.0441	3	20230224_TK_O-glycoproteome_Plasma1_RAX_OG-A_3.6420.6420.3.0.dta	20230224_TK_O-glycoproteome_Plasma1_RAX_OG-A_3.6420.6420.3.0.dta	20230224_TK_O-glycoproteome_Plasma1_RAX_OG-A_3	6420	1566.91	1917.88	639.965	0.00079	0.41182	1	1.08333	0	0	0	1	-1	0	-1	0	0	472319000			-1	-1
RAX-OG-AspN	P02790-HPX-24	P02790	HPX	24	73229200	13	3	1		TPLPPTSAHGNVA	A		1261.65	1 1 1 0	H(1)N(1)A(1)	(N(H(A)))	1142	0 1 0 0;1 1 0 0;	656.228	1	58.1449	77.7941	21.6535	3	20230224_TK_O-glycoproteome_Plasma2_RAX_OG-A_2.6932.6932.3.0.dta	20230224_TK_O-glycoproteome_Plasma2_RAX_OG-A_2.6932.6932.3.0.dta	20230224_TK_O-glycoproteome_Plasma2_RAX_OG-A_2	6932	1450.05	1917.88	639.966	0.00241	1.25494	1	1.08333	0	0	0	1	-1	0	-1	0	0	201549000			-1	-1
RAX-OG-GluC	Q92954-PRG4-757	Q92954	PRG4	757	18504700	11	3	1		TAPTTPKEPAP	P		1109.58	2 2 2 0	H(2)N(2)A(2)	(N(H(A))(N(H(A))))	920	0 1 0 0;0 2 0 0;1 1 0 0;1 1 1 0;1 2 0 0;1 2 1 0;2 2 0 0;2 2 1 0;	1312.46	1	58.1412	53.4031	66.9404	4	20230224_TK_O-glycoproteome_Plasma1_RAX_OG-G_1.6690.6690.3.0.dta	20230224_TK_O-glycoproteome_Plasma1_RAX_OG-G_1.6690.6690.3.0.dta	20230224_TK_O-glycoproteome_Plasma1_RAX_OG-G_1	6690	1688.36	2422.04	808.018	0.00082	0.33869	1	1.1	0	0	0	0	0	0	-1	0	0	64757700			-1	-1
RAX-OG-AspN	P02790-HPX-24	P02790	HPX	24	42385900	13	3	1		TPLPPTSAHGNVA	A		1261.65	2 2 2 0	H(2)N(2)A(2)	(N(H(A))(N(H(A))))	920	0 1 0 0;0 2 0 0;1 1 0 0;1 1 1 0;1 2 0 0;1 2 1 0;2 2 0 0;2 2 1 0;	1312.46	1	58.1343	57.1317	59.9962	4	20230224_TK_O-glycoproteome_Plasma1_RAX_OG-A_3.6637.6637.3.1.dta	20230224_TK_O-glycoproteome_Plasma1_RAX_OG-A_3.6637.6637.3.1.dta	20230224_TK_O-glycoproteome_Plasma1_RAX_OG-A_3	6637	1626.39	2574.11	858.708	0.00173	0.6722	1	0.95833	0	0	0	0	1.4085e-20	1.65109e-21	-1	0	1.65109e-21	164385000			-1	-1
RAX-OG-Tryp	P01042-KNG1-546	P01042	KNG1	546	10212400	11	2	1		TPIPSLAKPGV	V		1079.65	2 2 2 0	H(2)N(2)A(2)	(N(H(A))(N(H(A))))	920	0 1 0 0;0 2 0 0;1 1 0 0;1 1 1 0;1 2 0 0;1 2 1 0;2 2 0 0;2 2 1 0;	1312.46	1	58.1205	52.5808	68.4087	4	20230224_TK_O-glycoproteome_Plasma1_RAX_OG-T_2.13879.13879.2.0.dta	20230224_TK_O-glycoproteome_Plasma1_RAX_OG-T_2.13879.13879.2.0.dta	20230224_TK_O-glycoproteome_Plasma1_RAX_OG-T_2	13879	3280.96	2392.1	1196.55	0.00151	0.63055	1	1.25	0	0	0	0	1.63184e-34	1.02312e-35	-1	0	1.02312e-35	34675800			-1	-1
RAX-OG-GluC	P02652-APOA2-32	P02652	APOA2	32	7477890	19	3	1		SLVSQYFQTVTDYGKDLME	E		2224.05	1 1 1 0	H(1)N(1)A(1)	(N(H(A)))	1142	0 1 0 0;1 1 0 0;	656.228	1	58.0964	86.2932	5.73092	2	20230224_TK_O-glycoproteome_Plasma2_RAX_OG-G_3.24438.24438.3.0.dta	20230224_TK_O-glycoproteome_Plasma2_RAX_OG-G_3.24438.24438.3.0.dta	20230224_TK_O-glycoproteome_Plasma2_RAX_OG-G_3	24438	6552.11	2880.28	960.764	0.00272	0.94325	0.66667	1.11111	0	0	0	1	-1	0	-1	0	0	36966900			-1	-1
RAX-OG-AspN	Q92954-PRG4-885	Q92954	PRG4	885	12456500	10	2	1		TPKALENSPK	K		1084.6	1 1 1 0	H(1)N(1)A(1)	(N(H(A)))	1142	0 1 0 0;1 1 0 0;	656.228	1	58.0812	72.1029	32.041	3	20230224_TK_O-glycoproteome_Plasma1_RAX_OG-A_3.2936.2936.2.0.dta	20230224_TK_O-glycoproteome_Plasma1_RAX_OG-A_3.2936.2936.2.0.dta	20230224_TK_O-glycoproteome_Plasma1_RAX_OG-A_3	2936	698.808	1740.83	870.918	0.00108	0.61914	1	1.44444	0	0	0	1	-1	0	-1	0	0	31173400			-1	-1
RAX-OG-AspN	Q92954-PRG4-438	Q92954	PRG4	438	43989700	8	3	1		TTPKKPAP	P		839.499	2 2 2 0	H(2)N(2)A(2)	(N(H(A))(N(H(A))))	920	0 1 0 0;0 2 0 0;1 1 0 0;1 1 1 0;1 2 0 0;1 2 1 0;2 2 0 0;2 2 1 0;	1312.46	1	58.0685	48.9037	75.0889	4	20230224_TK_O-glycoproteome_Plasma2_RAX_OG-A_1.2959.2959.3.0.dta	20230224_TK_O-glycoproteome_Plasma2_RAX_OG-A_1.2959.2959.3.0.dta	20230224_TK_O-glycoproteome_Plasma2_RAX_OG-A_1	2959	679.229	2151.96	717.99	0.00132	0.61494	1	1.28571	0	0	0	0	3.93798e-124	4.92255e-125	-1	0	4.92255e-125	133627000			-1	-1
RAX-OG	Q92954-PRG4-485	Q92954	PRG4	485	34891000	16	4	1		TAPKKPAPTTPKEPAP	P		1630.92	3 3 3 0	H(3)N(3)A(3)	(N(H))(N(H(A(A)))(N(H(A))))	2108	0 1 0 0;0 2 0 0;0 3 0 0;1 1 0 0;1 1 1 0;1 1 2 0;1 2 0 0;1 2 1 0;1 2 2 0;1 3 0 0;1 3 1 0;1 3 2 0;2 2 0 0;2 2 1 0;2 2 2 0;2 2 3 0;2 3 0 0;2 3 1 0;2 3 2 0;2 3 3 0;3 3 0 0;3 3 1 0;3 3 2 0;	1968.68	1	58.0391	29.2641	111.479	4	20230224_TK_O-glycoproteome_Plasma_RAX_OG-1_20230307164623.7336.7336.4.1.dta	20230224_TK_O-glycoproteome_Plasma_RAX_OG-1_20230307164623.7336.7336.4.1.dta	20230224_TK_O-glycoproteome_Plasma_RAX_OG-1_20230307164623	7336	1769.75	3599.6	900.656	0.00276	0.76587	0.79167	0.76667	0	0	0	0	2.44524e-21	7.58493e-22	-1	0	7.58493e-22	236347000			-1	-1
RAX-OG-GluC	P01042-KNG1-408	P01042	KNG1	408	5317740	15	3	1		SMAPAQDEERDSGKE	E	2,Oxidation[M];	1665.7	1 1 1 0	H(1)N(1)A(1)	(N(H(A)))	1142	0 1 0 0;1 1 0 0;	656.228	1	58.0281	72.6721	30.8319	3	20230224_TK_O-glycoproteome_Plasma1_RAX_OG-G_1.3270.3270.3.0.dta	20230224_TK_O-glycoproteome_Plasma1_RAX_OG-G_1.3270.3270.3.0.dta	20230224_TK_O-glycoproteome_Plasma1_RAX_OG-G_1	3270	785.769	2321.93	774.649	0.00159	0.68599	1	1.10714	0	0	0	1	-1	0	-1	0	0	17611800			-1	-1
RAX-OG-Tryp	Q92954-PRG4-757	Q92954	PRG4	757	39779800	11	3	1		TAPTTPKEPAP	P		1109.58	2 2 2 0	H(2)N(2)A(2)	(N(H(A))(N(H(A))))	920	0 1 0 0;0 2 0 0;1 1 0 0;1 1 1 0;1 2 0 0;1 2 1 0;2 2 0 0;2 2 1 0;	1312.46	1	58.0247	52.7808	67.7636	4	20230224_TK_O-glycoproteome_Plasma1_RAX_OG-T_2.7552.7552.3.1.dta	20230224_TK_O-glycoproteome_Plasma1_RAX_OG-T_2.7552.7552.3.1.dta	20230224_TK_O-glycoproteome_Plasma1_RAX_OG-T_2	7552	1686.75	2422.04	808.017	-0.00106	-0.43916	1	1.1	0	0	0	0	3.4651e-34	2.08947e-35	-1	0	2.08947e-35	145608000			-1	-1
RAX-OG-Tryp	Q13790-APOF-269	Q13790	APOF	269	47017500	15	3	1	I	DAJISQPETTKEGLR	R		1658.83	1 1 1 0	H(1)N(1)A(1)	(N(H(A)))	1142	0 1 0 0;1 1 0 0;	656.228	5	58.0228	73.1865	29.8616	3	20230224_TK_O-glycoproteome_Plasma1_RAX_OG-T_3.6300.6300.3.0.dta	20230224_TK_O-glycoproteome_Plasma1_RAX_OG-T_3.6300.6300.3.0.dta	20230224_TK_O-glycoproteome_Plasma1_RAX_OG-T_3	6300	1402.3	2315.06	772.359	0.00059	0.25478	1	1.03571	0	0	0	1	-1	0	-1	0	0	190632000			-1	-1
RAX-OG-AspN	P01042-KNG1-546	P01042	KNG1	546	49318200	11	2	1		TPIPSLAKPGV	V		1079.65	1 1 2 0	H(1)N(1)A(2)	(N(A)(H(A)))	23	0 1 0 0;0 1 1 0;1 1 0 0;1 1 1 0;	947.323	1	58.0099	63.0458	48.6575	4	20230224_TK_O-glycoproteome_Plasma1_RAX_OG-A_2.13357.13357.2.0.dta	20230224_TK_O-glycoproteome_Plasma1_RAX_OG-A_2.13357.13357.2.0.dta	20230224_TK_O-glycoproteome_Plasma1_RAX_OG-A_2	13357	3498.31	2026.97	1013.99	0.0013	0.6415	1	1.25	0	0	0	1	-1	0	-1	0	0	148741000			-1	-1
RAX-OG-Tryp	P05155-SERPING1-27	P05155	SERPING1	27	3774920	14	3	1		TSSSSQDPESLQDR	R		1536.68	1 1 0 0	H(1)N(1)	(N(H))	2097	0 1 0 0;	365.132	1	57.9949	87.9808	2.30667	1	20230224_TK_O-glycoproteome_Plasma2_RAX_OG-T_3.4551.4551.3.0.dta	20230224_TK_O-glycoproteome_Plasma2_RAX_OG-T_3.4551.4551.3.0.dta	20230224_TK_O-glycoproteome_Plasma2_RAX_OG-T_3	4551	866.262	1901.81	634.609	0.00196	1.03183	0.5	1.23077	0	0	0	1	-1	0	-1	0	0	8210110			-1	-1
RAX-OG	P01042-KNG1-546	P01042	KNG1	546	289877000	11	2	1		TPIPSLAKPGV	V		1079.65	1 1 1 0	H(1)N(1)A(1)	(N(A)(H))	124	0 1 0 0;0 1 1 0;1 1 0 0;	656.228	1	57.9766	70.1411	35.3853	4	20230224_TK_O-glycoproteome_Plasma_RAX_OG-1_20230307164623.11441.11441.2.0.dta	20230224_TK_O-glycoproteome_Plasma_RAX_OG-1_20230307164623.11441.11441.2.0.dta	20230224_TK_O-glycoproteome_Plasma_RAX_OG-1_20230307164623	11441	2898.98	1735.88	868.442	0.00383	2.20915	1	1.35	0	0	0	1	-1	0	-1	0	0	748580000			-1	-1
RAX-OG-Tryp	Q13790-APOF-269	Q13790	APOF	269	64038400	15	3	1	I	DAJISQPETTKEGLR	R		1658.83	1 1 1 0	H(1)N(1)A(1)	(N(A)(H))	124	0 1 0 0;0 1 1 0;1 1 0 0;	656.228	5	57.9701	71.3518	33.1184	4	20230224_TK_O-glycoproteome_Plasma1_RAX_OG-T_2.7914.7914.3.0.dta	20230224_TK_O-glycoproteome_Plasma1_RAX_OG-T_2.7914.7914.3.0.dta	20230224_TK_O-glycoproteome_Plasma1_RAX_OG-T_2	7914	1773.56	2315.06	772.359	4e-05	0.01763	1	1.03571	0	0	0	1	-1	0	-1	0	0	234895000			-1	-1
RAX-OG-Tryp	Q92954-PRG4-712	Q92954	PRG4	712	10111200	15	3	1		TAPTTLKEPAPTTPK	K		1552.86	2 2 2 0	H(2)N(2)A(2)	(N(H(A))(N(H(A))))	920	0 1 0 0;0 2 0 0;1 1 0 0;1 1 1 0;1 2 0 0;1 2 1 0;2 2 0 0;2 2 1 0;	1312.46	1	57.9529	59.6121	54.8714	4	20230224_TK_O-glycoproteome_Plasma1_RAX_OG-T_2.10000.10000.3.0.dta	20230224_TK_O-glycoproteome_Plasma1_RAX_OG-T_2.10000.10000.3.0.dta	20230224_TK_O-glycoproteome_Plasma1_RAX_OG-T_2	10000	2281.81	2865.31	955.776	0.00157	0.54875	1	1.07143	0	0	0	0	4.91098e-14	1.8898e-15	-1	0	1.8898e-15	44450000			-1	-1
RAX-OG	Q92954-PRG4-485	Q92954	PRG4	485	871216	16	3	1		TAPKKPAPTTPKEPAP	P		1630.92	3 3 2 0	H(3)N(3)A(2)	(N(H(A))(N(H(N(H(A))))))	1037	0 1 0 0;0 2 0 0;1 1 0 0;1 1 1 0;1 2 0 0;1 2 1 0;1 3 0 0;2 2 0 0;2 2 1 0;2 3 0 0;2 3 1 0;3 3 0 0;3 3 1 0;	1677.59	1	57.9487	37.9854	95.0234	4	20230224_TK_O-glycoproteome_Plasma_RAX_OG-2.6889.6889.3.0.dta	20230224_TK_O-glycoproteome_Plasma_RAX_OG-2.6889.6889.3.0.dta	20230224_TK_O-glycoproteome_Plasma_RAX_OG-2	6889	1663.16	3308.51	1103.51	0.00202	0.61096	0.92857	0.76667	0	0	0	0	2.4101e-37	2.54001e-38	-1	0	2.54001e-38	4669110			-1	-1
RAX-OG-AspN	P02790-HPX-24	P02790	HPX	24	147479000	13	2	1		TPLPPTSAHGNVA	A		1261.65	1 1 1 0	H(1)N(1)A(1)	(N(H(A)))	1142	0 1 0 0;1 1 0 0;	656.228	1	57.9451	72.9565	30.0667	3	20230224_TK_O-glycoproteome_Plasma2_RAX_OG-A_1.7473.7473.2.0.dta	20230224_TK_O-glycoproteome_Plasma2_RAX_OG-A_1.7473.7473.2.0.dta	20230224_TK_O-glycoproteome_Plasma2_RAX_OG-A_1	7473	1480.28	1917.88	959.445	0.00092	0.47752	1	1.29167	0	0	0	1	-1	0	-1	0	0	416590000			-1	-1
RAX-OG-AspN	P02790-HPX-24	P02790	HPX	24	113672000	13	2	1		TPLPPTSAHGNVA	A		1261.65	1 1 1 0	H(1)N(1)A(1)	(N(A)(H))	124	0 1 0 0;0 1 1 0;1 1 0 0;	656.228	1	57.9384	70.6677	34.2982	4	20230224_TK_O-glycoproteome_Plasma2_RAX_OG-A_2.7232.7232.2.0.dta	20230224_TK_O-glycoproteome_Plasma2_RAX_OG-A_2.7232.7232.2.0.dta	20230224_TK_O-glycoproteome_Plasma2_RAX_OG-A_2	7232	1509.17	1917.88	959.445	0.00167	0.8717	1	1.25	0	0	0	1	-1	0	-1	0	0	328814000			-1	-1
RAX-OG-Tryp	P02765-AHSG-328	P02765	AHSG	328	4182430	10	3	1		SPSGEVSHPR	R		1052.51	1 1 2 0	H(1)N(1)A(2)	(N(A)(H(A)))	23	0 1 0 0;0 1 1 0;1 1 0 0;1 1 1 0;	947.323	1	57.9098	63.725	47.11	4	20230224_TK_O-glycoproteome_Plasma1_RAX_OG-T_2.2664.2664.3.0.dta	20230224_TK_O-glycoproteome_Plasma1_RAX_OG-T_2.2664.2664.3.0.dta	20230224_TK_O-glycoproteome_Plasma1_RAX_OG-T_2	2664	646.903	1999.84	667.283	0.00074	0.36768	1	1.33333	0	0	0	1	-1	0	-1	0	0	8755660			-1	-1
RAX-OG-Tryp	P02765-AHSG-328	P02765	AHSG	328	4182430	10	3	1		SPSGEVSHPR	R		1052.51	1 1 2 0	H(1)N(1)A(2)	(N(A)(H(A)))	23	0 1 0 0;0 1 1 0;1 1 0 0;1 1 1 0;	947.323	1	57.9098	63.725	47.11	4	20230224_TK_O-glycoproteome_Plasma1_RAX_OG-T_2.2664.2664.3.0.dta	20230224_TK_O-glycoproteome_Plasma1_RAX_OG-T_2.2664.2664.3.0.dta	20230224_TK_O-glycoproteome_Plasma1_RAX_OG-T_2	2664	646.903	1999.84	667.283	0.00074	0.36768	1	1.33333	0	0	0	1	-1	0	-1	0	0	8755660			-1	-1
RAX-OG-Tryp	Q92954-PRG4-376	Q92954	PRG4	376	37936000	8	2	1		TTPKEPAP	P		840.446	2 2 1 0	H(2)N(2)A(1)	(N(H(A))(N(H)))	1120	0 1 0 0;0 2 0 0;1 1 0 0;1 1 1 0;1 2 0 0;1 2 1 0;2 2 0 0;	1021.36	1	57.8932	48.0315	76.2077	4	20230224_TK_O-glycoproteome_Plasma2_RAX_OG-T_3.3663.3663.2.0.dta	20230224_TK_O-glycoproteome_Plasma2_RAX_OG-T_3.3663.3663.2.0.dta	20230224_TK_O-glycoproteome_Plasma2_RAX_OG-T_3	3663	753.263	1861.81	931.407	0.00106	0.56765	1	1.28571	0	0	0	0	1.63125e-27	3.73151e-28	-1	0	3.73151e-28	98195800			-1	-1
RAX-OG-AspN	P01042-KNG1-546	P01042	KNG1	546	48971300	11	2	1		TPIPSLAKPGV	V		1079.65	1 1 1 0	H(1)N(1)A(1)	(N(A)(H))	124	0 1 0 0;0 1 1 0;1 1 0 0;	656.228	1	57.8903	69.9134	35.5616	4	20230224_TK_O-glycoproteome_Plasma2_RAX_OG-A_3.14021.14021.2.0.dta	20230224_TK_O-glycoproteome_Plasma2_RAX_OG-A_3.14021.14021.2.0.dta	20230224_TK_O-glycoproteome_Plasma2_RAX_OG-A_3	14021	3132.23	1735.88	868.442	0.00245	1.41071	1	1.3	0	0	0	1	-1	0	-1	0	0	125485000			-1	-1
RAX-OG-Tryp	Q92954-PRG4-376	Q92954	PRG4	376	217545000	8	2	1		TTPKEPAP	P		840.446	2 2 2 0	H(2)N(2)A(2)	(N(H(A))(N(H(A))))	920	0 1 0 0;0 2 0 0;1 1 0 0;1 1 1 0;1 2 0 0;1 2 1 0;2 2 0 0;2 2 1 0;	1312.46	1	57.854	41.4826	88.2579	4	20230224_TK_O-glycoproteome_Plasma1_RAX_OG-T_1.4387.4387.2.0.dta	20230224_TK_O-glycoproteome_Plasma1_RAX_OG-T_1.4387.4387.2.0.dta	20230224_TK_O-glycoproteome_Plasma1_RAX_OG-T_1	4387	1022.6	2152.9	1076.95	0.00099	0.46093	1	1.21429	0	0	0	0	7.15489e-36	2.00792e-36	-1	0	2.00792e-36	669110000			-1	-1
RAX-OG	P01042-KNG1-546	P01042	KNG1	546	13162500	11	3	1		TPIPSLAKPGV	V		1079.65	2 2 3 0	H(2)N(2)A(3)	(N(H(A(A)))(N(H(A))))	519	0 1 0 0;0 2 0 0;1 1 0 0;1 1 1 0;1 1 2 0;1 2 0 0;1 2 1 0;1 2 2 0;2 2 0 0;2 2 1 0;2 2 2 0;	1603.55	1	57.8355	46.7669	78.3915	4	20230224_TK_O-glycoproteome_Plasma_RAX_OG-1_20230307164623.11804.11804.3.0.dta	20230224_TK_O-glycoproteome_Plasma_RAX_OG-1_20230307164623.11804.11804.3.0.dta	20230224_TK_O-glycoproteome_Plasma_RAX_OG-1_20230307164623	11804	3001.46	2683.2	895.072	0.00625	2.32774	1	1.1	0	0	0	0	9.70174e-16	1.66033e-16	-1	0	1.66033e-16	58841900			-1	-1
RAX-OG-Tryp	Q92954-PRG4-376	Q92954	PRG4	376	144884000	8	3	1		TTPKEPAP	P		840.446	2 2 2 0	H(2)N(2)A(2)	(N(H(A))(N(H(A))))	920	0 1 0 0;0 2 0 0;1 1 0 0;1 1 1 0;1 2 0 0;1 2 1 0;2 2 0 0;2 2 1 0;	1312.46	1	57.8191	43.1821	85.0019	4	20230224_TK_O-glycoproteome_Plasma1_RAX_OG-T_2.4307.4307.3.1.dta	20230224_TK_O-glycoproteome_Plasma1_RAX_OG-T_2.4307.4307.3.1.dta	20230224_TK_O-glycoproteome_Plasma1_RAX_OG-T_2	4307	975.544	2152.9	718.306	0.0013	0.6026	1	1.14286	0	0	0	0	1.12697e-42	1.83078e-43	-1	0	1.83078e-43	446757000			-1	-1
RAX-OG-Tryp	P01042-KNG1-401	P01042	KNG1	401	19067600	17	4	1		TVSPPHTSMAPAQDEER	R		1852.85	2 2 2 0	H(2)N(2)A(2)	(N(H(A))(N(H(A))))	920	0 1 0 0;0 2 0 0;1 1 0 0;1 1 1 0;1 2 0 0;1 2 1 0;2 2 0 0;2 2 1 0;	1312.46	1	57.8039	57.8822	57.6586	4	20230224_TK_O-glycoproteome_Plasma1_RAX_OG-T_2.8499.8499.4.2.dta	20230224_TK_O-glycoproteome_Plasma1_RAX_OG-T_2.8499.8499.4.2.dta	20230224_TK_O-glycoproteome_Plasma1_RAX_OG-T_2	8499	1917.93	3165.31	792.082	0.00241	0.76054	0.88889	0.96875	0	0	0	0	8.77101e-15	6.8241e-16	-1	0	6.8241e-16	102700000			-1	-1
RAX-OG	P01042-KNG1-546	P01042	KNG1	546	19500400	11	2	1		TPIPSLAKPGV	V		1079.65	2 2 2 0	H(2)N(2)A(2)	(N(H(A))(N(H(A))))	920	0 1 0 0;0 2 0 0;1 1 0 0;1 1 1 0;1 2 0 0;1 2 1 0;2 2 0 0;2 2 1 0;	1312.46	1	57.7878	51.3616	69.722	4	20230224_TK_O-glycoproteome_Plasma_RAX_OG-2.11462.11462.2.0.dta	20230224_TK_O-glycoproteome_Plasma_RAX_OG-2.11462.11462.2.0.dta	20230224_TK_O-glycoproteome_Plasma_RAX_OG-2	11462	2921.03	2392.1	1196.56	0.00276	1.15393	1	1.2	0	0	0	0	8.19147e-28	4.28985e-29	-1	0	4.28985e-29	70494700			-1	-1
RAX-OG-Tryp	P02647-APOA1-221	P02647	APOA1	221	29613600	10	2	1		TEHLSTLSEK	K		1144.58	1 1 1 0	H(1)N(1)A(1)	(N(H(A)))	1142	0 1 0 0;1 1 0 0;	656.228	1	57.7693	72.4127	30.5745	3	20230224_TK_O-glycoproteome_Plasma1_RAX_OG-T_1.4320.4320.2.0.dta	20230224_TK_O-glycoproteome_Plasma1_RAX_OG-T_1.4320.4320.2.0.dta	20230224_TK_O-glycoproteome_Plasma1_RAX_OG-T_1	4320	1007.21	1800.81	900.91	0.00102	0.56631	1	1.5	0	0	0	1	-1	0	-1	0	0	75798100			-1	-1
RAX-OG-Tryp	P05155-SERPING1-27	P05155	SERPING1	27	122762000	14	2	1		TSSSSQDPESLQDR	R		1536.68	1 1 1 0	H(1)N(1)A(1)	(N(H(A)))	1142	0 1 0 0;1 1 0 0;	656.228	1	57.7681	75.4794	24.8755	3	20230224_TK_O-glycoproteome_Plasma2_RAX_OG-T_2.6231.6231.2.0.dta	20230224_TK_O-glycoproteome_Plasma2_RAX_OG-T_2.6231.6231.2.0.dta	20230224_TK_O-glycoproteome_Plasma2_RAX_OG-T_2	6231	1100.85	2192.9	1096.96	-0.00056	-0.25363	1	1.26923	0	0	0	1	-1	0	-1	0	0	364911000			-1	-1
RAX-OG-AspN	P02790-HPX-24	P02790	HPX	24	165955000	13	2	1		TPLPPTSAHGNVA	A		1261.65	1 1 1 0	H(1)N(1)A(1)	(N(H(A)))	1142	0 1 0 0;1 1 0 0;	656.228	1	57.7658	72.5624	30.2863	3	20230224_TK_O-glycoproteome_Plasma1_RAX_OG-A_2.6359.6359.2.0.dta	20230224_TK_O-glycoproteome_Plasma1_RAX_OG-A_2.6359.6359.2.0.dta	20230224_TK_O-glycoproteome_Plasma1_RAX_OG-A_2	6359	1560.12	1917.88	959.445	0.00128	0.66731	1	1.25	0	0	0	1	-1	0	-1	0	0	473890000			-1	-1
RAX-OG-Tryp	Q92954-PRG4-253	Q92954	PRG4	253	163324000	11	3	1	I	ITTAKPINPRP	P		1207.72	1 1 1 0	H(1)N(1)A(1)	(N(H(A)))	1142	0 1 0 0;1 1 0 0;	656.228	2	57.7473	71.2522	32.6667	3	20230224_TK_O-glycoproteome_Plasma1_RAX_OG-T_2.7042.7042.3.2.dta	20230224_TK_O-glycoproteome_Plasma1_RAX_OG-T_2.7042.7042.3.2.dta	20230224_TK_O-glycoproteome_Plasma1_RAX_OG-T_2	7042	1570.64	1863.94	621.986	0.00042	0.22684	1	1.15	0	0	0	1	-1	0	-1	0	0	431827000			-1	-1
RAX-OG-Tryp	Q92954-PRG4-253	Q92954	PRG4	253	163324000	11	3	1	I	ITTAKPINPRP	P		1207.72	1 1 1 0	H(1)N(1)A(1)	(N(H(A)))	1142	0 1 0 0;1 1 0 0;	656.228	2	57.7473	71.2522	32.6667	3	20230224_TK_O-glycoproteome_Plasma1_RAX_OG-T_2.7042.7042.3.2.dta	20230224_TK_O-glycoproteome_Plasma1_RAX_OG-T_2.7042.7042.3.2.dta	20230224_TK_O-glycoproteome_Plasma1_RAX_OG-T_2	7042	1570.64	1863.94	621.986	0.00042	0.22684	1	1.15	0	0	0	1	-1	0	-1	0	0	431827000			-1	-1
RAX-OG-Tryp	Q14624-ITIH4-723	Q14624	ITIH4	723	57889300	23	3	1		TQTPAPIQAPSAILPLPGQSVER	R		2371.3	1 1 1 0	H(1)N(1)A(1)	(N(H(A)))	1142	0 1 0 0;1 1 0 0;	656.228	1	57.7339	86.478	4.35189	2	20230224_TK_O-glycoproteome_Plasma1_RAX_OG-T_1.23113.23113.3.0.dta	20230224_TK_O-glycoproteome_Plasma1_RAX_OG-T_1.23113.23113.3.0.dta	20230224_TK_O-glycoproteome_Plasma1_RAX_OG-T_1	23113	5918.84	3027.53	1009.85	0.00484	1.5986	0.66667	0.84091	0	0	0	1	-1	0	-1	0	0	307431000			-1	-1
RAX-OG-Tryp	Q13790-APOF-269	Q13790	APOF	269	50176800	15	3	1	I	DAJISQPETTKEGLR	R		1658.83	1 1 1 0	H(1)N(1)A(1)	(N(H(A)))	1142	0 1 0 0;1 1 0 0;	656.228	5	57.691	74.2971	26.8512	3	20230224_TK_O-glycoproteome_Plasma1_RAX_OG-T_2.6308.6308.3.0.dta	20230224_TK_O-glycoproteome_Plasma1_RAX_OG-T_2.6308.6308.3.0.dta	20230224_TK_O-glycoproteome_Plasma1_RAX_OG-T_2	6308	1401.73	2315.06	772.359	0.00065	0.2794	1	1.03571	0	0	0	1	-1	0	-1	0	0	200748000			-1	-1
RAX-OG-GluC	P02790-HPX-24	P02790	HPX	24	43025800	14	2	1		TPLPPTSAHGNVAE	E		1390.7	1 1 0 0	H(1)N(1)	(N(H))	2097	0 1 0 0;	365.132	1	57.6899	80.2306	15.8285	2	20230224_TK_O-glycoproteome_Plasma1_RAX_OG-G_1.6714.6714.2.0.dta	20230224_TK_O-glycoproteome_Plasma1_RAX_OG-G_1.6714.6714.2.0.dta	20230224_TK_O-glycoproteome_Plasma1_RAX_OG-G_1	6714	1694.69	1755.83	878.418	0.00135	0.76736	1	1.30769	0	0	0	1	-1	0	-1	0	0	107514000			-1	-1
RAX-OG-GluC	P01042-KNG1-546	P01042	KNG1	546	53890500	11	2	1		TPIPSLAKPGV	V		1079.65	1 1 1 0	H(1)N(1)A(1)	(N(A)(H))	124	0 1 0 0;0 1 1 0;1 1 0 0;	656.228	1	57.6628	69.9471	34.8492	4	20230224_TK_O-glycoproteome_Plasma2_RAX_OG-G_2.13258.13258.2.0.dta	20230224_TK_O-glycoproteome_Plasma2_RAX_OG-G_2.13258.13258.2.0.dta	20230224_TK_O-glycoproteome_Plasma2_RAX_OG-G_2	13258	3383.72	1735.87	868.441	0.00093	0.53507	1	1.35	0	0	0	1	-1	0	-1	0	0	135139000			-1	-1
RAX-OG	P01042-KNG1-546	P01042	KNG1	546	6575630	11	3	1		TPIPSLAKPGV	V		1079.65	2 2 3 0	H(2)N(2)A(3)	(N(H(A(A)))(N(H(A))))	519	0 1 0 0;0 2 0 0;1 1 0 0;1 1 1 0;1 1 2 0;1 2 0 0;1 2 1 0;1 2 2 0;2 2 0 0;2 2 1 0;2 2 2 0;	1603.55	1	57.6562	45.21	80.7704	4	20230224_TK_O-glycoproteome_Plasma_RAX_OG-1_20230307164623.12363.12363.3.0.dta	20230224_TK_O-glycoproteome_Plasma_RAX_OG-1_20230307164623.12363.12363.3.0.dta	20230224_TK_O-glycoproteome_Plasma_RAX_OG-1_20230307164623	12363	3157.49	2683.2	895.072	0.00446	1.66361	1	1.1	0	0	0	0	3.81299e-16	5.36201e-17	-1	0	5.36201e-17	27594700			-1	-1
RAX-OG-GluC	P02790-HPX-24	P02790	HPX	24	37440400	14	2	1		TPLPPTSAHGNVAE	E		1390.7	1 1 0 0	H(1)N(1)	(N(H))	2097	0 1 0 0;	365.132	1	57.6501	80.0031	16.1374	2	20230224_TK_O-glycoproteome_Plasma1_RAX_OG-G_2.6449.6449.2.1.dta	20230224_TK_O-glycoproteome_Plasma1_RAX_OG-G_2.6449.6449.2.1.dta	20230224_TK_O-glycoproteome_Plasma1_RAX_OG-G_2	6449	1657.97	1755.83	878.418	0.00124	0.70585	1	1.30769	0	0	0	1	-1	0	-1	0	0	93702000			-1	-1
RAX-OG-AspN	P02790-HPX-24	P02790	HPX	24	142791000	13	2	1		TPLPPTSAHGNVA	A		1261.65	1 1 1 0	H(1)N(1)A(1)	(N(A)(H))	124	0 1 0 0;0 1 1 0;1 1 0 0;	656.228	1	57.6485	70.0301	34.6542	4	20230224_TK_O-glycoproteome_Plasma1_RAX_OG-A_3.5831.5831.2.0.dta	20230224_TK_O-glycoproteome_Plasma1_RAX_OG-A_3.5831.5831.2.0.dta	20230224_TK_O-glycoproteome_Plasma1_RAX_OG-A_3	5831	1410.12	1917.88	959.445	0.00121	0.62873	1	1.20833	0	0	0	1	-1	0	-1	0	0	402294000			-1	-1
RAX-OG-AspN	P01042-KNG1-546	P01042	KNG1	546	48239700	11	2	1		TPIPSLAKPGV	V		1079.65	1 1 2 0	H(1)N(1)A(2)	(N(A)(H(A)))	23	0 1 0 0;0 1 1 0;1 1 0 0;1 1 1 0;	947.323	1	57.6449	62.7718	48.1235	4	20230224_TK_O-glycoproteome_Plasma1_RAX_OG-A_3.13378.13378.2.0.dta	20230224_TK_O-glycoproteome_Plasma1_RAX_OG-A_3.13378.13378.2.0.dta	20230224_TK_O-glycoproteome_Plasma1_RAX_OG-A_3	13378	3501.66	2026.97	1013.99	0.00129	0.63558	1	1.25	0	0	0	1	-1	0	-1	0	0	143428000			-1	-1
RAX-OG-GluC	P01042-KNG1-546	P01042	KNG1	546	24840200	11	3	1		TPIPSLAKPGV	V		1079.65	1 1 2 0	H(1)N(1)A(2)	(N(A)(H(A)))	23	0 1 0 0;0 1 1 0;1 1 0 0;1 1 1 0;	947.323	1	57.6363	67.6886	38.9677	4	20230224_TK_O-glycoproteome_Plasma1_RAX_OG-G_3.12928.12928.3.0.dta	20230224_TK_O-glycoproteome_Plasma1_RAX_OG-G_3.12928.12928.3.0.dta	20230224_TK_O-glycoproteome_Plasma1_RAX_OG-G_3	12928	3481.48	2026.97	676.328	0.00097	0.47721	1	1.25	0	0	0	1	-1	0	-1	0	0	77427800			-1	-1
RAX-OG-AspN	Q13790-APOF-269	Q13790	APOF	269	43921800	18	3	1	I	DAJISQPETTKEGLRAIS	S		1929.99	1 1 1 0	H(1)N(1)A(1)	(N(H(A)))	1142	0 1 0 0;1 1 0 0;	656.228	5	57.6188	73.7881	27.5901	3	20230224_TK_O-glycoproteome_Plasma1_RAX_OG-A_2.11533.11533.3.0.dta	20230224_TK_O-glycoproteome_Plasma1_RAX_OG-A_2.11533.11533.3.0.dta	20230224_TK_O-glycoproteome_Plasma1_RAX_OG-A_2	11533	2984.76	2586.22	862.744	0.00179	0.69322	1	1.02941	0	0	0	1	-1	0	-1	0	0	189518000			-1	-1
RAX-OG-Tryp	Q92954-PRG4-373	Q92954	PRG4	373	24249200	11	3	1		SAPTTPKEPAP	P		1095.57	2 2 2 0	H(2)N(2)A(2)	(N(H(A))(N(H(A))))	920	0 1 0 0;0 2 0 0;1 1 0 0;1 1 1 0;1 2 0 0;1 2 1 0;2 2 0 0;2 2 1 0;	1312.46	1	57.6127	52.6677	66.7963	4	20230224_TK_O-glycoproteome_Plasma1_RAX_OG-T_2.7970.7970.3.1.dta	20230224_TK_O-glycoproteome_Plasma1_RAX_OG-T_2.7970.7970.3.1.dta	20230224_TK_O-glycoproteome_Plasma1_RAX_OG-T_2	7970	1785.75	2408.02	803.346	0.00029	0.12223	1	1.15	0	0	0	0	3.69697e-17	1.94865e-18	-1	0	1.94865e-18	79925800			-1	-1
RAX-OG-Tryp	Q92954-PRG4-373	Q92954	PRG4	373	24249200	11	3	1		SAPTTPKEPAP	P		1095.57	2 2 2 0	H(2)N(2)A(2)	(N(H(A))(N(H(A))))	920	0 1 0 0;0 2 0 0;1 1 0 0;1 1 1 0;1 2 0 0;1 2 1 0;2 2 0 0;2 2 1 0;	1312.46	1	57.6127	52.6677	66.7963	4	20230224_TK_O-glycoproteome_Plasma1_RAX_OG-T_2.7970.7970.3.1.dta	20230224_TK_O-glycoproteome_Plasma1_RAX_OG-T_2.7970.7970.3.1.dta	20230224_TK_O-glycoproteome_Plasma1_RAX_OG-T_2	7970	1785.75	2408.02	803.346	0.00029	0.12223	1	1.15	0	0	0	0	1.07516e-33	6.82808e-35	-1	0	6.82808e-35	79925800			-1	-1
RAX-OG-Tryp	P02647-APOA1-221	P02647	APOA1	221	42233100	10	2	1		TEHLSTLSEK	K		1144.58	1 1 1 0	H(1)N(1)A(1)	(N(H(A)))	1142	0 1 0 0;1 1 0 0;	656.228	1	57.6022	70.1035	34.3855	3	20230224_TK_O-glycoproteome_Plasma1_RAX_OG-T_2.4292.4292.2.0.dta	20230224_TK_O-glycoproteome_Plasma1_RAX_OG-T_2.4292.4292.2.0.dta	20230224_TK_O-glycoproteome_Plasma1_RAX_OG-T_2	4292	972.669	1800.81	900.91	0.00133	0.74068	1	1.33333	0	0	0	1	-1	0	-1	0	0	104303000			-1	-1
RAX-OG-Tryp	P04196-HRG-271	P04196	HRG	271	1650500	14	3	1		SSTTKPPFKPHGSR	R		1526.81	2 2 2 0	H(2)N(2)A(2)	(N(H(A))(N(H(A))))	920	0 1 0 0;0 2 0 0;1 1 0 0;1 1 1 0;1 2 0 0;1 2 1 0;2 2 0 0;2 2 1 0;	1312.46	1	57.591	39.64	90.9285	4	20230224_TK_O-glycoproteome_Plasma1_RAX_OG-T_1.2690.2690.3.0.dta	20230224_TK_O-glycoproteome_Plasma1_RAX_OG-T_1.2690.2690.3.0.dta	20230224_TK_O-glycoproteome_Plasma1_RAX_OG-T_1	2690	663.604	2839.26	947.093	0.00212	0.74503	1	0.76923	0	0	0	0	2.9804e-35	4.83638e-36	-1	0	4.83638e-36	9963510			-1	-1
RAX-OG-AspN	P02790-HPX-24	P02790	HPX	24	105374000	13	2	1		TPLPPTSAHGNVA	A		1261.65	1 1 1 0	H(1)N(1)A(1)	(N(A)(H))	124	0 1 0 0;0 1 1 0;1 1 0 0;	656.228	1	57.5868	69.9768	34.5769	4	20230224_TK_O-glycoproteome_Plasma2_RAX_OG-A_2.7074.7074.2.0.dta	20230224_TK_O-glycoproteome_Plasma2_RAX_OG-A_2.7074.7074.2.0.dta	20230224_TK_O-glycoproteome_Plasma2_RAX_OG-A_2	7074	1478.07	1917.88	959.445	0.00203	1.06045	1	1.20833	0	0	0	1	-1	0	-1	0	0	305901000			-1	-1
RAX-OG-AspN	P01042-KNG1-546	P01042	KNG1	546	25783300	11	2	1		TPIPSLAKPGV	V		1079.65	1 1 1 0	H(1)N(1)A(1)	(N(A)(H))	124	0 1 0 0;0 1 1 0;1 1 0 0;	656.228	1	57.5258	69.6211	35.0631	4	20230224_TK_O-glycoproteome_Plasma1_RAX_OG-A_3.13282.13282.2.0.dta	20230224_TK_O-glycoproteome_Plasma1_RAX_OG-A_3.13282.13282.2.0.dta	20230224_TK_O-glycoproteome_Plasma1_RAX_OG-A_3	13282	3474.01	1735.87	868.441	0.00091	0.52701	1	1.35	0	0	0	1	-1	0	-1	0	0	60420600			-1	-1
RAX-OG-GluC	P02790-HPX-24	P02790	HPX	24	62903800	14	2	1		TPLPPTSAHGNVAE	E		1390.7	1 1 1 0	H(1)N(1)A(1)	(N(H(A)))	1142	0 1 0 0;1 1 0 0;	656.228	1	57.4338	72.2077	29.9965	3	20230224_TK_O-glycoproteome_Plasma1_RAX_OG-G_2.6530.6530.2.0.dta	20230224_TK_O-glycoproteome_Plasma1_RAX_OG-G_2.6530.6530.2.0.dta	20230224_TK_O-glycoproteome_Plasma1_RAX_OG-G_2	6530	1679.7	2046.92	1023.97	0.00045	0.21829	1	1.19231	0	0	0	1	-1	0	-1	0	0	184599000			-1	-1
RAX-OG-AspN	P02790-HPX-24	P02790	HPX	24	39642000	13	3	1		TPLPPTSAHGNVA	A		1261.65	2 2 2 0	H(2)N(2)A(2)	(N(H(A))(N(H(A))))	920	0 1 0 0;0 2 0 0;1 1 0 0;1 1 1 0;1 2 0 0;1 2 1 0;2 2 0 0;2 2 1 0;	1312.46	1	57.4307	55.7101	60.6261	4	20230224_TK_O-glycoproteome_Plasma1_RAX_OG-A_3.6179.6179.3.0.dta	20230224_TK_O-glycoproteome_Plasma1_RAX_OG-A_3.6179.6179.3.0.dta	20230224_TK_O-glycoproteome_Plasma1_RAX_OG-A_3	6179	1501.45	2574.11	858.708	0.00102	0.39483	1	1	0	0	0	0	8.56026e-21	8.87206e-22	-1	0	8.87206e-22	153444000			-1	-1
RAX-OG-AspN	Q13790-APOF-269	Q13790	APOF	269	15255600	18	3	1	I	DAJISQPETTKEGLRAIS	S		1929.99	1 1 1 0	H(1)N(1)A(1)	(N(H(A)))	1142	0 1 0 0;1 1 0 0;	656.228	5	57.4151	70.7726	32.6082	3	20230224_TK_O-glycoproteome_Plasma1_RAX_OG-A_2.10883.10883.3.1.dta	20230224_TK_O-glycoproteome_Plasma1_RAX_OG-A_2.10883.10883.3.1.dta	20230224_TK_O-glycoproteome_Plasma1_RAX_OG-A_2	10883	2800.41	2586.22	862.745	0.00597	2.31025	1	1	0	0	0	1	-1	0	-1	0	0	71832200			-1	-1
RAX-OG-GluC	Q92954-PRG4-438	Q92954	PRG4	438	68434800	8	3	1		TTPKKPAP	P		839.499	2 2 2 0	H(2)N(2)A(2)	(N(H(A))(N(H(A))))	920	0 1 0 0;0 2 0 0;1 1 0 0;1 1 1 0;1 2 0 0;1 2 1 0;2 2 0 0;2 2 1 0;	1312.46	1	57.4136	47.7205	75.415	4	20230224_TK_O-glycoproteome_Plasma1_RAX_OG-G_1.2821.2821.3.0.dta	20230224_TK_O-glycoproteome_Plasma1_RAX_OG-G_1.2821.2821.3.0.dta	20230224_TK_O-glycoproteome_Plasma1_RAX_OG-G_1	2821	682.482	2151.96	717.99	0.00159	0.74041	1	1.28571	0	0	0	0	0	0	-1	0	0	207421000			-1	-1
RAX-OG-Tryp	Q92954-PRG4-438	Q92954	PRG4	438	27625900	8	2	1		TTPKKPAP	P		839.499	2 2 2 0	H(2)N(2)A(2)	(N(H(A))(N(H(A))))	920	0 1 0 0;0 2 0 0;1 1 0 0;1 1 1 0;1 2 0 0;1 2 1 0;2 2 0 0;2 2 1 0;	1312.46	1	57.4023	40.5166	88.7615	4	20230224_TK_O-glycoproteome_Plasma1_RAX_OG-T_2.2875.2875.2.0.dta	20230224_TK_O-glycoproteome_Plasma1_RAX_OG-T_2.2875.2875.2.0.dta	20230224_TK_O-glycoproteome_Plasma1_RAX_OG-T_2	2875	687.314	2151.95	1076.48	-0.00041	-0.19223	1	1.21429	0	0	0	0	1.85639e-44	6.48943e-45	-1	0	6.48943e-45	77993800			-1	-1
RAX-OG	Q92954-PRG4-376	Q92954	PRG4	376	250746000	8	2	1		TTPKEPAP	P		840.446	2 2 2 0	H(2)N(2)A(2)	(N(H(A))(N(H(A))))	920	0 1 0 0;0 2 0 0;1 1 0 0;1 1 1 0;1 2 0 0;1 2 1 0;2 2 0 0;2 2 1 0;	1312.46	1	57.368	43.4243	83.2635	4	20230224_TK_O-glycoproteome_Plasma_RAX_OG-1_20230307164623.4203.4203.2.0.dta	20230224_TK_O-glycoproteome_Plasma_RAX_OG-1_20230307164623.4203.4203.2.0.dta	20230224_TK_O-glycoproteome_Plasma_RAX_OG-1_20230307164623	4203	1004.48	2152.9	1076.95	0.00056	0.2612	1	1.21429	0	0	0	0	1.44298e-16	1.00868e-17	-1	0	1.00868e-17	765784000			-1	-1
RAX-OG-AspN	P02790-HPX-24	P02790	HPX	24	112957000	13	3	1		TPLPPTSAHGNVA	A		1261.65	1 1 1 0	H(1)N(1)A(1)	(N(H(A)))	1142	0 1 0 0;1 1 0 0;	656.228	1	57.3613	76.7002	21.4461	3	20230224_TK_O-glycoproteome_Plasma2_RAX_OG-A_1.7483.7483.3.0.dta	20230224_TK_O-glycoproteome_Plasma2_RAX_OG-A_1.7483.7483.3.0.dta	20230224_TK_O-glycoproteome_Plasma2_RAX_OG-A_1	7483	1483.14	1917.88	639.965	0.00067	0.35081	1	1.04167	0	0	0	1	-1	0	-1	0	0	309819000			-1	-1
RAX-OG-Tryp	P02647-APOA1-221	P02647	APOA1	221	19449700	10	2	1		TEHLSTLSEK	K		1144.58	1 1 0 0	H(1)N(1)	(N(H))	2097	0 1 0 0;	365.132	1	57.3552	76.2186	22.3232	2	20230224_TK_O-glycoproteome_Plasma1_RAX_OG-T_2.4312.4312.2.0.dta	20230224_TK_O-glycoproteome_Plasma1_RAX_OG-T_2.4312.4312.2.0.dta	20230224_TK_O-glycoproteome_Plasma1_RAX_OG-T_2	4312	976.234	1509.72	755.362	0.00096	0.63479	1	1.38889	0	0	0	1	-1	0	-1	0	0	41126100			-1	-1
RAX-OG-AspN	P01042-KNG1-546	P01042	KNG1	546	32808900	11	2	1		TPIPSLAKPGV	V		1079.65	1 1 2 0	H(1)N(1)A(2)	(N(A)(H(A)))	23	0 1 0 0;0 1 1 0;1 1 0 0;1 1 1 0;	947.323	1	57.332	63.6714	45.5589	4	20230224_TK_O-glycoproteome_Plasma2_RAX_OG-A_1.15858.15858.2.0.dta	20230224_TK_O-glycoproteome_Plasma2_RAX_OG-A_1.15858.15858.2.0.dta	20230224_TK_O-glycoproteome_Plasma2_RAX_OG-A_1	15858	3489.62	2026.97	1013.99	0.00319	1.57392	1	1.35	0	0	0	1	-1	0	-1	0	0	96193200			-1	-1
RAX-OG-Tryp	P05155-SERPING1-27	P05155	SERPING1	27	15414700	14	2	1		TSSSSQDPESLQDR	R		1536.68	0 1 0 0	N(1)	(N)	2917		203.079	1	57.3311	82.2944	10.9707	1	20230224_TK_O-glycoproteome_Plasma1_RAX_OG-T_1.4773.4773.2.0.dta	20230224_TK_O-glycoproteome_Plasma1_RAX_OG-T_1.4773.4773.2.0.dta	20230224_TK_O-glycoproteome_Plasma1_RAX_OG-T_1	4773	1108.57	1739.76	870.382	-8e-05	-0.04841	1	1.30769	0	0	0	1	-1	0	-1	0	0	33691700			-1	-1
RAX-OG-AspN	P01042-KNG1-546	P01042	KNG1	546	75512500	11	2	1		TPIPSLAKPGV	V		1079.65	1 1 2 0	H(1)N(1)A(2)	(N(A)(H(A)))	23	0 1 0 0;0 1 1 0;1 1 0 0;1 1 1 0;	947.323	1	57.3288	64.2981	44.3858	4	20230224_TK_O-glycoproteome_Plasma1_RAX_OG-A_1.13787.13787.2.0.dta	20230224_TK_O-glycoproteome_Plasma1_RAX_OG-A_1.13787.13787.2.0.dta	20230224_TK_O-glycoproteome_Plasma1_RAX_OG-A_1	13787	3557.38	2026.97	1013.99	0.00126	0.62176	1	1.4	0	0	0	1	-1	0	-1	0	0	221051000			-1	-1
RAX-OG-AspN	P02790-HPX-24	P02790	HPX	24	134515000	13	2	1		TPLPPTSAHGNVA	A		1261.65	1 1 0 0	H(1)N(1)	(N(H))	2097	0 1 0 0;	365.132	1	57.3229	78.7245	17.577	2	20230224_TK_O-glycoproteome_Plasma1_RAX_OG-A_1.6096.6096.2.0.dta	20230224_TK_O-glycoproteome_Plasma1_RAX_OG-A_1.6096.6096.2.0.dta	20230224_TK_O-glycoproteome_Plasma1_RAX_OG-A_1	6096	1468.8	1626.79	813.897	0.00111	0.68008	1	1.25	0	0	0	1	-1	0	-1	0	0	320645000			-1	-1
RAX-OG-AspN	Q92954-PRG4-885	Q92954	PRG4	885	16364100	10	2	1		TPKALENSPK	K		1084.6	1 1 1 0	H(1)N(1)A(1)	(N(H(A)))	1142	0 1 0 0;1 1 0 0;	656.228	1	57.3191	70.2638	33.2788	3	20230224_TK_O-glycoproteome_Plasma1_RAX_OG-A_1.2805.2805.2.0.dta	20230224_TK_O-glycoproteome_Plasma1_RAX_OG-A_1.2805.2805.2.0.dta	20230224_TK_O-glycoproteome_Plasma1_RAX_OG-A_1	2805	682.046	1740.83	870.918	0.00084	0.48128	1	1.38889	0	0	0	1	-1	0	-1	0	0	40134400			-1	-1
RAX-OG-Tryp	Q92954-PRG4-376	Q92954	PRG4	376	278167000	8	2	1		TTPKEPAP	P		840.446	2 2 2 0	H(2)N(2)A(2)	(N(H(A))(N(H(A))))	920	0 1 0 0;0 2 0 0;1 1 0 0;1 1 1 0;1 2 0 0;1 2 1 0;2 2 0 0;2 2 1 0;	1312.46	1	57.3114	41.0945	87.4284	4	20230224_TK_O-glycoproteome_Plasma1_RAX_OG-T_2.4467.4467.2.0.dta	20230224_TK_O-glycoproteome_Plasma1_RAX_OG-T_2.4467.4467.2.0.dta	20230224_TK_O-glycoproteome_Plasma1_RAX_OG-T_2	4467	1006.24	2152.9	1076.96	0.0014	0.65137	1	1.21429	0	0	0	0	7.91223e-44	1.37527e-44	-1	0	1.37527e-44	865668000			-1	-1
RAX-OG-GluC	P02790-HPX-24	P02790	HPX	24	56517100	14	2	1		TPLPPTSAHGNVAE	E		1390.7	1 1 1 0	H(1)N(1)A(1)	(N(A)(H))	124	0 1 0 0;0 1 1 0;1 1 0 0;	656.228	1	57.3051	70.9287	32.0042	4	20230224_TK_O-glycoproteome_Plasma1_RAX_OG-G_3.7138.7138.2.0.dta	20230224_TK_O-glycoproteome_Plasma1_RAX_OG-G_3.7138.7138.2.0.dta	20230224_TK_O-glycoproteome_Plasma1_RAX_OG-G_3	7138	1865.35	2046.93	1023.97	0.00134	0.65504	1	1.23077	0	0	0	1	-1	0	-1	0	0	169759000			-1	-1
RAX-OG	P01042-KNG1-546	P01042	KNG1	546	266613000	11	2	1		TPIPSLAKPGV	V		1079.65	1 1 1 0	H(1)N(1)A(1)	(N(A)(H))	124	0 1 0 0;0 1 1 0;1 1 0 0;	656.228	1	57.3037	68.4017	36.6932	4	20230224_TK_O-glycoproteome_Plasma_RAX_OG-2.11259.11259.2.0.dta	20230224_TK_O-glycoproteome_Plasma_RAX_OG-2.11259.11259.2.0.dta	20230224_TK_O-glycoproteome_Plasma_RAX_OG-2	11259	2864.43	1735.88	868.443	0.00496	2.85551	1	1.25	0	0	0	1	-1	0	-1	0	0	687586000			-1	-1
RAX-OG-Tryp	P02647-APOA1-221	P02647	APOA1	221	10546700	10	2	1		TEHLSTLSEK	K		1144.58	1 1 0 0	H(1)N(1)	(N(H))	2097	0 1 0 0;	365.132	1	57.2758	76.2674	22.0057	2	20230224_TK_O-glycoproteome_Plasma2_RAX_OG-T_1.5101.5101.2.0.dta	20230224_TK_O-glycoproteome_Plasma2_RAX_OG-T_1.5101.5101.2.0.dta	20230224_TK_O-glycoproteome_Plasma2_RAX_OG-T_1	5101	944.143	1509.72	755.362	0.00029	0.18967	1	1.38889	0	0	0	1	-1	0	-1	0	0	21065300			-1	-1
RAX-OG-GluC	Q92954-PRG4-485	Q92954	PRG4	485	1923210	16	4	1		TAPKKPAPTTPKEPAP	P		1630.92	3 3 3 0	H(3)N(3)A(3)	(N(H))(N(H(A(A)))(N(H(A))))	2108	0 1 0 0;0 2 0 0;0 3 0 0;1 1 0 0;1 1 1 0;1 1 2 0;1 2 0 0;1 2 1 0;1 2 2 0;1 3 0 0;1 3 1 0;1 3 2 0;2 2 0 0;2 2 1 0;2 2 2 0;2 2 3 0;2 3 0 0;2 3 1 0;2 3 2 0;2 3 3 0;3 3 0 0;3 3 1 0;3 3 2 0;	1968.68	1	57.2754	31.2853	105.543	4	20230224_TK_O-glycoproteome_Plasma2_RAX_OG-G_2.7681.7681.4.1.dta	20230224_TK_O-glycoproteome_Plasma2_RAX_OG-G_2.7681.7681.4.1.dta	20230224_TK_O-glycoproteome_Plasma2_RAX_OG-G_2	7681	1897.46	3599.6	900.655	0.001	0.27693	0.75	0.76667	0	0	0	0	2.19034e-92	2.19034e-92	-1	0	2.19034e-92	13278300			-1	-1
RAX-OG-AspN	Q92954-PRG4-611	Q92954	PRG4	611	13079900	8	2	1		TTPKETAP	P		844.441	2 2 2 0	H(2)N(2)A(2)	(N(H(A))(N(H(A))))	920	0 1 0 0;0 2 0 0;1 1 0 0;1 1 1 0;1 2 0 0;1 2 1 0;2 2 0 0;2 2 1 0;	1312.46	1	57.2192	43.0149	83.5986	4	20230224_TK_O-glycoproteome_Plasma2_RAX_OG-A_1.3527.3527.2.0.dta	20230224_TK_O-glycoproteome_Plasma2_RAX_OG-A_1.3527.3527.2.0.dta	20230224_TK_O-glycoproteome_Plasma2_RAX_OG-A_1	3527	775.568	2156.9	1078.95	0.00154	0.71275	1	1.35714	0	0	0	0	3.395e-138	9.09607e-139	-1	0	9.09607e-139	38602200			-1	-1
RAX-OG-AspN	P02790-HPX-24	P02790	HPX	24	64655700	13	2	1		TPLPPTSAHGNVA	A		1261.65	1 1 0 0	H(1)N(1)	(N(H))	2097	0 1 0 0;	365.132	1	57.2141	78.9921	16.7691	2	20230224_TK_O-glycoproteome_Plasma2_RAX_OG-A_3.7122.7122.2.0.dta	20230224_TK_O-glycoproteome_Plasma2_RAX_OG-A_3.7122.7122.2.0.dta	20230224_TK_O-glycoproteome_Plasma2_RAX_OG-A_3	7122	1467.92	1626.79	813.897	0.00096	0.58788	1	1.29167	0	0	0	1	-1	0	-1	0	0	153368000			-1	-1
RAX-OG-GluC	P02790-HPX-24	P02790	HPX	24	76901300	14	3	1		TPLPPTSAHGNVAE	E		1390.7	1 1 1 0	H(1)N(1)A(1)	(N(H(A)))	1142	0 1 0 0;1 1 0 0;	656.228	1	57.2083	76.3198	21.7155	3	20230224_TK_O-glycoproteome_Plasma2_RAX_OG-G_1.7104.7104.3.0.dta	20230224_TK_O-glycoproteome_Plasma2_RAX_OG-G_1.7104.7104.3.0.dta	20230224_TK_O-glycoproteome_Plasma2_RAX_OG-G_1	7104	1753.12	2046.92	682.98	0.00101	0.49334	1	1	0	0	0	1	-1	0	-1	0	0	225907000			-1	-1
RAX-OG-Tryp	Q92954-PRG4-376	Q92954	PRG4	376	218081000	8	2	1		TTPKEPAP	P		840.446	2 2 2 0	H(2)N(2)A(2)	(N(H(A))(N(H(A))))	920	0 1 0 0;0 2 0 0;1 1 0 0;1 1 1 0;1 2 0 0;1 2 1 0;2 2 0 0;2 2 1 0;	1312.46	1	57.2078	40.9841	87.3375	4	20230224_TK_O-glycoproteome_Plasma1_RAX_OG-T_1.4542.4542.2.0.dta	20230224_TK_O-glycoproteome_Plasma1_RAX_OG-T_1.4542.4542.2.0.dta	20230224_TK_O-glycoproteome_Plasma1_RAX_OG-T_1	4542	1056.54	2152.9	1076.95	0.00099	0.45814	1	1.21429	0	0	0	0	1.64348e-35	3.61091e-36	-1	0	3.61091e-36	665963000			-1	-1
RAX-OG-AspN	Q13790-APOF-269	Q13790	APOF	269	23560100	18	3	1	I	DAJISQPETTKEGLRAIS	S		1929.99	1 1 2 0	H(1)N(1)A(2)	(N(A)(H(A)))	23	0 1 0 0;0 1 1 0;1 1 0 0;1 1 1 0;	947.323	5	57.1975	64.9017	42.8897	4	20230224_TK_O-glycoproteome_Plasma1_RAX_OG-A_2.12294.12294.3.0.dta	20230224_TK_O-glycoproteome_Plasma1_RAX_OG-A_2.12294.12294.3.0.dta	20230224_TK_O-glycoproteome_Plasma1_RAX_OG-A_2	12294	3202.18	2877.31	959.776	0.00325	1.12928	1	1	0	0	0	1	-1	0	-1	0	0	110426000			-1	-1
RAX-OG-AspN	P01042-KNG1-546	P01042	KNG1	546	63309300	11	2	1		TPIPSLAKPGV	V		1079.65	1 1 1 0	H(1)N(1)A(1)	(N(A)(H))	124	0 1 0 0;0 1 1 0;1 1 0 0;	656.228	1	57.1954	68.1132	36.9194	4	20230224_TK_O-glycoproteome_Plasma2_RAX_OG-A_1.14333.14333.2.0.dta	20230224_TK_O-glycoproteome_Plasma2_RAX_OG-A_1.14333.14333.2.0.dta	20230224_TK_O-glycoproteome_Plasma2_RAX_OG-A_1	14333	3091.4	1735.88	868.441	0.00152	0.87842	1	1.25	0	0	0	1	-1	0	-1	0	0	161332000			-1	-1
RAX-OG-GluC	P01042-KNG1-546	P01042	KNG1	546	84440000	11	2	1		TPIPSLAKPGV	V		1079.65	1 1 1 0	H(1)N(1)A(1)	(N(A)(H))	124	0 1 0 0;0 1 1 0;1 1 0 0;	656.228	1	57.1682	67.9697	37.1082	4	20230224_TK_O-glycoproteome_Plasma1_RAX_OG-G_1.12013.12013.2.0.dta	20230224_TK_O-glycoproteome_Plasma1_RAX_OG-G_1.12013.12013.2.0.dta	20230224_TK_O-glycoproteome_Plasma1_RAX_OG-G_1	12013	3183.76	1735.87	868.441	0.00146	0.8404	1	1.25	0	0	0	1	-1	0	-1	0	0	215842000			-1	-1
RAX-OG-GluC	P01042-KNG1-546	P01042	KNG1	546	71650100	11	2	1		TPIPSLAKPGV	V		1079.65	1 1 1 0	H(1)N(1)A(1)	(N(A)(H))	124	0 1 0 0;0 1 1 0;1 1 0 0;	656.228	1	57.1519	68.1663	36.6966	4	20230224_TK_O-glycoproteome_Plasma2_RAX_OG-G_3.13237.13237.2.0.dta	20230224_TK_O-glycoproteome_Plasma2_RAX_OG-G_3.13237.13237.2.0.dta	20230224_TK_O-glycoproteome_Plasma2_RAX_OG-G_3	13237	3380.84	1735.87	868.441	0.0008	0.46018	1	1.25	0	0	0	1	-1	0	-1	0	0	182941000			-1	-1
RAX-OG-AspN	P01042-KNG1-546	P01042	KNG1	546	90017600	11	2	1		TPIPSLAKPGV	V		1079.65	1 1 1 0	H(1)N(1)A(1)	(N(A)(H))	124	0 1 0 0;0 1 1 0;1 1 0 0;	656.228	1	57.1111	67.9349	37.0098	4	20230224_TK_O-glycoproteome_Plasma1_RAX_OG-A_1.12249.12249.2.0.dta	20230224_TK_O-glycoproteome_Plasma1_RAX_OG-A_1.12249.12249.2.0.dta	20230224_TK_O-glycoproteome_Plasma1_RAX_OG-A_1	12249	3133.66	1735.87	868.441	0.00135	0.77703	1	1.25	0	0	0	1	-1	0	-1	0	0	229383000			-1	-1
RAX-OG-GluC	P02790-HPX-24	P02790	HPX	24	26975800	14	3	1		TPLPPTSAHGNVAE	E		1390.7	2 2 2 0	H(2)N(2)A(2)	(N(H(A))(N(H(A))))	920	0 1 0 0;0 2 0 0;1 1 0 0;1 1 1 0;1 2 0 0;1 2 1 0;2 2 0 0;2 2 1 0;	1312.46	1	57.0909	56.9605	57.3333	4	20230224_TK_O-glycoproteome_Plasma1_RAX_OG-G_3.6132.6132.3.0.dta	20230224_TK_O-glycoproteome_Plasma1_RAX_OG-G_3.6132.6132.3.0.dta	20230224_TK_O-glycoproteome_Plasma1_RAX_OG-G_3	6132	1584.24	2703.15	901.723	0.00194	0.71817	1	1	0	0	0	0	1.14244e-50	6.66561e-52	-1	0	6.66561e-52	114871000			-1	-1
RAX-OG-Tryp	P05155-SERPING1-27	P05155	SERPING1	27	99451000	14	3	1		TSSSSQDPESLQDR	R		1536.68	1 1 1 0	H(1)N(1)A(1)	(N(H(A)))	1142	0 1 0 0;1 1 0 0;	656.228	1	57.0717	77.4189	19.2839	3	20230224_TK_O-glycoproteome_Plasma1_RAX_OG-T_1.5209.5209.3.1.dta	20230224_TK_O-glycoproteome_Plasma1_RAX_OG-T_1.5209.5209.3.1.dta	20230224_TK_O-glycoproteome_Plasma1_RAX_OG-T_1	5209	1205.67	2192.91	731.64	0.00059	0.26897	1	1.23077	0	0	0	1	-1	0	-1	0	0	310659000			-1	-1
RAX-OG-GluC	P01042-KNG1-546	P01042	KNG1	546	42259900	11	2	1		TPIPSLAKPGV	V		1079.65	1 1 2 0	H(1)N(1)A(2)	(N(A)(H(A)))	23	0 1 0 0;0 1 1 0;1 1 0 0;1 1 1 0;	947.323	1	57.0555	61.9901	47.8912	4	20230224_TK_O-glycoproteome_Plasma1_RAX_OG-G_1.13110.13110.2.0.dta	20230224_TK_O-glycoproteome_Plasma1_RAX_OG-G_1.13110.13110.2.0.dta	20230224_TK_O-glycoproteome_Plasma1_RAX_OG-G_1	13110	3497.36	2026.97	1013.99	0.00072	0.35733	1	1.25	0	0	0	1	-1	0	-1	0	0	124429000			-1	-1
RAX-OG	P01042-KNG1-546	P01042	KNG1	546	10797200	11	2	1		TPIPSLAKPGV	V		1079.65	2 2 1 0	H(2)N(2)A(1)	(N(H(A))(N(H)))	1120	0 1 0 0;0 2 0 0;1 1 0 0;1 1 1 0;1 2 0 0;1 2 1 0;2 2 0 0;	1021.36	1	57.0482	52.082	66.2711	4	20230224_TK_O-glycoproteome_Plasma_RAX_OG-2_20230307204856.11194.11194.2.0.dta	20230224_TK_O-glycoproteome_Plasma_RAX_OG-2_20230307204856.11194.11194.2.0.dta	20230224_TK_O-glycoproteome_Plasma_RAX_OG-2_20230307204856	11194	2862.85	2101.01	1051.01	0.00357	1.69769	1	1.2	0	0	0	0	2.90094e-54	8.35055e-56	-1	0	8.35055e-56	32152400			-1	-1
RAX-OG-Tryp	P01042-KNG1-546	P01042	KNG1	546	22086800	11	2	1		TPIPSLAKPGV	V		1079.65	1 1 2 0	H(1)N(1)A(2)	(N(A)(H(A)))	23	0 1 0 0;0 1 1 0;1 1 0 0;1 1 1 0;	947.323	1	57.0425	62.0684	47.7087	4	20230224_TK_O-glycoproteome_Plasma2_RAX_OG-T_3.19335.19335.2.0.dta	20230224_TK_O-glycoproteome_Plasma2_RAX_OG-T_3.19335.19335.2.0.dta	20230224_TK_O-glycoproteome_Plasma2_RAX_OG-T_3	19335	3439.75	2026.97	1013.99	0.00147	0.72734	1	1.25	0	0	0	1	-1	0	-1	0	0	62802400			-1	-1
RAX-OG-AspN	P01042-KNG1-546	P01042	KNG1	546	43321800	11	2	1		TPIPSLAKPGV	V		1079.65	1 1 1 0	H(1)N(1)A(1)	(N(A)(H))	124	0 1 0 0;0 1 1 0;1 1 0 0;	656.228	1	57.0301	68.4631	35.7972	4	20230224_TK_O-glycoproteome_Plasma2_RAX_OG-A_2.13955.13955.2.0.dta	20230224_TK_O-glycoproteome_Plasma2_RAX_OG-A_2.13955.13955.2.0.dta	20230224_TK_O-glycoproteome_Plasma2_RAX_OG-A_2	13955	3088.11	1735.88	868.442	0.00341	1.96375	1	1.35	0	0	0	1	-1	0	-1	0	0	109810000			-1	-1
RAX-OG-GluC	P01042-KNG1-408	P01042	KNG1	408	40066300	15	3	1		SMAPAQDEERDSGKE	E		1649.71	1 1 1 0	H(1)N(1)A(1)	(N(H(A)))	1142	0 1 0 0;1 1 0 0;	656.228	1	56.9971	73.0303	27.2212	3	20230224_TK_O-glycoproteome_Plasma1_RAX_OG-G_2.4028.4028.3.0.dta	20230224_TK_O-glycoproteome_Plasma1_RAX_OG-G_2.4028.4028.3.0.dta	20230224_TK_O-glycoproteome_Plasma1_RAX_OG-G_2	4028	1014.07	2305.94	769.317	0.00182	0.79136	1	1.14286	0	0	0	1	-1	0	-1	0	0	127159000			-1	-1
RAX-OG-GluC	P05155-SERPING1-47	P05155	SERPING1	47	4977020	15	3	1		TTVISKMLFVEPILE	E		1719.96	2 2 2 0	H(2)N(2)A(2)	(N(H(A))(N(H(A))))	920	0 1 0 0;0 2 0 0;1 1 0 0;1 1 1 0;1 2 0 0;1 2 1 0;2 2 0 0;2 2 1 0;	1312.46	1	56.9913	67.106	38.2067	4	20230224_TK_O-glycoproteome_Plasma1_RAX_OG-G_1.23029.23029.3.0.dta	20230224_TK_O-glycoproteome_Plasma1_RAX_OG-G_1.23029.23029.3.0.dta	20230224_TK_O-glycoproteome_Plasma1_RAX_OG-G_1	23029	6385.08	3032.42	1011.48	0.00178	0.58842	0.88889	1.10714	0	0	0	0	5.2061249225215e-311	4.20590760834e-313	-1	0	4.20590760834e-313	27372800			-1	-1
RAX-OG-Tryp	Q92954-PRG4-376	Q92954	PRG4	376	136823000	8	2	1		TTPKEPAP	P		840.446	2 2 2 0	H(2)N(2)A(2)	(N(H(A))(N(H(A))))	920	0 1 0 0;0 2 0 0;1 1 0 0;1 1 1 0;1 2 0 0;1 2 1 0;2 2 0 0;2 2 1 0;	1312.46	1	56.9846	45.237	78.8016	4	20230224_TK_O-glycoproteome_Plasma2_RAX_OG-T_2.5099.5099.2.0.dta	20230224_TK_O-glycoproteome_Plasma2_RAX_OG-T_2.5099.5099.2.0.dta	20230224_TK_O-glycoproteome_Plasma2_RAX_OG-T_2	5099	943.143	2152.9	1076.95	0.00134	0.62257	1	1.28571	0	0	0	0	3.7464e-21	1.29204e-21	-1	0	1.29204e-21	416452000			-1	-1
RAX-OG-AspN	P01042-KNG1-546	P01042	KNG1	546	16688100	11	2	1		TPIPSLAKPGV	V		1079.65	1 1 1 0	H(1)N(1)A(1)	(N(A)(H))	124	0 1 0 0;0 1 1 0;1 1 0 0;	656.228	1	56.9832	69.0208	34.6277	4	20230224_TK_O-glycoproteome_Plasma2_RAX_OG-A_1.15762.15762.2.0.dta	20230224_TK_O-glycoproteome_Plasma2_RAX_OG-A_1.15762.15762.2.0.dta	20230224_TK_O-glycoproteome_Plasma2_RAX_OG-A_1	15762	3464.64	1735.88	868.442	0.00332	1.91075	1	1.35	0	0	0	1	-1	0	-1	0	0	38684800			-1	-1
RAX-OG-Tryp	Q92954-PRG4-635	Q92954	PRG4	635	24901000	8	2	1		TTPEKPAP	P		840.446	2 2 2 0	H(2)N(2)A(2)	(N(H(A))(N(H(A))))	920	0 1 0 0;0 2 0 0;1 1 0 0;1 1 1 0;1 2 0 0;1 2 1 0;2 2 0 0;2 2 1 0;	1312.46	1	56.9821	39.6878	89.1002	4	20230224_TK_O-glycoproteome_Plasma1_RAX_OG-T_2.3465.3465.2.0.dta	20230224_TK_O-glycoproteome_Plasma1_RAX_OG-T_2.3465.3465.2.0.dta	20230224_TK_O-glycoproteome_Plasma1_RAX_OG-T_2	3465	806.411	2152.9	1076.95	0.00089	0.41262	1	1.21429	0	0	0	0	1.28572e-44	3.63138e-45	-1	0	3.63138e-45	91674600			-1	-1
RAX-OG-AspN	Q13790-APOF-269	Q13790	APOF	269	21079900	18	3	1	I	DAJISQPETTKEGLRAIS	S		1929.99	1 1 1 0	H(1)N(1)A(1)	(N(H(A)))	1142	0 1 0 0;1 1 0 0;	656.228	5	56.9743	75.0181	23.4644	3	20230224_TK_O-glycoproteome_Plasma1_RAX_OG-A_3.12127.12127.3.0.dta	20230224_TK_O-glycoproteome_Plasma1_RAX_OG-A_3.12127.12127.3.0.dta	20230224_TK_O-glycoproteome_Plasma1_RAX_OG-A_3	12127	3149.22	2586.22	862.744	0.00196	0.75818	1	1.05882	0	0	0	1	-1	0	-1	0	0	100580000			-1	-1
RAX-OG-GluC	P02790-HPX-24	P02790	HPX	24	61364700	14	3	1		TPLPPTSAHGNVAE	E		1390.7	1 1 1 0	H(1)N(1)A(1)	(N(H(A)))	1142	0 1 0 0;1 1 0 0;	656.228	1	56.9704	76.5683	20.5743	3	20230224_TK_O-glycoproteome_Plasma2_RAX_OG-G_1.7833.7833.3.0.dta	20230224_TK_O-glycoproteome_Plasma2_RAX_OG-G_1.7833.7833.3.0.dta	20230224_TK_O-glycoproteome_Plasma2_RAX_OG-G_1	7833	1941.46	2046.92	682.98	0.00106	0.51825	1	1.07692	0	0	0	1	-1	0	-1	0	0	178568000			-1	-1
RAX-OG-Tryp	Q13790-APOF-269	Q13790	APOF	269	61741100	15	3	1	I	DAJISQPETTKEGLR	R		1658.83	1 1 1 0	H(1)N(1)A(1)	(N(H(A)))	1142	0 1 0 0;1 1 0 0;	656.228	5	56.9332	71.9684	29.0106	3	20230224_TK_O-glycoproteome_Plasma1_RAX_OG-T_1.7289.7289.3.0.dta	20230224_TK_O-glycoproteome_Plasma1_RAX_OG-T_1.7289.7289.3.0.dta	20230224_TK_O-glycoproteome_Plasma1_RAX_OG-T_1	7289	1689.29	2315.06	772.358	-0.00172	-0.74174	1	1.10714	0	0	0	1	-1	0	-1	0	0	226879000			-1	-1
RAX-OG-AspN	P01042-KNG1-546	P01042	KNG1	546	63309300	11	2	1		TPIPSLAKPGV	V		1079.65	1 1 1 0	H(1)N(1)A(1)	(N(A)(H))	124	0 1 0 0;0 1 1 0;1 1 0 0;	656.228	1	56.9071	67.5858	37.0753	4	20230224_TK_O-glycoproteome_Plasma2_RAX_OG-A_1.14215.14215.2.0.dta	20230224_TK_O-glycoproteome_Plasma2_RAX_OG-A_1.14215.14215.2.0.dta	20230224_TK_O-glycoproteome_Plasma2_RAX_OG-A_1	14215	3060.34	1735.88	868.441	0.00194	1.11922	1	1.25	0	0	0	1	-1	0	-1	0	0	161332000			-1	-1
RAX-OG-AspN	P02790-HPX-24	P02790	HPX	24	187558000	13	3	1		TPLPPTSAHGNVA	A		1261.65	1 1 1 0	H(1)N(1)A(1)	(N(H(A)))	1142	0 1 0 0;1 1 0 0;	656.228	1	56.8979	75.3706	22.5913	3	20230224_TK_O-glycoproteome_Plasma1_RAX_OG-A_2.6257.6257.3.0.dta	20230224_TK_O-glycoproteome_Plasma1_RAX_OG-A_2.6257.6257.3.0.dta	20230224_TK_O-glycoproteome_Plasma1_RAX_OG-A_2	6257	1532.31	1917.88	639.966	0.00088	0.46031	1	1.08333	0	0	0	1	-1	0	-1	0	0	527390000			-1	-1
RAX-OG-GluC	P02790-HPX-24	P02790	HPX	24	39523300	14	2	1		TPLPPTSAHGNVAE	E		1390.7	1 1 0 0	H(1)N(1)	(N(H))	2097	0 1 0 0;	365.132	1	56.8903	78.9954	15.8379	2	20230224_TK_O-glycoproteome_Plasma1_RAX_OG-G_2.6792.6792.2.1.dta	20230224_TK_O-glycoproteome_Plasma1_RAX_OG-G_2.6792.6792.2.1.dta	20230224_TK_O-glycoproteome_Plasma1_RAX_OG-G_2	6792	1752.11	1755.83	878.418	0.00113	0.64548	1	1.30769	0	0	0	1	-1	0	-1	0	0	100206000			-1	-1
RAX-OG-Tryp	Q92954-PRG4-438	Q92954	PRG4	438	13497900	8	2	1		TTPKKPAP	P		839.499	2 2 2 0	H(2)N(2)A(2)	(N(H(A))(N(H(A))))	920	0 1 0 0;0 2 0 0;1 1 0 0;1 1 1 0;1 2 0 0;1 2 1 0;2 2 0 0;2 2 1 0;	1312.46	1	56.8554	43.3848	81.8721	4	20230224_TK_O-glycoproteome_Plasma2_RAX_OG-T_3.3118.3118.2.0.dta	20230224_TK_O-glycoproteome_Plasma2_RAX_OG-T_3.3118.3118.2.0.dta	20230224_TK_O-glycoproteome_Plasma2_RAX_OG-T_3	3118	680.566	2151.95	1076.48	0.00089	0.41466	1	1.35714	0	0	0	0	2.01875e-29	5.09973e-30	-1	0	5.09973e-30	39504400			-1	-1
RAX-OG-Tryp	P02655-APOC2-23	P02655	APOC2	23	14593100	19	3	1		TQQPQQDEMPSPTFLTQVK	K		2203.07	1 1 1 0	H(1)N(1)A(1)	(N(H(A)))	1142	0 1 0 0;1 1 0 0;	656.228	1	56.8467	79.7506	14.311	3	20230224_TK_O-glycoproteome_Plasma1_RAX_OG-T_1.21372.21372.3.0.dta	20230224_TK_O-glycoproteome_Plasma1_RAX_OG-T_1.21372.21372.3.0.dta	20230224_TK_O-glycoproteome_Plasma1_RAX_OG-T_1	21372	5425.39	2859.31	953.774	0.00898	3.13986	1	1	0	0	0	1	-1	0	-1	0	0	72648500			-1	-1
RAX-OG	P01042-KNG1-546	P01042	KNG1	546	93789700	11	2	1		TPIPSLAKPGV	V		1079.65	1 1 2 0	H(1)N(1)A(2)	(N(A)(H(A)))	23	0 1 0 0;0 1 1 0;1 1 0 0;1 1 1 0;	947.323	1	56.8336	60.558	49.9168	4	20230224_TK_O-glycoproteome_Plasma_RAX_OG-2.12011.12011.2.0.dta	20230224_TK_O-glycoproteome_Plasma_RAX_OG-2.12011.12011.2.0.dta	20230224_TK_O-glycoproteome_Plasma_RAX_OG-2	12011	3073.93	2026.97	1013.99	0.00403	1.98833	1	1.2	0	0	0	1	-1	0	-1	0	0	277588000			-1	-1
RAX-OG-GluC	P02790-HPX-24	P02790	HPX	24	39756500	14	2	1		TPLPPTSAHGNVAE	E		1390.7	1 1 0 0	H(1)N(1)	(N(H))	2097	0 1 0 0;	365.132	1	56.8263	79.0554	15.5439	2	20230224_TK_O-glycoproteome_Plasma1_RAX_OG-G_3.6922.6922.2.0.dta	20230224_TK_O-glycoproteome_Plasma1_RAX_OG-G_3.6922.6922.2.0.dta	20230224_TK_O-glycoproteome_Plasma1_RAX_OG-G_3	6922	1805.56	1755.83	878.418	0.00138	0.7833	1	1.30769	0	0	0	1	-1	0	-1	0	0	98315000			-1	-1
RAX-OG-Tryp	Q92954-PRG4-376	Q92954	PRG4	376	129972000	8	3	1		TTPKEPAP	P		840.446	2 2 2 0	H(2)N(2)A(2)	(N(H(A))(N(H(A))))	920	0 1 0 0;0 2 0 0;1 1 0 0;1 1 1 0;1 2 0 0;1 2 1 0;2 2 0 0;2 2 1 0;	1312.46	1	56.7989	43.9566	80.6489	4	20230224_TK_O-glycoproteome_Plasma1_RAX_OG-T_3.4155.4155.3.0.dta	20230224_TK_O-glycoproteome_Plasma1_RAX_OG-T_3.4155.4155.3.0.dta	20230224_TK_O-glycoproteome_Plasma1_RAX_OG-T_3	4155	944.576	2152.9	718.306	0.00105	0.48694	1	1.14286	0	0	0	0	3.98603e-28	6.17567e-29	-1	0	6.17567e-29	406526000			-1	-1
RAX-OG-GluC	Q92954-PRG4-757	Q92954	PRG4	757	10898500	11	3	1		TAPTTPKEPAP	P		1109.58	2 2 2 0	H(2)N(2)A(2)	(N(H(A))(N(H(A))))	920	0 1 0 0;0 2 0 0;1 1 0 0;1 1 1 0;1 2 0 0;1 2 1 0;2 2 0 0;2 2 1 0;	1312.46	1	56.7863	55.4918	59.1903	4	20230224_TK_O-glycoproteome_Plasma1_RAX_OG-G_2.6794.6794.3.0.dta	20230224_TK_O-glycoproteome_Plasma1_RAX_OG-G_2.6794.6794.3.0.dta	20230224_TK_O-glycoproteome_Plasma1_RAX_OG-G_2	6794	1752.73	2422.04	808.018	0.00091	0.37461	1	1.3	0	0	0	0	1.10317e-44	1.02259e-45	-1	0	1.02259e-45	37010800			-1	-1
RAX-OG-AspN	Q13790-APOF-269	Q13790	APOF	269	13336200	18	3	1	I	DAJISQPETTKEGLRAIS	S		1929.99	1 1 1 0	H(1)N(1)A(1)	(N(H(A)))	1142	0 1 0 0;1 1 0 0;	656.228	5	56.7723	72.2	28.1209	3	20230224_TK_O-glycoproteome_Plasma1_RAX_OG-A_3.11021.11021.3.0.dta	20230224_TK_O-glycoproteome_Plasma1_RAX_OG-A_3.11021.11021.3.0.dta	20230224_TK_O-glycoproteome_Plasma1_RAX_OG-A_3	11021	2835.35	2586.22	862.745	0.00667	2.57821	1	1.02941	0	0	0	1	-1	0	-1	0	0	73739200			-1	-1
RAX-OG-AspN	P01042-KNG1-546	P01042	KNG1	546	20568700	11	2	1		TPIPSLAKPGV	V		1079.65	1 1 2 0	H(1)N(1)A(2)	(N(A)(H(A)))	23	0 1 0 0;0 1 1 0;1 1 0 0;1 1 1 0;	947.323	1	56.7498	61.4537	48.0142	4	20230224_TK_O-glycoproteome_Plasma2_RAX_OG-A_2.15393.15393.2.0.dta	20230224_TK_O-glycoproteome_Plasma2_RAX_OG-A_2.15393.15393.2.0.dta	20230224_TK_O-glycoproteome_Plasma2_RAX_OG-A_2	15393	3468.57	2026.97	1013.99	0.00393	1.93702	1	1.25	0	0	0	1	-1	0	-1	0	0	60541300			-1	-1
RAX-OG-Tryp	Q92954-PRG4-376	Q92954	PRG4	376	30553500	8	2	1		TTPKEPAP	P		840.446	2 2 1 0	H(2)N(2)A(1)	(N(H(A))(N(H)))	1120	0 1 0 0;0 2 0 0;1 1 0 0;1 1 1 0;1 2 0 0;1 2 1 0;2 2 0 0;	1021.36	1	56.7325	47.0545	74.7059	4	20230224_TK_O-glycoproteome_Plasma2_RAX_OG-T_2.5178.5178.2.0.dta	20230224_TK_O-glycoproteome_Plasma2_RAX_OG-T_2.5178.5178.2.0.dta	20230224_TK_O-glycoproteome_Plasma2_RAX_OG-T_2	5178	954.176	1861.81	931.407	0.00088	0.47527	1	1.28571	0	0	0	0	4.24481e-20	6.13552e-21	-1	0	6.13552e-21	77518100			-1	-1
RAX-OG-Tryp	P05155-SERPING1-48	P05155	SERPING1	48	1294280	16	3	1		TVISKMLFVEPILEVS	S		1805.01	1 1 1 0	H(1)N(1)A(1)	(N(H(A)))	1142	0 1 0 0;1 1 0 0;	656.228	1	56.7253	85.4293	3.41775	2	20230224_TK_O-glycoproteome_Plasma1_RAX_OG-T_3.25843.25843.3.0.dta	20230224_TK_O-glycoproteome_Plasma1_RAX_OG-T_3.25843.25843.3.0.dta	20230224_TK_O-glycoproteome_Plasma1_RAX_OG-T_3	25843	6577.46	2461.24	821.085	0.0013	0.52812	0.66667	1.03333	0	0	0	1	-1	0	-1	0	0	4976410			-1	-1
RAX-OG	P01042-KNG1-546	P01042	KNG1	546	13162500	11	3	1		TPIPSLAKPGV	V		1079.65	2 2 3 0	H(2)N(2)A(3)	(N(H(A(A)))(N(H(A))))	519	0 1 0 0;0 2 0 0;1 1 0 0;1 1 1 0;1 1 2 0;1 2 0 0;1 2 1 0;1 2 2 0;2 2 0 0;2 2 1 0;2 2 2 0;	1603.55	1	56.7097	43.1585	81.8762	4	20230224_TK_O-glycoproteome_Plasma_RAX_OG-1_20230307164623.11692.11692.3.0.dta	20230224_TK_O-glycoproteome_Plasma_RAX_OG-1_20230307164623.11692.11692.3.0.dta	20230224_TK_O-glycoproteome_Plasma_RAX_OG-1_20230307164623	11692	2970.21	2683.2	895.072	0.00619	2.30873	1	1	0	0	0	0	2.47586e-16	3.15786e-17	-1	0	3.15786e-17	58841900			-1	-1
RAX-OG	Q92954-PRG4-399	Q92954	PRG4	399	10441400	8	3	1		TTTKEPAP	P		844.441	3 3 3 0	H(3)N(3)A(3)	(N(H))(N(H(A(A)))(N(H(A))))	2108	0 1 0 0;0 2 0 0;0 3 0 0;1 1 0 0;1 1 1 0;1 1 2 0;1 2 0 0;1 2 1 0;1 2 2 0;1 3 0 0;1 3 1 0;1 3 2 0;2 2 0 0;2 2 1 0;2 2 2 0;2 2 3 0;2 3 0 0;2 3 1 0;2 3 2 0;2 3 3 0;3 3 0 0;3 3 1 0;3 3 2 0;	1968.68	1	56.695	35.5312	95.9992	4	20230224_TK_O-glycoproteome_Plasma_RAX_OG-2.2656.2656.3.0.dta	20230224_TK_O-glycoproteome_Plasma_RAX_OG-2.2656.2656.3.0.dta	20230224_TK_O-glycoproteome_Plasma_RAX_OG-2	2656	659.739	2813.12	938.38	0.00048	0.17022	0.79167	1.28571	0	0	0	0	1.02525e-37	8.59959e-39	-1	0	8.59959e-39	38582300			-1	-1
RAX-OG-GluC	Q92954-PRG4-757	Q92954	PRG4	757	17137000	11	3	1		TAPTTPKEPAP	P		1109.58	2 2 2 0	H(2)N(2)A(2)	(N(H(A))(N(H(A))))	920	0 1 0 0;0 2 0 0;1 1 0 0;1 1 1 0;1 2 0 0;1 2 1 0;2 2 0 0;2 2 1 0;	1312.46	1	56.6834	51.6857	65.9649	4	20230224_TK_O-glycoproteome_Plasma1_RAX_OG-G_3.6668.6668.3.4.dta	20230224_TK_O-glycoproteome_Plasma1_RAX_OG-G_3.6668.6668.3.4.dta	20230224_TK_O-glycoproteome_Plasma1_RAX_OG-G_3	6668	1734.13	2422.04	808.018	0.00094	0.38824	1	1.15	0	0	0	0	3.38615e-58	2.48636e-59	-1	0	2.48636e-59	59813500			-1	-1
RAX-OG-Tryp	Q92954-PRG4-712	Q92954	PRG4	712	18975100	11	3	1		TAPTTLKEPAP	P		1125.62	2 2 2 0	H(2)N(2)A(2)	(N(H(A))(N(H(A))))	920	0 1 0 0;0 2 0 0;1 1 0 0;1 1 1 0;1 2 0 0;1 2 1 0;2 2 0 0;2 2 1 0;	1312.46	1	56.6592	52.549	64.2925	4	20230224_TK_O-glycoproteome_Plasma1_RAX_OG-T_2.9227.9227.3.0.dta	20230224_TK_O-glycoproteome_Plasma1_RAX_OG-T_2.9227.9227.3.0.dta	20230224_TK_O-glycoproteome_Plasma1_RAX_OG-T_2	9227	2093.15	2438.07	813.362	0.00107	0.43778	1	1.1	0	0	0	0	2.05074e-32	1.24609e-33	-1	0	1.24609e-33	69131600			-1	-1
RAX-OG-GluC	Q92954-PRG4-438	Q92954	PRG4	438	8628470	8	2	1		TTPKKPAP	P		839.499	2 2 2 0	H(2)N(2)A(2)	(N(H(A))(N(H(A))))	920	0 1 0 0;0 2 0 0;1 1 0 0;1 1 1 0;1 2 0 0;1 2 1 0;2 2 0 0;2 2 1 0;	1312.46	1	56.6437	42.0439	83.7576	4	20230224_TK_O-glycoproteome_Plasma1_RAX_OG-G_1.2867.2867.2.0.dta	20230224_TK_O-glycoproteome_Plasma1_RAX_OG-G_1.2867.2867.2.0.dta	20230224_TK_O-glycoproteome_Plasma1_RAX_OG-G_1	2867	692.325	2151.96	1076.48	0.00152	0.70556	1	1.35714	0	0	0	0	0	0	-1	0	0	25762200			-1	-1
RAX-OG-Tryp	P05155-SERPING1-27	P05155	SERPING1	27	119351000	14	2	1		TSSSSQDPESLQDR	R		1536.68	1 1 1 0	H(1)N(1)A(1)	(N(H(A)))	1142	0 1 0 0;1 1 0 0;	656.228	1	56.6386	73.9839	24.4258	3	20230224_TK_O-glycoproteome_Plasma2_RAX_OG-T_3.6287.6287.2.0.dta	20230224_TK_O-glycoproteome_Plasma2_RAX_OG-T_3.6287.6287.2.0.dta	20230224_TK_O-glycoproteome_Plasma2_RAX_OG-T_3	6287	1107.18	2192.91	1096.96	0.00051	0.23157	1	1.26923	0	0	0	1	-1	0	-1	0	0	370044000			-1	-1
[truncated: 5,719 more rows]
[truncated: 5 more columns]

## Sheet: Sheet 2.
Sheet 2. Identified all the GlycoPSMs in RAX Flow-Through
[truncated: 34 more rows]
[truncated: 5 more columns]

## Sheet: Sheet 3.
Sheet 3. Identified GlycoPSMs by IMPa-only in RAX elution
[truncated: 1,040 more rows]
[truncated: 5 more columns]

## Sheet: Sheet 4.
Sheet 4. Identified GlycoPSMs by IMPa and Trypsin in RAX elution
[truncated: 1,890 more rows]
[truncated: 5 more columns]

## Sheet: Sheet 5.
Sheet 5. Identified GlycoPSMs by IMPa and AspN in RAX elution
[truncated: 1,807 more rows]
[truncated: 5 more columns]

## Sheet: Sheet 6.
Sheet 6. Identified GlycoPSMs by IMPa and GluC in RAX elution
[truncated: 1,813 more rows]
[truncated: 5 more columns]
